# Supplementary material for: Propionate production by Bacteroidia gut bacteria and its dependence on substrate concentrations differs among species
Source: Biotechnol Biofuels Bioprod. 2024 Jul 10;17:95. doi: 10.1186/s13068-024-02539-9 (PMC11238397; doi:10.1186/s13068-024-02539-9)
Supplement: Supplementary file 3 — Additional file 3: Table S4. Results of BLASTp searches with 11 Bacteroidia species against amino acid sequences of characterized enzymes of the central carbon and energy metabolism. Table S5. Results of BLASTn searches with two genomes each of the strains B. graminisolvens XDT-1 and B. propionicifaciens SV434 against amino acid sequences of characterized enzymes of the central carbon and energy metabolism. [file 13068_2024_2539_MOESM3_ESM.xlsx]

## Sheet: Overview and explanations
	Contents:	Table S3 - species comparison of all strains from this study
		Table S4 - Genes in two genomes of the type strains of B. graminisolvens and B. propionicifaciens
	Enzyme Overview:										Search details:
	Category			Enzyme				EC-Number	Gene		Database for protein sequences:		uniProtKB			https://www.uniprot.org/
													Protein Databank in europe (PDB)			https://www.ebi.ac.uk/
	Pentose-phosphate-pathway			Glucose-6-Phosphat Dehydrogenase				EC:1.1.1.49	zwf
				6-Phosphogluconolactonase				EC:3.1.1.31	pgl
				6-phosphogluconat-Dehydrogenase				EC:1.1.1.44	gnd		Blast search parameters:		Blastp, non-redundant protein sequences (nr)
				Ribulose-5-Phosphat Isomerase				EC:5.3.1.6	rpiB				tBlastn, whole genome shotgun sequences (wgs), limited by organism, sequences from type material only
				Ribulose-phosphate 3-epimerase				EC:5.1.3.1	rpe
				Transaldolase				EC:2.2.1.2
				Transketolase 1				EC:2.2.1.1	tktA
				Transketolase 2				EC:2.2.1.1
				Transaldolase P. vulgatus				EC:2.2.1.2	tal
				Pyrophosphate--fructose 6-phosphate 1-phosphotransferase				EC:2.7.1.90
				Transaldolase B. subtilis				EC:2.2.1.2	tal
	Products from Pyruvate (Side products)			Pyruvat-Formiat-Lyase				EC:2.3.1.54	pfl
				Pyruvat-Ferredoxin-Oxidoreduktase				EC:1.2.7.1	pfor
				Lactat Dehydrogenase				EC:1.1.1.27	ldh
				D-lactate dehydrogenase				EC:1.1.1.28
				Phosphate acetyltransferase				EC:2.3.1.8	pta
				Acetate kinase				EC:2.7.2.1	ack
				Alcohol dehydrogenase (quinone), dehydrogenase subunit				EC:1.1.5.5
	Propionate production			Succinate-CoA-transferase
				Succinyl-CoA:acetate CoA-transferase				EC:2.8.3.18
				Methylmalonyl-CoA mutase large subunit (mutB)				EC:5.4.99.2	scpA
				Methylmalonyl-CoA mutase small subunit (mutA)				EC:5.4.99.2	mutA
				Methylmalonyl-CoA decarboxylase subunit beta				EC:7.2.4.3	mmdB
				Methylmalonyl-CoA decarboxylase subunit delta				EC:7.2.4.3	mmdD
				Methylmalonyl-CoA decarboxylase subunit alpha				EC:7.2.4.3	mmdA
				Methylmalonyl-CoA decarboxylase subunit epsilon				EC:7.2.4.3	mmdE
				Methylmalonyl-CoA decarboxylase subunit gamma				EC:7.2.4.3	mmdC
				Methylmalonyl-CoA Epimerase				EC 5.1.99.1	mce
				Propionyl-CoA:succinate CoA transferase				EC:2.8.3.-	spcC
	alternative propionate production			Methylmalonyl-CoA carboxyltransferase 12S subunit				EC:2.1.3.1
				Methylmalonyl-CoA carboxyltransferase 5S subunit				EC:2.1.3.1
				Lactoyl-CoA dehydratase subunit alpha				EC:4.2.1.54
				Lactoyl-CoA dehydratase subunit beta				EC:4.2.1.54
				Propanal dehydrogenase (CoA-propanoylating)				EC:1.2.1.87
	Glcolysis			Glucokinase				EC:2.7.1.2	glk
				Glucomannokinase				EC:2.7.1.2
				Glucokinase				EC:2.7.1.2	glk
				Glucose-6-phosphate isomerase				EC:5.3.1.9	pgi
				ATP-dependent 6-phosphofructokinase				EC:2.7.1.11	pfkA
				Pyrophosphate--fructose 6-phosphate 1-phosphotransferase				EC:2.7.1.90
				Fructose-bisphosphate aldolase class I				EC:4.1.2.13
				Fructose-bisphosphate aldolase				EC:4.1.2.13	fbaA
				Glyceraldehyde-3-phosphate dehydrogenase A				EC:1.2.1.12	gapA
				Phosphoglycerate kinase				EC:2.7.2.3	pgk
				phosphoglycerate mutase				EC:5.4.2.12	gpmI
				Enolase				EC:4.2.1.11	eno
	PEP-metabolism			Pyruvate kinase II				EC:2.7.1.40	pykA
				Pyruvate, phosphate dikinase				EC:2.7.9.1
				Phosphoenolpyruvate carboxykinase (ATP)				EC:4.1.1.49	pckA
				Phosphoenolpyruvate carboxylase				EC:4.1.1.31
				Oxaloacetate decarboxylase alpha chain				EC:7.2.4.2	oadA
				Oxaloacetate decarboxylase beta chain				EC:7.2.4.2	oadB
				Oxaloacetate decarboxylase gamma chain				EC:7.2.4.2	oadG
				Pyruvate carboxylase				EC:6.4.1.1	pyc
	Citrate cycle			Malate dehydrogenase				EC:1.1.1.37	mdh
				Fumarate hydratase class II				EC:4.2.1.2	fumC
				Fumarate hydratase class I, anaerobic				EC:4.2.1.2	fumB
				Fumarate reductase flavoprotein subunit				EC:1.3.5.1	frdA
				Fumarate reductase iron-sulfur subunit				EC:1.3.5.1	frdB
				Fumarate reductase subunit C				EC:1.3.5.1	frdC
				Fumarate reductase subunit D				EC:1.3.5.1	frdD
				Succinate--CoA ligase [GDP-forming] subunit alpha				EC:6.2.1.4	sucD
				Succinate--CoA ligase [ADP-forming] subunit alpha				EC:6.2.1.5	sucD
				Succinate--CoA ligase [ADP-forming] subunit beta				EC:6.2.1.5	sucC
				Succinyl-CoA:acetate CoA-transferase				EC:2.8.3.18	scact
				2-oxoglutarate oxidoreductase subunit KorB				EC:1.2.7.3	korB
				2-oxoglutarate oxidoreductase subunit KorA				EC:1.2.7.3	korA
				Isocitrate dehydrogenase [NADP]				EC:1.1.1.42	icd
				Aconitate hydratase A				EC:4.2.1.3	acnA
				Citrate synthase				EC:2.3.3.16	citZ
	Na(+)-translocating NADH-quinone reductase			Subunit A-F				EC:7.2.1.1
	NADH-quinone oxidoreductase
	Na+ - translocating ferredoxin: NAD+ reductase (Rnf)
	Cytochrome bd-II ubiquinol oxidase							EC:7.1.1.3
	ATP-synthase
	Hydrogenase			[FeFe]-hydrogenase CpI from Clostridium pasteurianum
				[FeFe] hydrogenase H-cluster radical SAM maturase HydE
				putative hydrogenase [Phocaeicola vulgatus ATCC 8482]
				Membrane-bound hydrogenase subunit alpha				EC:1.12.7.2
				Membrane-bound hydrogenase subunit beta				EC:1.12.7.2
				Hydrogenase-1 small chain				EC:1.12.99.6
	Type II NADH:quinone oxidoreductase							EC:1.6.5.9

## Sheet: Table S3
					Database: non redundant Protein sequences
	Pentose-phosphate-pathway			Glucose-6-Phosphat Dehydrogenase											6-Phosphogluconolactonase										6-phosphogluconat-Dehydrogenase										Ribulose-5-Phosphat Isomerase										Ribulose-phosphate 3-epimerase
				zwf											pgl										gnd										rpiB										rpe
	Uni-Prot			P0AC53 · G6PD_ECOLI											P52697 · 6PGL_ECOLI										P00350 · 6PGD_ECOLI										P37351 · RPIB_ECOLI										P0AG07 · RPE_ECOLI
				EC:1.1.1.49											EC:3.1.1.31										EC:1.1.1.44										EC:5.3.1.6										EC:5.1.3.1
	Organism	Tax-ID		Max score	Total Score	Query Cover	E-value	% ident.	Accession Length	Accession	Annotation	Database		Max score	Total Score	Query Cover	E-value	% ident.	Accession Length	Accession	Annotation	Database		Max score	Total Score	Query Cover	E-value	% ident.	Accession Length	Accession	Annotation	Database		Max score	Total Score	Query Cover	E-value	% ident.	Accession Length	Accession	Annotation	Database		Max score	Total Score	Query Cover	E-value	% ident.	Accession Length
	P. copri	165179		-	-	-	-	-	-	-	-			115	115	0.7	3e-28	31.08%	379	MBM0129371.1	lactonase family protein			----	----	-----	-----	----		----	----			115	115	0.95	3e-32	40.85%	147	WP_006846783.1	ribose 5-phosphate isomerase B			169	169	0.97	2e-51	40.19%	221
	B. graminisolvens	477666		385	385	0.96	2e-129	41.65%	508	GAK35695.1	Glucose-6-Phosphat Dehydrogenase			118	118	0.91	2e-29	27.79%	382	WP_276993425.1	Lactonase-Family-Protein			443	443	0.99	6e-152	48.73%	490	WP_276962250.1	decarboxylating NADP(+)-dependent phosphogluconate DH			117	117	0.95	3e-33	42.25%	143	WP_024996712.1	ribose 5-phosphate isomerase B			174	174	0.96	2e-53	42.25%	216
	B. propionicifaciens	392838		368	368	0.96	7e-123	40.49%	495	WP_025069606.1	Glucose-6-Phosphat Dehydrogenase			117	117	0.94	2e-29	28.06%	346	WP_202898301.1	Lactonase-Family-Protein			493	493	0.99	2e-171	51.27%	489	WP_018109684.1	decarboxylating NADP(+)-dependent phosphogluconate DH			107	107	0.94	2e-29	40.43%	143	WP_018109463.1	ribose 5-phosphate isomerase B			195	195	0.98	1e-61	46.08%	217
	B. cellulosilyticus	246787		374	374	0.96	7e-125	40.79%	506	EEF88189.1	Glucose-6-Phosphat Dehydrogenase			122	122	0.91	1e-30	29.14%	371	WP_195353677.1	lactonase family protein			480	480	0.99	5e-166	49.79%	495	WP_195353948.1	decarboxylating NADP(+)-dependent phosphogluconate DH			124	124	0.94	6e-36	45.39%	144	WP_195425008.1	ribose 5-phosphate isomerase B			178	178	0.96	5e-55	44.34%	216
	B. intestinalis	329854		376	376	0.96	6e-126	40.79%	495	WP_007663490.1	Glucose-6-Phosphat Dehydrogenase			119	119	0.91	2e-29	28.75%	371	WP_195668677.1	Lactonase-Family-Protein			482	482	0.99	1e-166	50.21%	495	WP_115501781.1	decarboxylating NADP(+)-dependent phosphogluconate DH			129	129	0.94	1e-37	47.52%	144	WP_278706221.1	ribose 5-phosphate isomerase B			179	179	0.96	2e-55	44.60%	216
	B. luti	1297750		349	349	0.96	3e-115	40.73%	508	WP_073402775.1	Glucose-6-Phosphat Dehydrogenase			145	145	0.93	9e-39	30.75%	389	WP_073400695.1	lactonase family protein			473	473	0.99	5e-163	50.52%	493	WP_073402773.1	decarboxylating NADP(+)-dependent phosphogluconate DH			116	116	0.94	1e-32	40.43%	144	WP_073402038.1	ribose 5-phosphate isomerase B			169	169	0.97	2e-51	38.60%	216
	B. xylanisolvens	371601		376	376	0.96	9e-126	40.29%	498	WP_015531268.1	Glucose-6-Phosphat Dehydrogenase			134	134	0.91	8e-35	31.52%	393	WP_217721619.1	lactonase family protein			454	454	0.99	6e-156	49.47%	491	WP_134985450.1	decarboxylating NADP(+)-dependent phosphogluconate DH			126	126	0.94	1e-36	45.39%	144	MCI5692004.1	ribose 5-phosphate isomerase B			167	167	0.96	8e-51	39.91%	216
	P. chartae	1037355		342	342	0.94	6e-105	39.79%	95738	FUYQ01000018.1	Glucose-6-Phosphat Dehydrogenase	WGS		-	-	-	-	-	-	-	-			477	477	0.99	2e-165	52.22%	484	MCD8471191.1	decarboxylating NADP(+)-dependent phosphogluconate DH			124	124	0.92	1e-34	44.93%	124157	FUYQ01000011.1		WGS		181	181	0.97	4e-53	40.93%	400637
	P. johnsonii	387661		330	330	0.97	6e-108	39.03%	489	WP_021862743.1	Glucose-6-Phosphat Dehydrogenase			133	133	0.9	1e-34	33.75%	359	WP_279179328.1	lactonase family protein			508	508	0.99	4e-177	53.05%	490	WP_259033304.1	decarboxylating NADP(+)-dependent phosphogluconate DH			123	123	0.95	1e-35	44.37%	143	WP_195485316.1	ribose 5-phosphate isomerase B			176	176	0.97	3e-54	41.40%	216
	P. paurosaccharolyticus	732242		337	337	0.96	1e-110	36.83%	502	WP_024993436.1	Glucose-6-Phosphat Dehydrogenase			90.5	90.5	0.87	1e-19	25.97%	347	WP_051532445.1	Lactonase-Family-Protein			446	446	1	4e-153	46.74%	480	WP_024993435.1	decarboxylating NADP(+)-dependent phosphogluconate DH			123	123	0.95	2e-35	42.96%	146	WP_024994572.1	ribose 5-phosphate isomerase B			186	186	0.98	4e-58	43.52%	217
	P.vulgatus	821		342	342	0.96	2e-112	38.93%	502	WP_117697192.1	Glucose-6-Phosphat Dehydrogenase			130	130	0.96	3e-33	27.59%	388	WP_195641872.1	lactonase family protein			454	454	1	1e-155	46.43%	478	WP_118291297.1	decarboxylating NADP(+)-dependent phosphogluconate DH			138	138	0.95	2e-41	47.89%	144	WP_117720141.1	ribose 5-phosphate isomerase B			176	176	0.98	2e-54	41.94%	217
	Products from Pyruvate (side Products)				Pyruvat-Formiat-Lyase										Pyruvat-Ferredoxin-Oxidoreduktase										Lactat Dehydrogenase										D-lactate dehydrogenase										Phosphate acetyltransferase
	Uni-Prot				P09373 · PFLB_ECOLI			pfl							P94692 · PFOR_DESAF			pfor							P00343 · LDH_LACCA					ldh					P52643 · LDHD_ECOLI			P06149 · DLD_ECOLI		no significant similarity		Lactate DH quinone dependant			P0A9M8 · PTA_ECOLI
					EC:2.3.1.54										EC:1.2.7.1										EC:1.1.1.27										EC:1.1.1.28			P33232 · LLDD_ECOLI		no significant similarity		Lactate DH			EC:2.3.1.8
				Max score	Total Score	Query Cover	E-value	% ident.	Accession Length	Accession	Annotation	Database		Max score	Total Score	Query Cover	E-value	% ident.	Accession Length	Accession	Annotation	Database		Max score	Total Score	Query Cover	E-value	% ident.	Accession Length	Accession	Annotation	Database			Total Score	Query Cover	E-value	% ident.	Accession Length	Accession	Annotation	Database			Total Score	Query Cover	E-value	% ident.	Accession Length
	P. copri	165179		907	907	0.97	0.0	59.12%	748	WP_158462700.1	formate C-acetyltransferase			1047	1047	0.93	0.0	49.86%	1192	WP_118152838.1	pyruvate:ferredoxin (flavodoxin) oxidoreductase			----	----	-----	-----	----		----	----			142	142	0.77	5e-39	31.92%	318	WP_217764369.1	2-hydroxyacid dehydrogenase			261	261	0.44	2e-79	43.95%	348
	B. graminisolvens	477666		838	838	0.98	0.0	57.24%	742	WP_024995632.1	formate C-acetyltransferase			1151	1151	0.94	0.0	53.84%	1181	WP_276964357.1	pyruvate:ferredoxin (flavodoxin) oxidoreductase			180	180	0.92	5e-53	31.82%	313	WP_024996663.1	malate dehydrogenase			360	360	0.99	2e-123	53.82%	333	WP_024996197.1	2-hydroxyacid dehydrogenase			263	263	0.42	2e-80	48.10%	338
	B. propionicifaciens	392838		979	979	0.98	0.0	63.50%	742	WP_018108530.1	formate C-acetyltransferase			1139	1139	0.94	0.0	53.31%	1185	WP_018108397.1	pyruvate:ferredoxin (flavodoxin) oxidoreductase			181	181	0.92	2e-53	31.49%	309	WP_018108370.1	malate dehydrogenase			354	354	0.99	2e-121	51.06%	333	WP_018108671.1	2-hydroxyacid dehydrogenase			267	267	0.42	7e-82	46.84%	338
	B. cellulosilyticus	246787		820	820	0.98	0.0	56.57%	742	WP_217713805.1	formate C-acetyltransferase			1143	1143	0.94	0.0	53.35%	1185	WP_195356443.1	pyruvate:ferredoxin (flavodoxin) oxidoreductase			169	169	0.91	5e-49	31.13%	313	WP_196211806.1	malate dehydrogenase			332	332	1	2e-112	49.09%	338	MCM1300365.1	2-hydroxyacid dehydrogenase			262	262	0.44	4e-80	46.77%	336
	B. intestinalis	329854		825	825	0.98	0.0	56.57%	742	WP_117693095.1	formate C-acetyltransferase			1150	1150	0.94	0.0	53.72%	1184	WP_279191894.1	pyruvate:ferredoxin (flavodoxin) oxidoreductase			171	171	0.91	8e-50	31.46%	313	WP_007659714.1	malate dehydrogenase			335	335	0.99	3e-113	51.99%	335	WP_117692591.1	2-hydroxyacid dehydrogenase			264	264	0.44	6e-81	46.77%	336
	B. luti	1297750		848	848	0.98	0.0	56.95%	742	WP_073402627.1	formate C-acetyltransferase			1135	1135	0.94	0.0	53.80%	1182	WP_073403288.1	pyruvate:ferredoxin (flavodoxin) oxidoreductase			173	173	0.92	2e-50	31.70%	313	WP_073403392.1	malate dehydrogenase			319	319	0.99	5e-107	52.13%	334	WP_073401492.1	2-hydroxyacid dehydrogenase				263	0.42	2e-80	47.30%	337
	B. xylanisolvens	371601		855	855	0.98	0.0	57.49%	742	WP_044133341.1	formate C-acetyltransferase			1153	1153	0.94	0.0	53.96%	1182	WP_271690974.	pyruvate:ferredoxin (flavodoxin) oxidoreductase			174	174	0.88	9e-51	32.31%	314	WP_215681571.1	malate dehydrogenase			327	327	0.99	2e-110	51.07%	333	WP_270702623.1	2-hydroxyacid dehydrogenase			263	263	0.44	2e-80	47.85%	339
	P. chartae	1037355		833	833	0.98	0.0	55.76%	742	WP_079683417.1	formate C-acetyltransferase			1145	1145	0.94	0.0	53.55%	1181	WP_079683632.1	pyruvate:ferredoxin (flavodoxin) oxidoreductase			174	174	0.92	4e-49	31.92%	400637	FUYQ01000001.1		wgs		335	335	0.99	5e-114	51.98%	334	WP_079683223.1	2-hydroxyacid dehydrogenase			254	254	0.43	2e-72	45.00%	88635
	P. johnsonii	387661		966	966	0.98	0.0	61.15%	746	WP_021863112.1	formate C-acetyltransferase			1143	1143	0.94	0.0	53.92%	1182	WP_008149188.1	pyruvate:ferredoxin (flavodoxin) oxidoreductase			180	180	0.92	4e-53	31.92%	313	WP_008150923.1	malate dehydrogenase			311	311	0.99	1e-104	50.46%	332	WP_008148291.1	2-hydroxyacid dehydrogenase			260	260	0.43	2e-79	48.12%	337
	P. paurosaccharolyticus	732242		855	855	0.98	0.0	57.10%	742	WP_024993492.1	formate C-acetyltransferase			1140	1140	0.94	0.0	53.50%	1181	WP_024994249.1	pyruvate:ferredoxin (flavodoxin) oxidoreductase			171	171	0.92	9e-50	31.27%	313	WP_024995018.1	malate dehydrogenase			321	321	0.97	2e-108	49.85%	332	WP_024994551.1	2-hydroxyacid dehydrogenase			223	223	0.34	2e-66	48.41%	260
	P.vulgatus	821		857	857	0.98	0.0	57.62%	742	WP_118291280.1	formate C-acetyltransferase			1142	1142	0.94	0.0	53.82%	1181	WP_118291831.1	pyruvate:ferredoxin (flavodoxin) oxidoreductase			177	177	0.92	8e-52	31.60%	313	WP_117696480.1	malate dehydrogenase			305	305	0.99	8e-102	50.91%	335	WP_118291752.1	2-hydroxyacid dehydrogenase			261	261	0.44	9e-80	46.77%	337
	Propionate production				Succinate-CoA-transferase										Succinyl-CoA:acetate CoA-transferase										Methylmalonyl-CoA mutase large subunit (mutB)										Methylmalonyl-CoA mutase small subunit (mutA)										Methylmalonyl-CoA decarboxylase subunit beta
	Uni-Prot				A0A0F6R139 · A0A0F6R139_9CORY										B3EY95 · SCACT_ACEAC										P11653 · MUTB_PROFR			scpA							P11652 · MUTA_PROFR			mutA							Q57286 · MMDB_VEIPA
															EC:2.8.3.18										EC:5.4.99.2										EC:5.4.99.2										EC:7.2.4.3
				Max score	Total Score	Query Cover	E-value	% ident.	Accession Length	Accession	Annotation	Database		Max score	Total Score	Query Cover	E-value	% ident.	Accession Length	Accession	Annotation	Database		Max score	Total Score	Query Cover	E-value	% ident.	Accession Length	Accession	Annotation	Database		Max score	Total Score	Query Cover	E-value	% ident.	Accession Length	Accession	Annotation	Database		Max score	Total Score	Query Cover	E-value	% ident.	Accession Length
	P. copri	165179		372	372	0.97	5e-123	40.81%	501	WP_118139761.1	acetyl-CoA hydrolase/transferase family protein			402	402	0.96	2e-134	40.96%	501	WP_218416930.1	acetyl-CoA hydrolase/transferase family protein			-	-	-	-	-	-	-	-	-		-	-	-	-	-	-	-	-	-		362	362	0.95	1e-122	52.99%	382
															43.74
	B. graminisolvens	477666		415	415	0.97	1e-139	44.40%	498	WP_024995957.1	acetyl-CoA hydrolase/transferase family protein			418	418	0.96	4e-141	43.74%	498	WP_276991497.1	acetyl-CoA hydrolase/transferase family protein			926	926	0.98	0.0	63.93%	714	WP_276966647.1	methylmalonyl-CoA mutase			221	221	0.89	3e-62	30.95%	628	WP_276991778.1	methylmalonyl-CoA mutase small subunit			358	358	0.92	7e-121	55.62%	386
	B. propionicifaciens	392838		427	427	0.97	2e-144	44.60%	499	WP_018108113.1	acetyl-CoA hydrolase/transferase family protein			459	459	0.96	6e-157	47.95%	499	WP_018108113.1	acetyl-CoA hydrolase/transferase family protein			918	918	0.98	0.0	63.93%	714	WP_018108419.1	methylmalonyl-CoA mutase			203	203	0.88	1e-55	29.43%	631	WP_018108418.1	methylmalonyl-CoA mutase small subunit			364	364	0.93	2e-123	55.40%	386
	B. cellulosilyticus	246787		406	406	0.97	2e-136	43.79%	498	WP_149946269.1	acetyl-CoA hydrolase/transferase family protein			419	419	0.96	3e-141	44.67%	498	WP_195356425.1	acetyl-CoA hydrolase/transferase family protein			986	986	0.96	0.0	66.71%	711	MCM1300358.1	methylmalonyl-CoA mutase			223	223	0.88	4e-63	31.13%	620	WP_224320435.1	methylmalonyl-CoA mutase small subunit			399	399	0.97	5e-137	56.70%	403
	B. intestinalis	329854		395	395	0.97	5e-132	43.38%	498	WP_022393153.1	acetyl-CoA hydrolase/transferase family protein			418	418	0.96	7e-141	45.08%	498	WP_118216283.1	acetyl-CoA hydrolase/transferase family protein			952	952	0.98	0.0	64.80%	715	WP_118221272.1	methylmalonyl-CoA mutase			218	218	0.89	3e-61	30.38%	619	WP_022391615.1	methylmalonyl-CoA mutase small subunit			366	366	0.95	5e-124	55.59%	386
	B. luti	1297750		432	432	0.97	3e-146	47.67%	500	WP_073400338.1	acetyl-CoA hydrolase/transferase family protein			424	424	0.97	3e-143	46.23%	500	WP_073400338.1	acetyl-CoA hydrolase/transferase family protein			922	922	0.98	0.0	63.79%	715	WP_073401698.1	methylmalonyl-CoA mutase			204	204	0.96	7e-56	29.37%	634	WP_073401700.1	methylmalonyl-CoA mutase small subunit			287	287	0.9	1e-95	44.96%	382
	B. xylanisolvens	371601		417	417	0.97	2e-140	44.60%	499	MCI9520035.1	acetyl-CoA hydrolase/transferase family protein			430	430	0.97	2e-145	45.53%	499	WP_148367733.1	acetyl-CoA hydrolase/transferase family protein			965	965	0.94	0.0	67.25%	715	MCI5693355.1	methylmalonyl-CoA mutase			211	211	0.94	2e-58	29.06%	633	WP_004313558.1	methylmalonyl-CoA mutase small subunit			365	365	0.95	8e-124	54.77%	386
	P. chartae	1037355		459	459	0.97	8e-146	47.97%	80900	FUYQ01000023.1		wgs		462	462	0.97	2e-146	46.65%	80900	FUYQ01000023.1	-	wgs		157	157	0.32	4e-41	33.20%	633	WP_079682844.1	methylmalonyl-CoA mutase small subunit			201	201	0.96	9e-55	28.96%	633	WP_079682844.1	methylmalonyl-CoA mutase small subunit			360	360	0.97	5e-122	53.89%	386
	P. johnsonii	387661		454	454	0.97	7e-155	47.76%	498	WP_008156864.1	acetyl-CoA hydrolase/transferase family protein			451	451	0.97	1e-153	46.04%	498	WP_195485847.1	acetyl-CoA hydrolase/transferase family protein			952	952	0.98	0.0	64.21%	715	WP_195485973.1	methylmalonyl-CoA mutase			211	211	0.96	1e-58	29.60%	621	WP_279179323.1	methylmalonyl-CoA mutase small subunit			362	362	0.97	9e-123	54.42%	377
	P. paurosaccharolyticus	732242		402	402	0.97	9e-135	42.39%	497	WP_024992919.1	acetyl-CoA hydrolase/transferase family protein			424	424	0.97	2e-143	43.79%	497	WP_024992919.1	acetyl-CoA hydrolase/transferase family protein			728	1094	0.91	0.0	66.60%	32895	BAJR01000036.1	-	wgs		133	262	0.5	9e-33	29.45%	15695	DHEE01000026.1		wgs		355	355	0.95	9e-120	53.68%	386
	P.vulgatus	821		408	408	0.97	5e-137	43.12%	497	WP_118292150.1	acetyl-CoA hydrolase/transferase family protein			422	422	0.96	1e-142	44.69%	497	WP_118292150.1	acetyl-CoA hydrolase/transferase family protein			957	957	0.98	0.0	64.76%	716	KAB6455130.1	methylmalonyl-CoA mutase			233	233	0.96	2e-66	29.79%	636	MCS2506963.1	methylmalonyl-CoA mutase small subunit			365	365	0.95	1e-123	55.31%	386
	alternative propionate production				Methylmalonyl-CoA carboxyltransferase 12S subunit										Methylmalonyl-CoA carboxyltransferase 5S subunit										Lactoyl-CoA dehydratase subunit alpha										Lactoyl-CoA dehydratase subunit beta										Propanal dehydrogenase (CoA-propanoylating)
	Uni-Prot				Q8GBW6 · 12S_PROFR			EC:2.1.3.1							Q70AC7 · 5S_PROFR			EC:2.1.3.1							G3KIM4 · LCDA_ANAPI			EC:4.2.1.54							G3KIM3 · LCDB_ANAPI			EC:4.2.1.54							Q9XDN1 · PDUP_SALTY			EC:1.2.1.87
				Max score	Total Score	Query Cover	E-value	% ident.	Accession Length	Accession	Annotation	Database		Max score	Total Score	Query Cover	E-value	% ident.	Accession Length	Accession	Annotation	Database		Max score	Total Score	Query Cover	E-value	% ident.	Accession Length	Accession	Annotation	Database		Max score	Total Score	Query Cover	E-value	% ident.	Accession Length	Accession	Annotation	Database		Max score	Total Score	Query Cover	E-value	% ident.	Accession Length
	P. copri	165179		550	550	0.96	0.0	53.31%	521	WP_270531127.1	acyl-CoA carboxylase subunit beta			151	151	0.75	2e-38	30.90%	591	MBD9086657.1	biotin/lipoyl-binding protein			-	-	-	-	-	-	-	-			-	-	-	-	-	-	-	-			-	-	-	-	-	-
	B. graminisolvens	477666		562	562	0.96	0.0	55.10%	517	HCK23727.1	methylmalonyl-CoA carboxyltransferase			159	159	0.95	4e-41	27.49%	610	WP_024997095.1	biotin/lipoyl-binding protein			-	-	-	-	-	-	-	-			-	-	-	-	-	-	-	-			-	-	-	-	-	-
	B. propionicifaciens	392838		558	558	0.97	0.0	53.59%	517	WP_018108214.1	acyl-CoA carboxylase subunit beta			172	172	0.8	6e-46	31.49%	591	WP_025069610.1	biotin/lipoyl-binding protein			-	-	-	-	-	-	-	-			-	-	-	-	-	-	-	-			-	-	-	-	-	-
	B. cellulosilyticus	246787		288	288	0.56	1e-92	48.99%	307	WP_007209951.1	methylmalonyl-CoA carboxyltransferase			238	238	0.91	6e-70	32.17%	619	MCM1300494.1	biotin/lipoyl-binding protein			-	-	-	-	-	-	-	-			-	-	-	-	-	-	-	-			-	-	-	-	-	-
	B. intestinalis	329854		553	553	0.96	0.0	53.53%	517	WP_007666264.1	acyl-CoA carboxylase subunit beta			163	163	0.95	2e-42	28.46%	611	WP_022210813.1	biotin/lipoyl-binding protein			-	-	-	-	-	-	-	-			-	-	-	-	-	-	-	-			-	-	-	-	-	-
	B. luti	1297750		562	562	0.96	0.0	54.79%	517	WP_073401937.1	acyl-CoA carboxylase subunit beta			164	164	0.95	1e-42	28.46%	611	WP_022392839.1	biotin/lipoyl-binding protein			-	-	-	-	-	-	-	-			-	-	-	-	-	-	-	-			50.4	50.4	0.83	3e-05	22.25%	478
	B. xylanisolvens	371601		564	564	0.97	0.0	55.53%	509	CUP68017.1	putative methylmalonyl-CoA decarboxylase%2C alpha-subunit			172	172	0.97	2e-45	29.81%	611	WP_044134509.1	biotin/lipoyl-binding protein			-	-	-	-	-	-	-	-			-	-	-	-	-	-	-	-			-	-	-	-	-	-
	P. chartae	1037355		568	568	0.97	0.0	53.70%	515	WP_079683020.1	acyl-CoA carboxylase subunit beta			224	224	0.74	6e-65	30.46%	618	WP_079684069.1	biotin/lipoyl-binding protein			-	-	-	-	-	-	-	-			-	-	-	-	-	-	-	-			-	-	-	-	-	-
	P. johnsonii	387661		570	570	0.96	0.0	54.51%	517	WP_008150410.1	acyl-CoA carboxylase subunit beta			244	244	0.88	6e-73	31.81%	525	MBD9167045.1	carboxylase			-	-	-	-	-	-	-	-			-	-	-	-	-	-	-	-			55.1	55.1	0.81	1e-06	23.82%	478
	P. paurosaccharolyticus	732242		555	555	0.96	0.0	53.33%	517	WP_024994558.1	acyl-CoA carboxylase subunit beta			153	153	0.86	3e-40	27.43%	73238	BAJR01000015.1	-	wgs		-	-	-	-	-	-	-	-			-	-	-	-	-	-	-	-			-	-	-	-	-	-
	P.vulgatus	821		555	555	0.96	0.0	53.53%	517	MCS2700112.1	acyl-CoA carboxylase subunit beta			210	210	0.87	1e-59	29.03%	617	UKI46430.1	biotin/lipoyl-binding protein			-	-	-	-	-	-	-	-			-	-	-	-	-	-	-	-			133	133	0.75	5e-32	29.35%	877
	Glcolysis				Glucokinase										Glucomannokinase										Glucokinase										Glucose-6-phosphate isomerase										ATP-dependent 6-phosphofructokinase
																																			pgi										pfkA
	Uni-Prot				P0A6V8 · GLK_ECOLI										P82680 · GLMK_PREBR							ROK: Repressor, ORF, Kinase			P54495 · GLK_BACSU										P80860 · G6PI_BACSU										P0A796 · PFKA_ECOLI
					EC:2.7.1.2										EC:2.7.1.2										EC:2.7.1.2										EC:5.3.1.9										EC:2.7.1.11
				Max score	Total Score	Query Cover	E-value	% ident.	Accession Length	Accession	Annotation	Database		Max score	Total Score	Query Cover	E-value	% ident.	Accession Length	Accession	Annotation	Database		Max score	Total Score	Query Cover	E-value	% ident.	Accession Length	Accession	Annotation	Database		Max score	Total Score	Query Cover	E-value	% ident.	Accession Length	Accession	Annotation	Database		Max score	Total Score	Query Cover	E-value	% ident.	Accession Length
	P. copri	165179			-									72.3	72.3	1	2e-15	88.00%	326	WP_153125047.1	ROK family protein			114	114	0.4	1e-24	47.01%	324	WP_153122473.1	ROK family protein			481	481	0.9	1e-138	52.11%	451	WP_118065299.1	glucose-6-phosphate isomerase			236	236	0.83	4e-62	47.97%	325
	B. graminisolvens	477666			-									51.1	51.1	1	5e-08	69.23%	326	WP_276962762.1	ROK family protein			99.9	120	0.66	4e-20	38.33%	326	WP_024995259.1	ROK family protein			491	491	0.91	2e-142	54.38%	445	WP_277639503.1	glucose-6-phosphate isomerase			273	273	0.91	7e-74	46.43%	326
	B. propionicifaciens	392838			-									49.4	49.4	1	1e-08	65.38%	324	WP_018109449.1	ROK family protein			112	112	0.65	7e-24	37.96%	324	WP_018109449.1	ROK family protein			496	496	0.89	4e-144	54.35%	445	WP_018108412.1	glucose-6-phosphate isomerase			268	268	0.9	4e-72	47.71%	326
	B. cellulosilyticus	246787			-									54.9	54.9	1	2e-09	73.08%	147	WP_149952137.1	ROK family protein			102	122	0.53	9e-21	41.53%	326	WP_195538578.1	ROK family protein			473	473	0.89	4e-136	51.73%	445	WP_149945836.1	glucose-6-phosphate isomerase			289	289	0.84	6e-79	50.16%	326
	B. intestinalis	329854			-									54.9	54.9	1	2e-09	73.08%	237	WP_237951629.1	ROK family protein			100	100	0.38	2e-20	45.59%	237	WP_237951629.1	ROK family protein			475	475	0.89	6e-137	51.96%	445	WP_118216580.1	glucose-6-phosphate isomerase			231	231	0.84	1e-60	45.19%	327
	B. luti	1297750			-									52.8	52.8	0.8	1e-08	80.95%	326	WP_073400840.1	ROK family protein			118	138	0.66	8e-26	42.06%	322	SHF26062.1	glucokinase			484	484	0.89	6e-140	54.31%	447	WP_073399539.1	glucose-6-phosphate isomerase			261	261	0.9	5e-70	45.92%	326
	B. xylanisolvens	371601			-									52.4	52.4	1	2e-08	69.23%	326	WP_225473104.1	ROK family protein			104	143	0.53	1e-21	39.68%	326	WP_225473104.1	ROK family protein			495	495	0.91	1e-143	54.82%	445	WP_128858714.1	glucose-6-phosphate isomerase			282	282	0.84	1e-76	49.51%	326
	P. chartae	1037355			-									2023-08-27	41.6	0.8	0.40	64.71%	281	WP_079682927.1	ROK family protein			31.6	146	0.26	0.13	40.00%	366	WP_079683892.1	ROK family protein			509	509	0.89	2e-148	54.74%	447	WP_068185591.1	glucose-6-phosphate isomerase			257	257	0.91	1e-68	45.05%	328
	P. johnsonii	387661			-									47.7	47.7	0.8	4e-08	71.43%	320	WP_008152519.1	ROK family protein			112	112	0.84	5e-24	35.71%	320	MBD9166150.1	ROK family protein			497	497	0.9	2e-144	53.50%	447	WP_259033735.1	glucose-6-phosphate isomerase			255	255	0.91	4e-68	45.07%	325
	P. paurosaccharolyticus	732242			-									51.1	51.1	0.8	5e-08	76.19%	323	WP_024994970.1	ROK family protein			100	100	0.37	3e-20	46.92%	323	WP_024994970.1	ROK family protein			501	501	0.89	2e-145	52.56%	447	WP_034542069.1	glucose-6-phosphate isomerase			273	273	0.91	7e-74	48.04%	326
	P.vulgatus	821			-									51.1	51.1	0.8	5e-08	76.19%	323	WP_217315858.1	ROK family protein			97.8	97.8	0.64	2e-19	38.75%	323	WP_217315858.1	ROK family protein			935	935	0.98	0.0	72.52%	450	KAB6698729.1	glucose-6-phosphate isomerase			273	273	0.86	7e-74	48.89%	326
	PEP-metabolism				Pyruvate kinase II										Pyruvate, phosphate dikinase										Phosphoenolpyruvate carboxykinase (ATP)										Phosphoenolpyruvate carboxylase										Oxaloacetate decarboxylase alpha chain
					P21599 · KPYK2_ECOLI			pykA							P22983 · PPDK_CLOSY										P22259 · PCKA_ECOLI			pckA							P00864 · CAPP_ECOLI										oadA
					EC:2.7.1.40										EC:2.7.9.1										EC:4.1.1.49										EC:4.1.1.31										P13187 · DCOA_KLEPN			EC:7.2.4.2
				Max score	Total Score	Query Cover	E-value	% ident.	Accession Length	Accession	Annotation	Database		Max score	Total Score	Query Cover	E-value	% ident.	Accession Length	Accession	Annotation	Database		Max score	Total Score	Query Cover	E-value	% ident.	Accession Length	Accession	Annotation	Database		Max score	Total Score	Query Cover	E-value	% ident.	Accession Length	Accession	Annotation	Database		Max score	Total Score	Query Cover	E-value	% ident.	Accession Length
	P. copri	165179		254	254	0.97	1e-77	36.36%	485	WP_218417511.1	Pyruvate kinase II			1058	1058	0.98	0.0	57.89%	906	WP_153096474.1	pyruvate, phosphate dikinase			751	751	0.98	0.0	68.55%	533	WP_118253650.1	phosphoenolpyruvate carboxykinase (ATP)			-	-	-	-	-	-	-	-			143	143	0.92	6e-35	23.75%	591
	B. graminisolvens	477666			248	0.95	3e-73	35.51%	484	WP_027317623.1	Pyruvate kinase II			1073	1073	0.99	0.0	58.60%	902	MCD8555804.1	pyruvate, phosphate dikinase			769	769	0.98	0.0	70.30%	535	MCD8557028.1	phosphoenolpyruvate carboxykinase (ATP)			-	-	-	-	-	-	-	-			171	171	0.98	1e-44	27.13%	610
	B. propionicifaciens	392838		229	229	0.94	5e-68	34.44%	483	WP_018108827.1	Pyruvate kinase II			-	-	-	-	-	-	-	-			760	760	0.98	0.0	68.98%	535	WP_018108872.1	phosphoenolpyruvate carboxykinase (ATP)			-	-	-	-	-	-	-	-			149	149	0.93	4e-37	26.84%	591
	B. cellulosilyticus	246787		229	229	0.94	2e-68	35.31%	485	WP_118402813.1	Pyruvate kinase II			1072	1072	0.99	0.0	59.43%	909	MCM1301280.1	pyruvate, phosphate dikinase			773	773	0.98	0.0	68.97%	534	MCM1300499.1	phosphoenolpyruvate carboxykinase (ATP)			-	-	-	-	-	-	-	-			164	164	0.98	6e-42	26.99%	611
	B. intestinalis	329854		234	234	0.94	6e-70	35.24%	485	MCD7941244.1	Pyruvate kinase II			1060	1060	0.98	0.0	58.79%	908	WP_118421626.1	pyruvate, phosphate dikinase			762	762	0.98	0.0	69.36%	535	WP_279109676.1	phosphoenolpyruvate carboxykinase (ATP)			-	-	-	-	-	-	-	-			165	165	0.98	2e-42	27.30%	611
	B. luti	1297750		220	220	0.95	1e-64	33.26%	482	WP_073402182.1	Pyruvate kinase II			1062	1062	0.98	0.0	57.89%	906	WP_073398476.1	pyruvate, phosphate dikinase			792	792	0.98	0.0	71.62%	535	WP_073400110.1	phosphoenolpyruvate carboxykinase (ATP)			-	-	-	-	-	-	-	-			1006	1006	0.98	0.0	55.21%	424881
	B. xylanisolvens	371601		234	234	0.94	4e-70	35.24%	485	WP_195470737.1	Pyruvate kinase II			1058	1058	0.98	0.0	58.01%	906	WP_118408863.1	pyruvate, phosphate dikinase			759	759	0.98	0.0	68.61%	535	WP_074708806.1	phosphoenolpyruvate carboxykinase (ATP)			-	-	-	-	-	-	-	-			174	174	0.98	2e-45	28.48%	611
	P. chartae	1037355		219	219	0.95	2e-64	34.91%	483	WP_079682161.1	Pyruvate kinase II			1041	1041	0.98	0.0	57.67%	906	WP_079683194.1	pyruvate, phosphate dikinase			793	793	0.98	0.0	71.99%	535	WP_079682229.1	phosphoenolpyruvate carboxykinase (ATP)			-	-	-	-	-	-	-	-			982	982	0.98	0.0	54.98%	146993
	P. johnsonii	387661		227	227	0.95	2e-67	33.26%	483	MBD9166079.1	Pyruvate kinase II			1051	1051	0.98	0.0	57.96%	907	WP_008157821.1	pyruvate, phosphate dikinase			768	768	0.98	0.0	69.92%	535	MBD9167523.1	phosphoenolpyruvate carboxykinase (ATP)			-	-	-	-	-	-	-	-			256	256	0.75	2e-76	32.07%	525
	P. paurosaccharolyticus	732242		234	234	0.94	6e-70	35.31%	487	WP_024993118.1	Pyruvate kinase II			1044	1044	0.98	0.0	57.22%	907	WP_024994272.1	pyruvate, phosphate dikinase			756	756	0.98	0.0	68.74%	534	WP_024993091.1	phosphoenolpyruvate carboxykinase (ATP)			-	-	-	-	-	-	-	-			988	988	0.98	0.0	54.65%	69135
	P.vulgatus	821		238	238	0.94	2e-71	36.48%	487	WP_195641794.1	Pyruvate kinase II			1040	1040	0.98	0.0	58.34%	906	WP_272706087.1	pyruvate, phosphate dikinase			758	758	0.98	0.0	68.23%	535	WP_154577120.1	phosphoenolpyruvate carboxykinase (ATP)			-	-	-	-	-	-	-	-			192	192	0.98	3e-52	28.50%	620
	Citrate cycle				Malate dehydrogenase										Fumarate hydratase class II										Fumarate hydratase class I, anaerobic										Fumarate reductase flavoprotein subunit										Fumarate reductase iron-sulfur subunit
					P61889 · MDH_ECOLI			mdh							P05042 · FUMC_ECOLI										P14407 · FUMB_ECOLI			fumB							P00363 · FRDA_ECOLI			frdA							P0AC47 · FRDB_ECOLI			frdB
					EC:1.1.1.37										EC:4.2.1.2										EC:4.2.1.2										EC:1.3.5.1										EC:1.3.5.1
				Max score	Total Score	Query Cover	E-value	% ident.	Accession Length	Accession	Annotation	Database		Max score	Total Score	Query Cover	E-value	% ident.	Accession Length	Accession	Annotation	Database		Max score	Total Score	Query Cover	E-value	% ident.	Accession Length	Accession	Annotation	Database		Max score	Total Score	Query Cover	E-value	% ident.	Accession Length	Accession	Annotation	Database		Max score	Total Score	Query Cover	E-value	% ident.	Accession Length
	P. copri	165179		-	-	-	-	-	-	-	-			361	361	0.98	2e-119	39.83%	472	WP_217763889.1	aspartate ammonia-lyase			800	800	1	0.0	70.29%	552	WP_153091149.1	fumarate hydratase			202	202	0.88	2e-55	30.22%	660	WP_217760073.1	fumarate reductase/succinate dehydrogenase flavoprotein subunit			63.2	63.2	0.77	2e-10	25.85%	252
	B. graminisolvens	477666		95.9	95.9	0.96	3e-21	31.01%	313	WP_024996663.1	malate dehydrogenase			558	558	0.97	0.0	61.96%	466	WP_277638272.1	class II fumarate hydratase			919	919	0.98	0.0	80.67%	548	WP_024995849.1	fumarate hydratase			202	202	0.84	2e-55	29.69%	647	WP_276963980.1	fumarate reductase/succinate dehydrogenase flavoprotein subunit			65.5	65.5	0.78	3e-11	27.54%	251
	B. propionicifaciens	392838		97.1	97.1	0.88	9e-22	30.93%	309	WP_018108370.1	malate dehydrogenase			562	562	0.98	0.0	58.17%	464	WP_018108430.1	class II fumarate hydratase			910	910	0.99	0.0	79.30%	549	WP_018109084.1	fumarate hydratase			198	198	0.84	3e-54	28.16%	647	WP_018108878.1	fumarate reductase/succinate dehydrogenase flavoprotein subunit			62.8	62.8	0.85	3e-10	24.89%	251
	B. cellulosilyticus	246787		93.2	93.2	0.88	2e-20	29.25%	314	MCM1300291.1	malate dehydrogenase			356	356	0.99	1e-117	40.43%	477	MCM1300577.1	aspartate ammonia-lyase			861	861	0.99	0.0	76.05%	546	WP_022210534.1	fumarate hydratase			210	210	0.84	2e-58	29.27%	648	MBD8980812.1	fumarate reductase/succinate dehydrogenase flavoprotein subunit			59.7	59.7	0.54	1e-09	29.25%	178
	B. intestinalis	329854		94.7	94.7	0.88	6e-21	31.03%	313	WP_118476884.1	malate dehydrogenase			115	115	0.32	1e-29	40.91%	158	WP_262714200.1				876	876	0.99	0.0	75.69%	546	WP_195667769.1	fumarate hydratase			197	197	0.84	1e-53	29.36%	659	WP_007660896.1	fumarate reductase/succinate dehydrogenase flavoprotein subunit			68.6	68.6	0.88	2e-12	26.58%	251
	B. luti	1297750		97.8	97.8	0.93	4e-22	31.63%	313	WP_073403392.1	malate dehydrogenase			-	-	-	-	-	-	-	-			929	929	0.99	0.0	80.59%	546	WP_073404230.1	fumarate hydratase			200	200	0.84	5e-55	29.09%	647	WP_073402355.1	fumarate reductase/succinate dehydrogenase flavoprotein subunit			65.9	65.9	0.99	2e-11	25.47%	251
	B. xylanisolvens	371601		95.9	95.9	0.88	3e-21	32.53%	313	WP_151931727.1	malate dehydrogenase			365	365	0.98	6e-121	40.48%	477	WP_074911497.1	aspartate ammonia-lyase			884	884	0.99	0.0	76.98%	545	WP_118219150.1	fumarate hydratase			197	197	0.84	9e-54	29.72%	659	MCS2867964.1	fumarate reductase/succinate dehydrogenase flavoprotein subunit			62.4	62.4	0.88	4e-10	25.00%	251
	P. chartae	1037355		94.0	94.0	0.74	5e-22	32.35%	400637	FUYQ01000001.1	malate dehydrogenase			-	-	-	-	-	-	-	-			922	922	0.98	0.0	80.30%	546	WP_079682121.1	fumarate hydratase			202	202	0.84	2e-55	28.94%	647	WP_079684036.1	fumarate reductase/succinate dehydrogenase flavoprotein subunit			35.4	35.4	0.7	0.003	23.35%	424
	P. johnsonii	387661		102	102	0.88	1e-23	31.27%	313	WP_278932992.1	malate dehydrogenase			567	567	0.98	0.0	60.48%	470	MBD9165857.1	class II fumarate hydratase			875	875	1	0.0	75.73%	546	WP_148479426.1	fumarate hydratase			192	192	0.84	6e-52	28.65%	647	WP_008146399.1	fumarate reductase/succinate dehydrogenase flavoprotein subunit			7.0	57.0	0.87	3e-08	23.14%	251
	P. paurosaccharolyticus	732242		91.3	91.3	0.88	9e-20	31.49%	313	WP_024995018.1	malate dehydrogenase			-	-	-	-	-	-	-	-			859	859	0.99	0.0	74.36%	550	WP_024994311.1	fumarate hydratase			194	194	0.84	7e-53	28.05%	647	WP_024992966.1	fumarate reductase/succinate dehydrogenase flavoprotein subunit			58.2	58.2	0.78	1e-08	25.73%	251
	P.vulgatus	821		101	101	0.88	2e-23	32.20%	313	WP_217315980.1	malate dehydrogenase			756	756	0.78	0.0	98.91%	368	KAB6683286.1	class II fumarate hydratase			876	876	0.99	0.0	75.82%	547	WP_259007589.1	fumarate hydratase			95	195	0.84	5e-53	29.03%	652	KAB3756716.1	fumarate reductase/succinate dehydrogenase flavoprotein subunit			61.2	61.2	0.97	8e-10	24.21%	251
	Na(+)-translocating NADH-quinone reductase				Na(+)-translocating NADH-quinone reductase subunit A										Na(+)-translocating NADH-quinone reductase subunit B										Na(+)-translocating NADH-quinone reductase subunit C										Na(+)-translocating NADH-quinone reductase subunit D										Na(+)-translocating NADH-quinone reductase subunit E
					Q56586 · NQRA_VIBAL										Q56587 · NQRB_VIBAL										Q56582 · NQRC_VIBAL										Q57095 · NQRD_VIBAL										Q56589 · NQRE_VIBAL
					EC:7.2.1.1																				EC:7.2.1.1										EC:7.2.1.1
				Max score	Total Score	Query Cover	E-value	% ident.	Accession Length	Accession	Annotation	Database		Max score	Total Score	Query Cover	E-value	% ident.	Accession Length	Accession	Annotation	Database		Max score	Total Score	Query Cover	E-value	% ident.	Accession Length	Accession	Annotation	Database		Max score	Total Score	Query Cover	E-value	% ident.	Accession Length	Accession	Annotation	Database		Max score	Total Score	Query Cover	E-value	% ident.	Accession Length
	P. copri	165179		251	251	0.99	2e-77	33.33%	451	WP_153087742.1	Na(+)-translocating NADH-quinone reductase subunit A			288	288	0.99	4e-93	39.90%	385	WP_158463374.1	NADH:ubiquinone reductase (Na(+)-transporting) subunit B			79.7	79.7	0.39	1e-16	39.22%	200	WP_264912796.1	FMN-binding protein			202	202	0.96	5e-65	54.15%	208	WP_119235953.1	NADH:ubiquinone reductase (Na(+)-transporting) subunit D			192	192	1	3e-57	49.52%	8950
	B. graminisolvens	477666		270	270	0.99	8e-85	34.00%	452	WP_277638387.1	Na(+)-translocating NADH-quinone reductase subunit A			307	307	0.99	2e-100	41.84%	392	WP_276965067.1	NADH:ubiquinone reductase (Na(+)-transporting) subunit B			96.3	96.3	0.88	1e-22	28.38%	230	WP_276965090.1	NADH:ubiquinone reductase (Na(+)-transporting) subunit C			199	199	0.91	1e-63	55.21%	210	WP_024995685.1	NADH:ubiquinone reductase (Na(+)-transporting) subunit D			252	252	1	6e-85	62.81%	199
	B. propionicifaciens	392838		259	259	0.99	1e-80	33.41%	449	WP_018108273.1	Na(+)-translocating NADH-quinone reductase subunit A			298	298	0.99	1e-96	41.19%	392	WP_018108272.1	NADH:ubiquinone reductase (Na(+)-transporting) subunit B			94.4	94.4	0.83	7e-22	29.68%	229	WP_018108271.1	NADH:ubiquinone reductase (Na(+)-transporting) subunit C			198	198	0.92	3e-63	54.87%	210	WP_018108270.1	NADH:ubiquinone reductase (Na(+)-transporting) subunit D			256	256	0.98	2e-86	64.47%	198
	B. cellulosilyticus	246787		292	292	0.99	4e-93	35.86%	451	MCM1301874.1	Na(+)-translocating NADH-quinone reductase subunit A			301	301	0.99	5e-98	41.93%	389	WP_195357119.1	NADH:ubiquinone reductase (Na(+)-transporting) subunit B			90.1	90.1	0.87	6e-20	29.60%	281	MCM1300114.1	NADH:ubiquinone reductase (Na(+)-transporting) subunit C			238	238	0.9	7e-79	58.76%	209	MCM1300113.1	NADH:ubiquinone reductase (Na(+)-transporting) subunit D			248	248	1	7e-83	61.72%	208
	B. intestinalis	329854		261	261	0.99	4e-81	33.04%	450	RGV50691.1	Na(+)-translocating NADH-quinone reductase subunit A			300	300	0.99	2e-97	41.43%	389	WP_278706365.1	NADH:ubiquinone reductase (Na(+)-transporting) subunit B			87.0	87.0	0.88	3e-19	26.64%	228	WP_117692156.1	NADH:ubiquinone reductase (Na(+)-transporting) subunit C			212	212	0.92	1e-68	55.00%	211	MCD7941629.1	NADH:ubiquinone reductase (Na(+)-transporting) subunit D			247	247	1	1e-82	61.06%	208
	B. luti	1297750		-	-	-	-	-	-	-	-			-	-	-	-	-	-	-	-			-	-	-	-	-	-	-	-			-	-	-	-	-	-	-	-			-	-	-	-	-	-
	B. xylanisolvens	371601		275	275	0.99	9e-87	33.56%	449	WP_242397616.1	Na(+)-translocating NADH-quinone reductase subunit A			302	302	0.99	2e-98	39.95%	390	WP_151940417.1	NADH:ubiquinone reductase (Na(+)-transporting) subunit B			77.0	77.0	0.88	1e-15	24.89%	205	WP_208946910.1	NADH:ubiquinone reductase (Na(+)-transporting) subunit C			142	142	0.61	3e-42	58.14%	138	KAB6335987.1	NADH:ubiquinone reductase (Na(+)-transporting) subunit D			243	243	1	6e-81	59.62%	208
	P. chartae	1037355		280	280	0.99	2e-90	35.33%	449	WP_079683248.1	Na(+)-translocating NADH-quinone reductase subunit A			314	314	0.99	7e-103	43.50%	397	WP_079683284.1	NADH:ubiquinone reductase (Na(+)-transporting) subunit B			100	100	0.84	4e-24	32.00%	229	WP_079683249.1	NADH:ubiquinone reductase (Na(+)-transporting) subunit C			220	220	0.91	6e-72	56.25%	209	WP_079683250.1	NADH:ubiquinone reductase (Na(+)-transporting) subunit D			227	227	1	7e-75	55.12%	205
	P. johnsonii	387661		288	288	0.99	1e-91	37.11%	449	WP_259033512.1	Na(+)-translocating NADH-quinone reductase subunit A			315	315	0.99	2e-103	42.89%	400	WP_259033511.1	NADH:ubiquinone reductase (Na(+)-transporting) subunit B			99.4	99.4	0.77	2e-23	29.80%	271	MBD9168012.1	NADH:ubiquinone reductase (Na(+)-transporting) subunit C			210	210	0.95	5e-68	56.00%	209	MBD9168013.1	NADH:ubiquinone reductase (Na(+)-transporting) subunit D			207	207	1	7e-67	55.12%	205
	P. paurosaccharolyticus	732242		129	246	0.99	1e-32	31.42%	134560	BAJR01000005.1		wgs		313	313	0.99	2e-102	41.00%	401	WP_024993551.1	NADH:ubiquinone reductase (Na(+)-transporting) subunit B			88.6	88.6	0.44	8e-21	40.71%	134560	BAJR01000005.1	-	wgs		213	213	0.96	8e-69	50.74%	212	WP_024993550.1	NADH:ubiquinone reductase (Na(+)-transporting) subunit D			251	251	0.98	1e-84	62.44%	198
	P.vulgatus	821		280	280	0.99	1e-88	35.48%	449	UKI47037.1	Na(+)-translocating NADH-quinone reductase subunit A			323	323	0.99	2e-106	42.22%	402	KAB3676678.1	NADH:ubiquinone reductase (Na(+)-transporting) subunit B			85.9	85.9	0.44	2e-19	39.82%	224	WP_217754586.1	NADH:ubiquinone reductase (Na(+)-transporting) subunit C			210	210	0.95	5e-68	56.00%	209	UKI47040.1	NADH:ubiquinone reductase (Na(+)-transporting) subunit D			249	249	0.98	2e-83	62.44%	198
	NADH-quinone oxidoreductase				NADH-ubiquinone oxidoreductase subunit A										NADH-ubiquinone oxidoreductase subunit B										NADH-ubiquinone oxidoreductase subunit C/D										NADH-ubiquinone oxidoreductase subunit E										NADH-ubiquinone oxidoreductase subunit F
					P0AFC3 · NUOA_ECOLI										P0AFC7 · NUOB_ECOLI										P33599 · NUOCD_ECOLI										P0AFD1 · NUOE_ECOLI										P31979 · NUOF_ECOLI
				Max score	Total Score	Query Cover	E-value	% ident.	Accession Length	Accession	Annotation	Database		Max score	Total Score	Query Cover	E-value	% ident.	Accession Length	Accession	Annotation	Database		Max score	Total Score	Query Cover	E-value	% ident.	Accession Length	Accession	Annotation	Database		Max score	Total Score	Query Cover	E-value	% ident.	Accession Length	Accession	Annotation	Database		Max score	Total Score	Query Cover	E-value	% ident.	Accession Length
	P. copri	165179		68.2	68.2	0.74	3e-14	34.55%	116	RHK48912.1	NADH-quinone oxidoreductase subunit A			174	174	0.72	2e-53	50.00%	241	WP_022251747.1	NADH-quinone oxidoreductase subunit B			253	253	0.8	9e-76	31.34%	523	WP_233904664.1	NADH-quinone oxidoreductase subunit C			-	-	-	-	-	-	-	-			70.5	70.5	0.75	1e-11	27.98%	450
	B. graminisolvens	477666		58.5	58.5	0.58	1e-10	33.72%	116	WP_024995939.1	NADH-quinone oxidoreductase subunit A			186	186	0.68	2e-58	56.29%	193	WP_276966101.1	NADH-quinone oxidoreductase subunit B			276	276	0.9	2e-84	31.15%	520	WP_276966104.1	NADH-quinone oxidoreductase subunit D			-	-	-	-	-	-	-	-			49.3	49.3	0.53	2e-05	26.05%	444
	B. propionicifaciens	392838		-	-	-	-	-	-	-	-			-	-	-	-	-	-	-	-			-	-	-	-	-	-	-	-			-	-	-	-	-	-	-	-			-	-	-	-	-	-
	B. cellulosilyticus	246787		50.1	50.1	0.83	1e-06	28.46%	41075	ACCH01000221.1		wgs		179	179	0.69	6e-56	55.13%	197	WP_149925980.1	NADH-quinone oxidoreductase subunit B			279	279	0.87	2e-85	31.46%	530	WP_195738611.1	NADH-quinone oxidoreductase subunit D			78.2	78.2	0.76	2e-17	33.07%	158	WP_129617100.1	NAD(P)H-dependent oxidoreductase subunit E			306	306	0.9	3e-98	41.09%	489
	B. intestinalis	329854		52.8	52.8	0.83	3e-07	30.08%	3222	CDQR01000012.1		wgs		180	180	0.7	5e-56	54.43%	199	WP_278705147.1	NADH-quinone oxidoreductase subunit B			279	279	0.84	3e-85	31.84%	530	WP_022392893.1	NADH-quinone oxidoreductase subunit D			76.3	76.3	0.76	3e-15	33.07%	5736	CDQR01000023.1	wgs			308	308	0.9	1e-97	41.09%	597
	B. luti	1297750		62.0	62.0	0.72	8e-12	33.64%	116	WP_073399430.1	NADH-quinone oxidoreductase subunit A			181	181	0.65	1e-56	56.16%	193	WP_073399431.1	NADH-quinone oxidoreductase subunit B			283	283	0.91	1e-86	31.38%	539	WP_073399433.1	NADH-quinone oxidoreductase subunit D			77.4	77.4	0.83	5e-17	29.71%	166	WP_083547655.1	NAD(P)H-dependent oxidoreductase subunit E			335	335	0.9	2e-104	43.78%	1035
	B. xylanisolvens	371601		60.8	60.8	0.59	1e-11	34.48%	101	KAB6346238.1	NADH-quinone oxidoreductase subunit A			180	180	0.69	4e-56	55.13%	200	KAB6346239.1	NADH-quinone oxidoreductase subunit B			293	293	0.84	1e-90	33.07%	530	WP_270701564.1	NADH-quinone oxidoreductase subunit D			81.6	81.6	0.76	1e-18	33.86%	158	WP_195472479.1	NAD(P)H-dependent oxidoreductase subunit E			308	308	0.9	7e-99	40.84%	489
	P. chartae	1037355		58.2	58.2	0.62	2e-10	31.52%	116	WP_079683359.1	NADH-quinone oxidoreductase subunit A			187	187	0.65	6e-59	57.14%	182	WP_079683358.1	NADH-quinone oxidoreductase subunit B			258	258	0.65	3e-79	36.50%	375	WP_079683356.1	NADH-quinone oxidoreductase subunit D			86.3	86.3	0.91	1e-20	30.26%	157	WP_176134041.1	NAD(P)H-dependent oxidoreductase subunit E			301	301	0.91	3e-95	41.32%	591
	P. johnsonii	387661		-	-	-	-	-	-	-	-			-	-	-	-	-	-	-	-			-	-	-	-	-	-	-	-			82.4	82.4	0.83	5e-19	34.78%	162	WP_008157754.1	NAD(P)H-dependent oxidoreductase subunit E			297	297	0.92	7e-94	41.46%	597
	P. paurosaccharolyticus	732242		50.8	50.8	0.58	1e-07	33.72%	116	WP_024993917.1	NADH-quinone oxidoreductase subunit A			179	179	0.68	2e-55	54.97%	201	WP_024993916.1	NADH-quinone oxidoreductase subunit B			282	282	0.84	9e-87	31.90%	519	WP_024993915.1	NADH-quinone oxidoreductase subunit D			-	-	-	-	-	-	-	-			52.8	52.8	0.53	2e-06	27.31%	446
	P.vulgatus	821		59.7	59.7	0.58	6e-11	32.56%	116	MCS3132729.1	NADH-quinone oxidoreductase subunit A			180	180	0.7	4e-56	52.26%	193	KAB3619283.1	NADH-quinone oxidoreductase subunit B			284	284	0.84	2e-87	31.58%	519	WP_217771470.1	NADH-quinone oxidoreductase subunit D			47.4	47.4	0.46	2e-06	34.18%	80	WP_005840132.1	NAD(P)H-dependent oxidoreductase subunit E			64.3	64.3	0.53	3e-10	30.42%	445
	Rnf				Na+ - translocating ferredoxin: NAD+ reductase (Rnf) of C. tetanomorphum							Chain A			Na+ - translocating ferredoxin: NAD+ reductase (Rnf) of C. tetanomorphum							Chain B			Na+ - translocating ferredoxin: NAD+ reductase (Rnf) of C. tetanomorphum							Chain C			Na+ - translocating ferredoxin: NAD+ reductase (Rnf) of C. tetanomorphum							Chain D			Na+ - translocating ferredoxin: NAD+ reductase (Rnf) of C. tetanomorphum
					PDBe › 7zc6
				Max score	Total Score	Query Cover	E-value	% ident.	Accession Length	Accession	Annotation	Database		Max score	Total Score	Query Cover	E-value	% ident.	Accession Length	Accession	Annotation	Database		Max score	Total Score	Query Cover	E-value	% ident.	Accession Length	Accession	Annotation	Database		Max score	Total Score	Query Cover	E-value	% ident.	Accession Length	Accession	Annotation	Database		Max score	Total Score	Query Cover	E-value	% ident.	Accession Length
	P. copri	165179		227	227	0.98	5e-75	58.73%	200	MUU05811.1	electron transport complex subunit RsxA			211	211	0.98	3e-66	48.75%	280	WP_218483845.1	Fe-S cluster domain-containing protein			373	373	0.99	4e-125	45.91%	450	WP_215652166.1				270	270	0.96	2e-88	47.84%	333	WP_264900029.1	RnfABCDGE type electron transport complex subunit D			219	219	0.93	1e-71	60.11%	194
	B. graminisolvens	477666		220	220	1	2e-72	57.07%	190	WP_024995643.1	electron transport complex subunit RsxA			228	228	0.96	1e-72	46.30%	288	WP_276993994.1	Fe-S cluster domain-containing protein			387	387	0.98	8e-131	47.36%	444	WP_277638360.1				278	278	0.97	2e-91	48.15%	331	WP_276963295.1	RnfABCDGE type electron transport complex subunit D			230	230	0.93	5e-76	62.03%	194
	B. propionicifaciens	392838		220	220	1	2e-72	56.02%	190	WP_018109914.1	electron transport complex subunit RsxA			228	228	0.96	1e-72	45.93%	306	WP_025069358.1	Fe-S cluster domain-containing protein			382	382	0.98	1e-128	46.90%	445	WP_025069359.1				281	281	0.97	2e-92	48.60%	331	WP_018109911.1	RnfABCDGE type electron transport complex subunit D			220	220	0.92	4e-72	60.54%	194
	B. cellulosilyticus	246787		246	246	1	1e-82	61.26%	193	MCM1302162.1	electron transport complex subunit RsxA			229	229	0.96	7e-73	48.15%	325	MBD8981445.1	Fe-S cluster domain-containing protein			377	377	0.98	1e-126	47.36%	444	WP_195739509.1				271	271	0.97	8e-89	48.44%	330	WP_007217951.1	RnfABCDGE type electron transport complex subunit D			233	233	0.93	3e-77	63.10%	188
	B. intestinalis	329854		221	221	1	6e-73	56.54%	192	WP_021966975.1	electron transport complex subunit RsxA			226	226	0.96	9e-72	47.78%	324	WP_138291945.1	Fe-S cluster domain-containing protein			375	375	0.98	5e-126	46.54%	445	WP_117692115.1				271	271	0.97	1e-88	48.75%	330	WP_118220432.1	RnfABCDGE type electron transport complex subunit D			234	234	0.93	8e-78	63.10%	194
	B. luti	1297750		-	-	-	-	-	-	-				-	-	-	-	-	-	-				-	-	-	-	-	-	-				-	-	-	-	-	-	-				-	-	-	-	-	-
	B. xylanisolvens	371601		218	218	1	1e-71	56.02%	190	KAB6346722.1	electron transport complex subunit RsxA			237	237	0.96	2e-76	49.26%	298	WP_195564635.1	Fe-S cluster domain-containing protein			382	382	0.98	2e-128	47.36%	445	WP_217722103.1				290	290	0.97	4e-96	50.15%	335	WP_044133519.1	RnfABCDGE type electron transport complex subunit D			233	233	0.93	2e-77	62.03%	194
	P. chartae	1037355		144	144	0.98	2e-44	36.63%	205	WP_068183763.1	Select seq ref|WP_068183763.1|	NADH:ubiquinone reductase (Na(+)-transporting) subunit E		212	212	0.97	1e-68	44.32%	282	WP_079681832.1	Fe-S cluster domain-containing protein			384	384	0.98	1e-129	47.36%	443	WP_079681831.1				276	276	0.97	7e-91	47.60%	319	WP_068178617.1	RnfABCDGE type electron transport complex subunit D			227	227	0.95	7e-75	61.26%	194
	P. johnsonii	387661		228	228	1	1e-75	54.97%	190	MBD9168474.1	electron transport complex subunit RsxA			207	207	0.98	3e-64	47.46%	315	WP_008150708.1	Fe-S cluster domain-containing protein			385	385	0.98	8e-130	47.24%	443	MBD9168470.1				271	271	0.98	8e-89	48.28%	319	MBD9168471.1	RnfABCDGE type electron transport complex subunit D			226	226	0.95	1e-74	62.30%	194
	P. paurosaccharolyticus	732242		220	220	0.98	2e-72	56.08%	201	WP_024995164.1	electron transport complex subunit RsxA			223	223	1	2e-70	43.57%	313	WP_024995159.1	Fe-S cluster domain-containing protein			367	367	0.98	8e-123	46.19%	446	WP_024995160.1				253	253	0.97	8e-84	45.09%	335	WP_024995161.1	RnfABCDGE type electron transport complex subunit D			227	227	0.95	4e-75	61.78%	194
	P.vulgatus	821		231	231	0.99	1e-76	58.42%	191	UKI46021.1	electron transport complex subunit RsxA			211	211	0.96	5e-66	45.05%	317	MCS3017390.1	Fe-S cluster domain-containing protein			394	394	0.98	2e-133	48.62%	443	UKI46024.1	electron transport complex subunit RsxC			281	281	0.98	1e-92	48.61%	322	UKI46023.1	RnfABCDGE type electron transport complex subunit D			234	234	0.95	1e-77	64.92%	194
	Cytochrome bd-II ubiquinol oxidase				Cytochrome bd-II ubiquinol oxidase subunit 1										Cytochrome bd-II ubiquinol oxidase subunit 2										Cytochrome bd-I ubiquinol oxidase subunit 1
					P26459 · APPC_ECOLI										P26458 · APPB_ECOLI										P0ABJ9 · CYDA_ECOLI
					EC:7.1.1.3										EC:7.1.1.3										EC:7.1.1.7
				Max score	Total Score	Query Cover	E-value	% ident.	Accession Length	Accession	Annotation	Database		Max score	Total Score	Query Cover	E-value	% ident.	Accession Length	Accession	Annotation	Database		Max score	Total Score	Query Cover	E-value	% ident.	Accession Length	Accession	Annotation	Database
	P. copri	165179		414	414	0.96	4e-139	43.06%	511	WP_264906831.1	cytochrome ubiquinol oxidase subunit I			93.6	93.6	0.98	6e-20	28.10%	378	WP_264911522.1	cytochrome d ubiquinol oxidase subunit II			408	408	0.95	1e-136	42.48%	512	EFB36064.1	cytochrome ubiquinol oxidase subunit I
	B. graminisolvens	477666		399	399	0.97	2e-133	41.54%	517	WP_027318353.1	cytochrome ubiquinol oxidase subunit I			72.4	72.4	0.98	4e-13	24.94%	382	WP_024995776.1	cytochrome d ubiquinol oxidase subunit II			402	402	0.95	5e-134	43.55%	517	WP_276994325.1	cytochrome ubiquinol oxidase subunit I
	B. propionicifaciens	392838		400	400	0.97	2e-133	40.54%	516	WP_018109680.1	cytochrome ubiquinol oxidase subunit I			86.7	86.7	1	2e-17	24.62%	384	WP_018109679.1	cytochrome d ubiquinol oxidase subunit II			410	410	0.95	4e-137	42.37%	516	WP_018109680.1	cytochrome ubiquinol oxidase subunit I
	B. cellulosilyticus	246787		402	402	0.98	4e-134	40.93%	528	MCM1300216.1	cytochrome ubiquinol oxidase subunit I			87.8	87.8	0.99	7e-18	23.23%	381	WP_195353931.1	cytochrome d ubiquinol oxidase subunit II			405	405	0.96	4e-135	40.98%	528	MCM1300216.1	cytochrome ubiquinol oxidase subunit I
	B. intestinalis	329854		389	389	0.97	2e-129	40.16%	516	WP_007663459.1	cytochrome ubiquinol oxidase subunit I			82.4	82.4	0.99	2e-16	22.77%	381	WP_118216496.1	cytochrome d ubiquinol oxidase subunit II			401	401	0.95	6e-134	43.55%	516	WP_007663459.1	cytochrome ubiquinol oxidase subunit I
	B. luti	1297750		407	407	0.97	1e-136	44.12%	515	WP_073401474.1	cytochrome ubiquinol oxidase subunit I			89.0	89.0	0.99	1e-18	25.06%	383	WP_073401472.1	cytochrome d ubiquinol oxidase subunit II			390	390	0.96	9e-130	42.19%	515	WP_073401474.1	cytochrome ubiquinol oxidase subunit I
	B. xylanisolvens	371601		400	400	0.97	7e-134	42.42%	515	WP_271704767.1	cytochrome ubiquinol oxidase subunit I			89.7	89.7	0.95	6e-19	24.94%	380	WP_225472636.1	cytochrome d ubiquinol oxidase subunit II			391	391	0.95	3e-130	42.36%	515	WP_271704767.1	cytochrome ubiquinol oxidase subunit I
	P. chartae	1037355		413	413	0.97	1e-138	43.40%	516	WP_079682655.1	cytochrome ubiquinol oxidase subunit I			58.2	58.2	0.38	3e-09	23.45%	383	WP_079682656.1	cytochrome d ubiquinol oxidase subunit II			414	414	0.95	1e-138	43.92%	516	WP_079682655.1	cytochrome ubiquinol oxidase subunit I
	P. johnsonii	387661		416	416	0.97	1e-139	44.91%	516	MBD9165732.1	cytochrome ubiquinol oxidase subunit I			69.7	69.7	0.38	6e-13	26.39%	382	WP_279136425.1	cytochrome d ubiquinol oxidase subunit II			397	397	0.95	2e-132	44.31%	516	WP_279180050.1	cytochrome ubiquinol oxidase subunit I
	P. paurosaccharolyticus	732242		408	408	0.97	5e-137	42.54%	497	WP_024993451.1	cytochrome ubiquinol oxidase subunit I			92.4	92.4	0.99	2e-19	23.75%	381	WP_024993452.1	cytochrome d ubiquinol oxidase subunit II			393	393	0.95	8e-131	42.35%	497	WP_024993451.1	cytochrome ubiquinol oxidase subunit I
	P.vulgatus	821		414	414	0.98	2e-139	44.07%	500	WP_117829572.1	cytochrome ubiquinol oxidase subunit I			84.0	84.0	0.99	1e-16	24.81%	381	WP_117884789.1	cytochrome d ubiquinol oxidase subunit II			385	385	0.96	3e-128	42.15%	500	WP_118291293.1	cytochrome ubiquinol oxidase subunit I
	ATP-synthase				ATP synthase subunit alpha										ATP synthase subunit beta										ATP synthase gamma chain										ATP synthase subunit delta										ATP synthase epsilon chain
					P0ABB0 · ATPA_ECOLI										P0ABB4 · ATPB_ECOLI										Q8DLU1 · ATPG_THEVB										P0ABA4 · ATPD_ECOLI										P0A6E6 · ATPE_ECOLI
				Max score	Total Score	Query Cover	E-value	% ident.	Accession Length	Accession	Annotation	Database		Max score	Total Score	Query Cover	E-value	% ident.	Accession Length	Accession	Annotation	Database		Max score	Total Score	Query Cover	E-value	% ident.	Accession Length	Accession	Annotation	Database		Max score	Total Score	Query Cover	E-value	% ident.	Accession Length	Accession	Annotation	Database
	P. copri	165179		543	543	0.99	0.0	54.65%	528	WP_153123512.1	F0F1 ATP synthase subunit alpha			591	591	0.99	0.0	60.44%	508	WP_119226662.1	F0F1 ATP synthase subunit beta			174	174	0.98	8e-51	35.19%	324	WP_264903884.1	F0F1 ATP synthase subunit gamma			-	-	-	-	-	-	-				42.4	42.4	0.55	0.0001	25.97%	79
	B. graminisolvens	477666		531	531	0.95	0.0	53.66%	528	WP_027318236.1	F0F1 ATP synthase subunit alpha			598	598	0.99	0.0	61.87%	503	WP_277638213.1	F0F1 ATP synthase subunit beta			171	171	0.98	4e-50	35.24%	292	WP_276990856.1	F0F1 ATP synthase subunit gamma			-	-	-	-	-	-	-				53.9	53.9	0.57	3e-09	33.33%	79
	B. propionicifaciens	392838		531	531	0.95	0.0	54.74%	528	WP_018108542.1	F0F1 ATP synthase subunit alpha			586	586	0.99	0.0	59.88%	507	WP_018108535.1	F0F1 ATP synthase subunit beta			163	163	0.98	5e-47	31.63%	289	WP_018108543.1	F0F1 ATP synthase subunit gamma			43.5	43.5	0.9	0.0003	20.61%	186	WP_018108541.1				41.6	41.6	0.54	0.0001	23.68%	78
	B. cellulosilyticus	246787		534	534	0.97	0.0	54.67%	528	WP_007218361.1	F0F1 ATP synthase subunit alpha			577	577	0.99	0.0	60.40%	506	WP_195423565.1	F0F1 ATP synthase subunit beta			180	180	0.98	1e-53	35.46%	295	WP_149926074.1	F0F1 ATP synthase subunit gamma			-	-	-	-	-	-	-					55.1	0.55	1e-09	31.17%	81
	B. intestinalis	329854		534	534	0.97	0.0	54.86%	528	WP_138292362.1	F0F1 ATP synthase subunit alpha			577	577	0.99	0.0	60.40%	506	WP_118222160.1	F0F1 ATP synthase subunit beta			183	183	0.98	1e-54	35.78%	295	WP_138292361.1	F0F1 ATP synthase subunit gamma			-	-	-	-	-	-	-				54.7	54.7	0.55	2e-09	31.17%	81
	B. luti	1297750		541	541	0.99	0.0	53.44%	528	WP_073398781.1	F0F1 ATP synthase subunit alpha			597	597	0.99	0.0	62.22%	505	WP_073398788.1	F0F1 ATP synthase subunit beta			147	147	0.98	1e-40	31.63%	291	WP_073398780.1	F0F1 ATP synthase subunit gamma			-	-	-	-	-	-	-				50.8	50.8	0.54	6e-08	31.58%	78
	B. xylanisolvens	371601		540	540	0.95	0.0	55.25%	527	CUN63538.1	F0F1 ATP synthase subunit alpha			591	591	0.99	0.0	62.42%	505	WP_195471974.1	F0F1 ATP synthase subunit beta			182	182	0.92	2e-54	36.30%	268	CUP18211.1	F0F1 ATP synthase subunit gamma			-	-	-	-	-	-	-				-	-	-	-	-	-
	P. chartae	1037355		530	530	0.96	0.0	54.60%	526	WP_079683669.1	F0F1 ATP synthase subunit alpha			576	576	0.99	0.0	58.87%	507	WP_079683662.1	F0F1 ATP synthase subunit beta			176	176	0.98	6e-52	33.44%	284	WP_079683670.1	F0F1 ATP synthase subunit gamma			-	-	-	-	-	-	-				-	-	-	-	-	-
	P. johnsonii	387661		530	530	0.97	0.0	54.09%	528	MBD9168118.1	F0F1 ATP synthase subunit alpha			588	588	0.99	0.0	60.40%	505	MBD9168111.1	F0F1 ATP synthase subunit beta			172	172	0.98	1e-50	35.90%	285	WP_278934775.1	F0F1 ATP synthase subunit gamma			-	-	-	-	-	-	-				44.3	44.3	0.53	2e-05	30.67%	77
	P. paurosaccharolyticus	732242		538	538	0.96	0.0	54.81%	529	WP_024993781.1	F0F1 ATP synthase subunit alpha			592	592	0.99	0.0	60.68%	513	WP_024993775.1	F0F1 ATP synthase subunit beta			157	157	0.98	9e-45	33.87%	288	WP_024993782.1	F0F1 ATP synthase subunit gamma			-	-	-	-	-	-	-				44.3	44.3	0.58	2e-05	31.71%	82
	P.vulgatus	821		532	532	0.96	0.0	53.94%	530	MCS2312105.1	F0F1 ATP synthase subunit alpha			595	595	0.99	0.0	61.85%	511	WP_234224161.1	F0F1 ATP synthase subunit beta			176	176	0.99	4e-52	35.99%	289	UKI46517.1	ATP synthase F1 subunit gamma			-	-	-	-	-	-	-				-	-	-	-	-	-
	Hydrogenase				[FeFe]-hydrogenase CpI from Clostridium pasteurianum, variant E279A									[FeFe] hydrogenase H-cluster radical SAM maturase HydE											putative hydrogenase [Phocaeicola vulgatus ATCC 8482]										Membrane-bound hydrogenase subunit alpha										Membrane-bound hydrogenase subunit beta
					P29166 · PHF1_CLOPA										A0A0N7J808 · A0A0N7J808_PHOVU										GenBank: ABR38066.1										Q8U0Z6 · MBHLA_PYRFU										Q8U0Z7 · MBHLB_PYRFU
					EC:1.12.7.2																				BVU_0347										EC:1.12.7.2										EC:1.12.7.2
				Max score	Total Score	Query Cover	E-value	% ident.	Accession Length	Accession	Annotation	Database		Max score	Total Score	Query Cover	E-value	% ident.	Accession Length	Accession	Annotation	Database			Total Score	Query Cover	E-value	% ident.	Accession Length	Accession	Annotation	Database			Total Score	Query Cover	E-value	% ident.	Accession Length	Accession	Annotation	Database			Total Score	Query Cover	E-value	% ident.	Accession Length
	P. copri	165179		-	-	-	-	-	-	-				-	-	-	-	-	-	-				54.3	54.3	0.15	4e-07	27.42%	280	WP_089542709.1	Fe-S cluster domain-containing protein [Prevotella copri]			164	164	0.88	6e-44	31.91%	523	WP_200757374.1	NADH-quinone oxidoreductase subunit D			-	-	-	-	-	-
	B. graminisolvens	477666		-	-	-	-	-	-	-				-	-	-	-	-	-	-				45.8	45.8	0.12	0.0002	34.67%	274	WP_024996770.1	EFR1 family ferrodoxin			172	172	0.88	4e-47	30.85%	520	WP_277638915.1	NADH-quinone oxidoreductase subunit D			50.8	50.8	0.5	2e-06	35.96%	520
	B. propionicifaciens	392838		-	-	-	-	-	-	-				-	-	-	-	-	-	-				44.7	44.7	0.11	0.0007	37.31%	306	WP_025069358.1	Fe-S cluster domain-containing protein			-	-	-	-	-	-	-	-			-	-	-	-	-	-
	B. cellulosilyticus	246787		396	396	0.97	4e-130	38.25%	588	WP_149948001.1	NADH-dependent [FeFe] hydrogenase, group A6			546	546	0.99	0.0	74.93%	343	WP_149950566.1	[FeFe] hydrogenase H-cluster radical SAM maturase HydE [Bacteroides luti]			872	872	0.83	0.0	84.02%	486	WP_195597226.1	monomeric [FeFe] hydrogenase			173	173	0.88	1e-47	30.32%	466	WP_149938880.1	NADH-quinone oxidoreductase subunit D			-	-	-	-	-	-
	B. intestinalis	329854		398	398	0.97	8e-131	38.42%	588	WP_186974165.1	NADH-dependent [FeFe] hydrogenase, group A6			545	545	0.99	0.0	74.93%	343	WP_156482005.1	[FeFe] hydrogenase H-cluster radical SAM maturase HydE [Bacteroides luti]			872	872	0.83	0.0	83.81%	486	WP_022393651.1	monomeric [FeFe] hydrogenase			174	174	0.88	7e-48	30.32%	502	WP_237951040.1	NADH-quinone oxidoreductase subunit D			42.0	42.0	0.67	0.002	29.66%	530
	B. luti	1297750		435	435	0.97	5e-145	41.17%	591	WP_073401289.1	NADH-dependent [FeFe] hydrogenase, group A6			257	257	0.98	3e-82	40.17%	363	WP_245797084.1	[FeFe] hydrogenase H-cluster radical SAM maturase HydE [Bacteroides luti]			82.8	82.8	0.48	1e-15	25.42%	591	WP_073401289.1	NADH-dependent [FeFe] hydrogenase, group A6			175	175	0.88	5e-48	30.85%	539	WP_073399433.1	NADH-quinone oxidoreductase subunit D			-	-	-	-	-	-
	B. xylanisolvens	371601		384	384	0.98	3e-125	37.65%	588	WP_235333087.1	NADH-dependent [FeFe] hydrogenase, group A6			523	523	0.99	0.0	72.59%	358	WP_215708551.1	[FeFe] hydrogenase H-cluster radical SAM maturase HydE [Bacteroides luti]			784	784	0.82	0.0	77.75%	482	QUT30402.1	Iron only hydrogenase large subunit, C-terminal domain			175	175	0.88	2e-48	30.59%	471	WP_151939327.1	NADH-quinone oxidoreductase subunit D			-	-	-	-	-	-
	P. chartae	1037355		374	374	0.99	6e-120	35.41%	758	SKB52167.1	NADH-dependent [FeFe] hydrogenase, group A6			-	-	-	-	-	-	-				46.2	46.2	0.15	0.0003	30.77%	637	SKB52177.1	NADP-reducing hydrogenase subunit HndC			181	181	0.86	1e-50	32.61%	124157	FUYQ01000011.1		wgs		-	-	-	-	-	-
	P. johnsonii	387661		405	405	0.97	3e-133	38.67%	596	WP_302459805.1	NADH-dependent [FeFe] hydrogenase, group A6			-	-	-	-	-	-	-				719	719	0.59	0.0	99.42%	344	WP_278933032.1	[Fe-Fe] hydrogenase large subunit C-terminal domain-containing protein			43.9	43.9	0.17	0.0002	29.73%	573	WP_008157836.1	nickel-dependent hydrogenase large subunit			-	-	-	-	-	-
	P. paurosaccharolyticus	732242		37.4	37.4	0.11	0.005	32.00%	7229	BAJR01000053.1	NADH-dependent [FeFe] hydrogenase, group A6	wgs		-	-	-	-	-	-	-				55.5	55.5	0.16	2e-07	36.36%	313	WP_024995159.1	Fe-S cluster domain-containing protein			167	167	0.88	4e-45	30.69%	519	WP_024993915.1	NADH-quinone oxidoreductase subunit D			-	-	-	-	-	-
	P.vulgatus	821		120	120	0.68	2e-27	28.29%	488	WP_118290432.1	NADH-dependent [FeFe] hydrogenase, group A6			715	715	1	0.0	100.00%	344	WP_032952687.1	[FeFe] hydrogenase H-cluster radical SAM maturase HydE [Bacteroides luti]			1219	1219	1	0.0	100.00%	583	ABR38066.1	putative hydrogenase			175	175	0.88	6e-48	30.59%	519	WP_057098548.1	NADH-quinone oxidoreductase subunit D			47.8	47.8	0.5	2e-05	38.20%	519
	Type II NADH:quinone oxidoreductase
					P00393 · NDH_ECOLI
	P. copri	165179		117	117	0.79	1e-27	27.81%	457	WP_264949850.1	NAD(P)/FAD-dependent oxidoreductase
	B. graminisolvens	477666		143	143	0.97	9e-37	26.68%	427	WP_276966254.1	NAD(P)/FAD-dependent oxidoreductase
	B. propionicifaciens	392838		62.0	62.0	0.43	1e-11	25.00%	242	WP_018108842.1	FAD-dependent oxidoreductase [Bacteroides propionicifaciens]
	B. cellulosilyticus	246787		130	130	0.83	3e-32	28.53%	430	WP_044154172.1	NAD(P)/FAD-dependent oxidoreductase
	B. intestinalis	329854		130	130	0.83	3e-32	28.27%	430	MCD7940085.1	NAD(P)/FAD-dependent oxidoreductase
	B. luti	1297750		112	112	0.76	5e-28	27.17%	432	WP_073401350.1	NAD(P)/FAD-dependent oxidoreductase
	B. xylanisolvens	371601		108	108	0.79	2e-24	26.05%	458	WP_217721137.1	NAD(P)/FAD-dependent oxidoreductase
	P. chartae	1037355		123	123	0.91	1e-29	28.61%	420	WP_079683761.1	NAD(P)/FAD-dependent oxidoreductase
	P. johnsonii	387661		131	131	0.95	2e-32	28.77%	431	MCS3051182.1	NAD(P)/FAD-dependent oxidoreductase
	P. paurosaccharolyticus	732242		105	105	0.79	2e-23	26.97%	471	WP_024993999.1	NAD(P)/FAD-dependent oxidoreductase
	P.vulgatus	821		126	126	0.85	2e-30	28.27%	439	WP_118289726.1	NAD(P)/FAD-dependent oxidoreductase
[truncated: 93 more columns]

## Sheet: Table S4
					Search strategy: Blastn, comparison of Protein sequences of characterized proteins with two whole genomes of the type strains
Pentose-phosphate-pathway				Glucose-6-Phosphat Dehydrogenase											6-Phosphogluconolactonase										6-phosphogluconat-Dehydrogenase										Ribulose-5-Phosphat Isomerase										Ribulose-phosphate 3-epimerase
				P0AC53 · G6PD_ECOLI											P52697 · 6PGL_ECOLI										P00350 · 6PGD_ECOLI										P37351 · RPIB_ECOLI										P0AG07 · RPE_ECOLI
				EC:1.1.1.49											EC:3.1.1.31										EC:1.1.1.44										EC:5.3.1.6										EC:5.1.3.1
Organism	Genome			Max score	Total Score	Query Cover	E-value	% ident.	Accession Length	Accession				Max score	Total Score	Query Cover	E-value	% ident.	Accession Length	Accession				Max score	Total Score	Query Cover	E-value	% ident.	Accession Length	Accession				Max score	Total Score	Query Cover	E-value	% ident.	Accession Length	Accession				Max score	Total Score	Query Cover	E-value	% ident.	Accession Length
B. graminisolvens	NZ_BAJS01000063.1			385	385	0.96	3e-120	41.65%	441560	Query_9444				108	108	0.91	9e-27	26.89%	61445	Query_348028				442	442	0.99	4e-140	48.73%	441560	Query_399462				117	117	0.95	3e-32	42.25%	101565	Query_113981				173	173	0.94	1e-50	41.78%	120247
	NZ_ATZI01000001.1			385	385	0.96	3e-120	41.65%	668437	Query_13569				108	108	0.91	9e-27	26.89%	1114263	Query_350780				442	442	0.99	4e-140	48.73%	668437	Query_90945				117	117	0.95	3e-32	42.25%	126530	Query_115110				173	173	0.94	1e-50	41.78%	178596
B. propionicifaciens	NZ_BAJO01000080.1			368	368	0.96	2e-114	40.49%	34740	Query_58456				110	110	0.94	1e-27	26.35%	69033	Query_43242				492	492	0.99	1e-157	51.27%	34740	Query_92224				105	105	0.94	3e-28	40.43%	48521	Query_116617				194	194	0.96	3e-58	46.08%	109392
	NZ_AQWS01000001.1			368	368	0.96	2e-114	40.49%	35111	Query_59851				110	110	0.94	1e-27	26.35%	69506	Query_356297				492	492	0.99	1e-157	51.27%	35111	Query_403361				105	105	0.94	3e-28	40.43%	49072	Query_425463				194	194	0.96	3e-58	46.08%	109532
Sideproducts					Pyruvat-Formiat-Lyase										Pyruvat-Ferredoxin-Oxidoreduktase										Lactat Dehydrogenase										Lactat Dehydrogenase P. vulgatus										D-lactate dehydrogenase
					P09373 · PFLB_ECOLI										P94692 · PFOR_DESAF										P00343 · LDH_LACCA										BVU_2499		NCBI_Protein								P52643 · LDHD_ECOLI			P06149 · DLD_ECOLI
					EC:2.3.1.54										EC:1.2.7.1										EC:1.1.1.27																				EC:1.1.1.28			P33232 · LLDD_ECOLI
				Max score	Total Score	Query Cover	E-value	% ident.	Accession Length	Accession				Max score	Total Score	Query Cover	E-value	% ident.	Accession Length	Accession				Max score	Total Score	Query Cover	E-value	% ident.	Accession Length	Accession				Max score	Total Score	Query Cover	E-value	% ident.	Accession Length	Accession					Total Score	Query Cover	E-value	% ident.	Accession Length
B. graminisolvens	NZ_BAJS01000063.1			786	786	0.98	0.0	54.96%	441560	Query_95084				626	626	0.5	0.0	49.84%	46009	Query_336038				180	180	0.93	1e-51	31.61%	120247	Query_21670				---	---	---	---	---	---	---				338	338	0.99	1e-106	51.06%	181270
														347	660	0.43	0.0	64.45%	51100	Query_336042
	NZ_ATZI01000001.1			786	786	0.98	0.0	54.96%	668437	Query_19999				659	659	0.43	0.0	59.59%	51501	Query_337330				180	180	0.93	1e-51	31.61%	178596	Query_54402				---	---	---	---	---	---	---				338	338	0.99	1e-106	51.06%	192111
														626	626	0.5	0.0	49.84%	46671	Query_337332
B. propionicifaciens	NZ_BAJO01000080.1			919	919	0.98	0.0	60.61%	65987	Query_302363				1268	1268	0.94	0.0	53.86%	91728	Query_142908				181	181	0.92	6e-52	31.49%	109392	Query_60023				---	---	---	---	---	---	---				336	336	0.99	8e-106	49.24%	82514
	NZ_AQWS01000001.1			919	919	0.98	0.0	60.61%	87930	Query_308911				1268	1268	0.94	0.0	53.86%	92282	Query_146092				181	181	0.92	6e-52	31.49%	109532	Query_68773				---	---	---	---	---	---	---				336	336	0.99	8e-106	49.24%	82992
Propionate production					Succinate-CoA-transferase										Succinyl-CoA:acetate CoA-transferase										Methylmalonyl-CoA mutase large subunit (mutB)										Methylmalonyl-CoA mutase small subunit (mutA)										Methylmalonyl-CoA decarboxylase subunit beta
					A0A0F6R139 · A0A0F6R139_9CORY										B3EY95 · SCACT_ACEAC										P11653 · MUTB_PROFR										P11652 · MUTA_PROFR										Q57286 · MMDB_VEIPA
															EC:2.8.3.18										EC:5.4.99.2																				EC:7.2.4.3
				Max score	Total Score	Query Cover	E-value	% ident.	Accession Length	Accession				Max score	Total Score	Query Cover	E-value	% ident.	Accession Length	Accession				Max score	Total Score	Query Cover	E-value	% ident.	Accession Length	Accession				Max score	Total Score	Query Cover	E-value	% ident.	Accession Length	Accession				Max score	Total Score	Query Cover	E-value	% ident.	Accession Length
B. graminisolvens	NZ_BAJS01000063.1			414	414	0.97	3e-130	44.40%	201515	Query_174500				419	419	0.96	9e-132	43.74%	201515	Query_471450				910	1065	0.98	0.0	63.23%	34685	Query_66818				154	282	0.74	9e-40	30.85%	34685	Query_45222				317	317	0.87	4e-98	50.00%	33474
																																												249	249	0.92	1e-74	39.28%	51100
	NZ_ATZI01000001.1			414	414	0.97	3e-130	44.40%	1114263	Query_176200				419	419	0.96	9e-132	43.74%	1114263	Query_472650				910	1068	0.98	0.0	63.23%	178596	Query_83032				197	325	0.86	3e-54	29.85%	178596	Query_48108				317	317	0.87	4e-98	50.00%	34078
																																												249	249	0.92	1e-74	39.28%	51501
B. propionicifaciens	NZ_BAJO01000080.1			427	427	0.97	1e-134	44.60%	136041	Query_176798				460	460	0.96	5e-146	47.95%	136041	Query_473238				898	1060	0.97	0.0	63.29%	91728	Query_80938				184	301	0.86	1e-49	28.38%	91728	Query_87440				322	322	0.9	2e-100	49.00%	135644
	NZ_AQWS01000001.1			427	427	0.97	1e-134	44.60%	136612	Query_44344				460	460	0.96	5e-146	47.95%	136612	Query_214433				898	1060	0.97	0.0	63.29%	92282	Query_30798				184	301	0.86	1e-49	28.38%	92282	Query_58584				322	322	0.9	2e-100	49.00%	121385
Glycolysis					Glucokinase										Glucomannokinase										Glucokinase										Glucose-6-phosphate isomerase										ATP-dependent 6-phosphofructokinase
					P0A6V8 · GLK_ECOLI										P82680 · GLMK_PREBR										P54495 · GLK_BACSU										P80860 · G6PI_BACSU										P0A796 · PFKA_ECOLI
					EC:2.7.1.2										EC:2.7.1.2										EC:2.7.1.2										EC:5.3.1.9										EC:2.7.1.11
				Max score	Total Score	Query Cover	E-value	% ident.	Accession Length	Accession				Max score	Total Score	Query Cover	E-value	% ident.	Accession Length	Accession				Max score	Total Score	Query Cover	E-value	% ident.	Accession Length	Accession				Max score	Total Score	Query Cover	E-value	% ident.	Accession Length	Accession				Max score	Total Score	Query Cover	E-value	% ident.	Accession Length
B. graminisolvens	NZ_BAJS01000063.1			---	---	---	---	---	---	---				37.7	37.7	1	2e-06	68.00%	443569	Query_23883				141	141	0.86	3e-38	32.27%	443569	Query_123623				462	462	0.96	2e-147	51.26%	120247	Query_58744				262	262	0.99	5e-80	45.99%	23179
																																												218	218	0.88	1e-64	40.34%	443569
	NZ_ATZI01000001.1			---	---	---	---	---	---	---				37.7	37.7	1	2e-06	68.00%	1114263	Query_29678				141	141	0.86	3e-38	32.04%	1114263	Query_3882				461	461	0.96	2e-147	51.26%	178596	Query_16096				262	262	0.99	5e-80	45.99%	178596
																																												218	218	0.88	1e-64	40.34%	1114263
B. propionicifaciens	NZ_BAJO01000080.1			---	---	---	---	---	---	---				38.9	38.9	1	5e-07	64.00%	125073	Query_1724				145	145	0.87	1e-39	30.69%	125073	Query_63554				471	471	0.97	7e-151	52.28%	91728	Query_38388				248	248	0.99	2e-75	46.91%	109392
																								99.4	99.4	0.98	6e-24	24.23%	76324	Query_63545
	NZ_AQWS01000001.1			---	---	---	---	---	---	---				38.9	38.9	1	5e-07	64.00%	50066	Query_4554				145	145	0.87	1e-39	30.69%	50066	Query_29898				471	471	0.97	7e-151	52.28%	92282	Query_41902				248	248	0.99	2e-75	46.91%	109532
																								99.4	99.4	0.98	6e-24	24.23%	76857	Query_29890
PEP- metabolism					Pyruvate kinase II										Pyruvate, phosphate dikinase										Phosphoenolpyruvate carboxykinase (ATP)										Phosphoenolpyruvate carboxylase										Oxaloacetate decarboxylase alpha chain
					P21599 · KPYK2_ECOLI										P22983 · PPDK_CLOSY										P22259 · PCKA_ECOLI										P00864 · CAPP_ECOLI
					EC:2.7.1.40										EC:2.7.9.1										EC:4.1.1.49										EC:4.1.1.31										P13187 · DCOA_KLEPN
				Max score	Total Score	Query Cover	E-value	% ident.	Accession Length	Accession				Max score	Total Score	Query Cover	E-value	% ident.	Accession Length	Accession				Max score	Total Score	Query Cover	E-value	% ident.	Accession Length	Accession				Max score	Total Score	Query Cover	E-value	% ident.	Accession Length	Accession				Max score	Total Score	Query Cover	E-value	% ident.	Accession Length
B. graminisolvens	NZ_BAJS01000063.1			152	240	0.93	7e-58	39.91%	201515	Query_57648				1007	1007	0.98	0.0	55.66%	441560	Query_35032				733	733	0.98	0.0	66.54%	201515	Query_28656				---	---	---	---	---	---	---				132	173	0.62	7e-33	26.87%	441560
																																												130	130	0.62	2e-32	28.04%	51100
	NZ_ATZI01000001.1			235	235	0.95	2e-68	34.64%	1114263	Query_64524				1007	1007	0.98	0.0	55.66%	668437	Query_26291				733	733	0.98	0.0	66.54%	1114263	Query_31956				---	---	---	---	---	---	---				132	173	0.62	7e-33	26.87%	668437
																																												130	130	0.62	2e-32	28.04%	51501
B. propionicifaciens	NZ_BAJO01000080.1			216	216	0.94	3e-62	33.55%	80263	Query_3181				---	---	---	---	---	---	---				733	733	0.98	0.0	66.73%	80263	Query_48603				---	---	---	---	---	---	---				143	143	0.66	1e-36	29.29%	34740
	NZ_AQWS01000001.1			216	216	0.94	3e-62	33.55%	80343	Query_80844				---	---	---	---	---	---	---				733	733	0.98	0.0	66.73%	80343	Query_36554				---	---	---	---	---	---	---				143	143	0.66	1e-36	29.29%	35111
Citrate cycle					Malate dehydrogenase										Fumarate hydratase class II										Fumarate hydratase class I, anaerobic										Fumarate reductase flavoprotein subunit										Fumarate reductase iron-sulfur subunit
					P61889 · MDH_ECOLI										P05042 · FUMC_ECOLI										P14407 · FUMB_ECOLI										P00363 · FRDA_ECOLI										P0AC47 · FRDB_ECOLI
					EC:1.1.1.37										EC:4.2.1.2										EC:4.2.1.2										EC:1.3.5.1										EC:1.3.5.1
				Max score	Total Score	Query Cover	E-value	% ident.	Accession Length	Accession				Max score	Total Score	Query Cover	E-value	% ident.	Accession Length	Accession				Max score	Total Score	Query Cover	E-value	% ident.	Accession Length	Accession				Max score	Total Score	Query Cover	E-value	% ident.	Accession Length	Accession				Max score	Total Score	Query Cover	E-value	% ident.	Accession Length
B. graminisolvens	NZ_BAJS01000063.1			95.1	95.1	0.74	2e-22	32.92%	120247	Query_82294				508	564	0.97	4e-163	55.43%	441560	Query_103586				891	891	0.98	0.0	78.62%	233111	Query_2139				224	422	0.8	3e-63	35.03%	201515	Query_58098				65.1	65.1	0.78	6e-13	27.54%	201515
	NZ_ATZI01000001.1			95.1	95.1	0.74	2e-22	32.92%	178596	Query_28732				489	489	0.94	1e-156	55.76%	668437	Query_65071				215	215	0.98	8e-61	31.60%	1114263	Query_28036				234	437	0.85	9e-67	31.70%	1114263	Query_65030				65.1	65.1	0.78	6e-13	27.54%	1114263
B. propionicifaciens	NZ_BAJO01000080.1			95.1	95.1	0.66	1e-22	33.03%	109392	Query_30739				503	503	0.98	8e-162	52.94%	91728	Query_63158				880	880	0.99	0.0	77.29%	125073	Query_80720				199	420	0.85	6e-55	28.16%	80263	Query_68145				62.8	62.8	0.85	2e-12	24.89%	80263
														320	320	0.98	4e-98	36.58%	34740	Query_63136
	NZ_AQWS01000001.1			95.1	95.1	0.66	1e-22	33.03%	109532	Query_34203				503	503	0.98	8e-162	52.94%	92282	Query_6036				880	880	0.99	0.0	77.29%	71345	Query_11984				214	413	0.85	4e-60	31.24%	80343	Query_78968				62.8	62.8	0.85	2e-12	24.89%	80343
														320	320	0.98	4e-98	36.58%	35111	Query_6059
Nqr					Na(+)-translocating NADH-quinone reductase subunit A										Na(+)-translocating NADH-quinone reductase subunit B										Na(+)-translocating NADH-quinone reductase subunit C										Na(+)-translocating NADH-quinone reductase subunit D										Na(+)-translocating NADH-quinone reductase subunit E
					Q56586 · NQRA_VIBAL										Q56587 · NQRB_VIBAL										Q56582 · NQRC_VIBAL										Q57095 · NQRD_VIBAL										Q56589 · NQRE_VIBAL
					EC:7.2.1.1																				EC:7.2.1.1										EC:7.2.1.1
				Max score	Total Score	Query Cover	E-value	% ident.	Accession Length	Accession				Max score	Total Score	Query Cover	E-value	% ident.	Accession Length	Accession				Max score	Total Score	Query Cover	E-value	% ident.	Accession Length	Accession				Max score	Total Score	Query Cover	E-value	% ident.	Accession Length	Accession				Max score	Total Score	Query Cover	E-value	% ident.	Accession Length
B. graminisolvens	NZ_BAJS01000063.1			253	253	0.99	7e-75	32.44%	441560	Query_25584				285	399	0.99	1e-86	39.72%	441560	Query_38584				95.1	95.1	0.91	5e-23	27.85%	441560	Query_130618				199	436	0.94	8e-60	55.21%	441560	Query_26408				216	428	1	4e-66	55.28%	441560
	NZ_ATZI01000001.1			253	253	0.99	6e-75	32.44%	668437	Query_11061				285	399	0.99	1e-86	39.72%	668437	Query_27735				95.1	95.1	0.91	5e-23	27.85%	668437	Query_17201				199	436	0.94	8e-60	55.21%	668437	Query_5699				216	428	1	4e-66	55.28%	668437
B. propionicifaciens	NZ_BAJO01000080.1			241	241	0.99	4e-71	31.85%	135644	Query_35545				278	400	0.99	3e-84	39.29%	135644	Query_56211				94.0	94.0	0.83	9e-23	29.68%	135644	Query_24759				197	379	0.94	3e-59	54.87%	135644	Query_1469				222	445	0.98	2e-68	57.87%	135644
	NZ_AQWS01000001.1			241	241	0.99	4e-71	31.85%	121385	Query_17800				278	278	0.99	3e-84	39.29%	121385	Query_49384				94.0	94.0	0.83	9e-23	29.68%	121385	Query_24754				197	243	0.92	3e-59	54.87%	121385	Query_43454				222	222	0.98	2e-68	57.87%	121385
																																		136	191	0.92	4e-38	40.31%	23196	Query_43489				152	212	0.97	1e-43	40.72%	23196
Nuo					NADH-quinone oxidoreductase subunit A										NADH-quinone oxidoreductase subunit B										NADH-quinone oxidoreductase subunit C/D										NADH-quinone oxidoreductase subunit E										NADH-quinone oxidoreductase subunit F
					P0AFC3 · NUOA_ECOLI										P0AFC7 · NUOB_ECOLI										P33599 · NUOCD_ECOLI										P0AFD1 · NUOE_ECOLI										P31979 · NUOF_ECOLI
				Max score	Total Score	Query Cover	E-value	% ident.	Accession Length	Accession				Max score	Total Score	Query Cover	E-value	% ident.	Accession Length	Accession				Max score	Total Score	Query Cover	E-value	% ident.	Accession Length	Accession				Max score	Total Score	Query Cover	E-value	% ident.	Accession Length	Accession				Max score	Total Score	Query Cover	E-value	% ident.	Accession Length
B. graminisolvens	NZ_BAJS01000063.1			62.4	62.4	0.83	5e-13	29.27%	233111	Query_437045				186	186	0.68	5e-55	56.29%	233111	Query_465315				279	279	0.93	5e-82	30.70%	233111	Query_281821				---	---	---	---	---	---	---				---	---	---	---	---	---
	NZ_ATZI01000001.1			62.4	62.4	0.83	5e-13	29.27%	1114263	Query_438592				186	186	0.68	5e-55	56.29%	1114263	Query_468076				279	279	0.93	5e-82	30.70%	1114263	Query_493062				---	---	---	---	---	---	---				---	---	---	---	---	---
B. propionicifaciens	NZ_BAJO01000080.1			---	---	---	---	---	---	---				---	---	---	---	---	---	---				---	---	---	---	---	---	---				---	---	---	---	---	---	---				---	---	---	---	---	---
	NZ_AQWS01000001.1			---	---	---	---	---	---	---				---	---	---	---	---	---	---				---	---	---	---	---	---	---				---	---	---	---	---	---	---				---	---	---	---	---	---
Rnf					Na+ - translocating ferredoxin: NAD+ reductase (Rnf) of C. tetanomorphum										Na+ - translocating ferredoxin: NAD+ reductase (Rnf) of C. tetanomorphum										Na+ - translocating ferredoxin: NAD+ reductase (Rnf) of C. tetanomorphum										Na+ - translocating ferredoxin: NAD+ reductase (Rnf) of C. tetanomorphum										Na+ - translocating ferredoxin: NAD+ reductase (Rnf) of C. tetanomorphum
					PDBe › 7zc6
				Max score	Total Score	Query Cover	E-value	% ident.	Accession Length	Accession				Max score	Total Score	Query Cover	E-value	% ident.	Accession Length	Accession				Max score	Total Score	Query Cover	E-value	% ident.	Accession Length	Accession				Max score	Total Score	Query Cover	E-value	% ident.	Accession Length	Accession				Max score	Total Score	Query Cover	E-value	% ident.	Accession Length
B. graminisolvens	NZ_BAJS01000063.1			220	463	1	2e-67	57.07%	441560	Query_33360				177	254	0.87	3e-51	42.68%	441560	Query_59070				263	384	0.98	5e-101	46.91%	441560	Query_41612				277	425	0.97	2e-85	48.29%	441560	Query_328306				229	486	0.93	1e-70	62.03%	441560
	NZ_ATZI01000001.1			220	463	1	2e-67	57.07%	668437	Query_26933				177	254	0.87	3e-51	42.68%	668437	Query_40027				384	384	0.98	1e-120	46.90%	668437	Query_31313				277	425	0.97	2e-85	48.29%	668437	Query_166209				229	484	0.93	1e-70	62.03%	668437
B. propionicifaciens	NZ_BAJO01000080.1			190	467	1	4e-57	54.12%	135644	Query_73195				177	177	0.89	2e-51	42.46%	135644	Query_18147				382	382	0.98	4e-120	46.90%	135644	Query_26615				280	430	0.97	1e-86	48.60%	135644	Query_334449				220	471	0.93	2e-67	60.54%	135644
	NZ_AQWS01000001.1			190	467	1	4e-57	54.12%	135644	Query_26211				177	177	0.89	2e-51	42.46%	135644	Query_20975				382	382	0.98	4e-120	46.90%	135644	Query_30501				280	430	0.97	1e-86	48.60%	135644	Query_336225				220	471	0.93	2e-67	60.54%	135644
Cytochrome bd-II ubiquinol oxidase					Cytochrome bd-II ubiquinol oxidase subunit 1										Cytochrome bd-II ubiquinol oxidase subunit 2
					P26459 · APPC_ECOLI										P26458 · APPB_ECOLI
					EC:7.1.1.3										EC:7.1.1.3
				Max score	Total Score	Query Cover	E-value	% ident.	Accession Length	Accession				Max score	Total Score	Query Cover	E-value	% ident.	Accession Length	Accession
B. graminisolvens	NZ_BAJS01000063.1			196	396	0.96	5e-98	60.53%	441560	Query_34780				59.3	59.3	0.33	3e-10	26.56%	441560	Query_485148
	NZ_ATZI01000001.1			392	392	0.97	4e-122	41.14%	668437	Query_54049				59.3	59.3	0.33	3e-10	26.56%	668437	Query_492145
B. propionicifaciens	NZ_BAJO01000080.1			395	395	0.97	1e-123	40.34%	34740	Query_53554				72.8	72.8	0.89	9e-15	24.02%	34740	Query_209156
	NZ_AQWS01000001.1			395	395	0.97	1e-123	40.34%	34740	Query_61152				72.8	72.8	0.89	9e-15	24.02%	34740	Query_210454
ATP-synthase					E. coli ATP synthase imaged in 10mM MgATP State2 "half-up" Fo										E. coli ATP synthase imaged in 10mM MgATP State2 "half-up" Fo										E. coli ATP synthase imaged in 10mM MgATP State2 "half-up" Fo										E. coli ATP synthase imaged in 10mM MgATP State2 "half-up" Fo										E. coli ATP synthase imaged in 10mM MgATP State2 "half-up" Fo
					Subunit alpha										Subunit alpha										Subunit beta										subunit gamma
					PDBe › 8dbs										PDBe › 8dbs										PDBe › 8dbs										PDBe › 8dbs										PDBe › 8dbs
				Max score	Total Score	Query Cover	E-value	% ident.	Accession Length	Accession				Max score	Total Score	Query Cover	E-value	% ident.	Accession Length	Accession				Max score	Total Score	Query Cover	E-value	% ident.	Accession Length	Accession				Max score	Total Score	Query Cover	E-value	% ident.	Accession Length	Accession
B. graminisolvens	NZ_BAJS01000063.1			421	508	0.96	5e-138	56.74%	39845	Query_52446				421	511	0.95	5e-139	56.74%	39845	Query_43382				560	658	0.99	0.0	59.23%	39845	Query_52496				102	102	0.89	3e-25	26.05%	39845	Query_45170					no significant similarity found, but anotated in CDS of Genome assembly
	NZ_ATZI01000001.1			503	503	0.96	6e-161	52.08%	668437	Query_104331				507	507	0.95	3e-162	52.28%	668437	Query_699				560	660	0.99	0.0	59.23%	668437	Query_3669				134	134	0.99	3e-36	28.72%	668437	Query_47405					no significant similarity found, but anotated in CDS of Genome assembly
B. propionicifaciens	NZ_BAJO01000080.1			500	500	0.96	6e-160	52.96%	86336	Query_102217				503	503	0.95	4e-161	53.16%	86336	Query_5209				549	648	0.99	7e-178	57.26%	86336	Query_12369				130	130	0.98	5e-35	27.78%	86336	Query_50567
	NZ_AQWS01000001.1			500	500	0.96	6e-160	52.96%	86336	Query_18285				503	503	0.95	4e-161	53.16%	86336	Query_13211				549	648	0.99	7e-178	57.26%	86336	Query_72619				130	130	0.98	5e-35	27.78%	86336	Query_89883
Hydrogenase				[FeFe]-hydrogenase CpI from Clostridium pasteurianum											Membrane-bound hydrogenase subunit alpha										Membrane-bound hydrogenase subunit beta										Hydrogenase-1 small chain										putative hydrogenase [Phocaeicola vulgatus ATCC 8482]
				5la3 › Iron hydrogenase 1
															Q8U0Z6 · MBHLA_PYRFU										Q8U0Z7 · MBHLB_PYRFU										P69739 · MBHS_ECOLI										GenBank: ABR38066.1
															EC:1.12.7.2										EC:1.12.7.2										EC:1.12.99.6										BVU_0347
				Max score	Total Score	Query Cover	E-value	% ident.	Accession Length	Accession					Total Score	Query Cover	E-value	% ident.	Accession Length	Accession					Total Score	Query Cover	E-value	% ident.	Accession Length	Accession					Total Score	Query Cover	E-value	% ident.	Accession Length	Accession					Total Score	Query Cover	E-value	% ident.	Accession Length
B. graminisolvens	NZ_BAJS01000063.1			35.0	35.0	0.11	0.018	27.14%	53620	Query_48164				172	172	0.88	2e-47	30.85%	233111	Query_110421				50.1	50.1	0.5	2e-08	35.96%	233111	Query_16831				---	---	---	---	---	---	---				48.9	130	0.16	1e-06	27.82%	441560
	NZ_ATZI01000001.1			35.0	35.0	0.11	0.017	27.14%	54191	Query_51919				172	172	0.88	2e-47	30.85%	1114263	Query_3886				50.1	50.1	0.5	2e-08	35.96%	1114263	Query_33084				---	---	---	---	---	---	---				48.9	130	0.16	1e-06	27.82%	668437
B. propionicifaciens	NZ_BAJO01000080.1			---	---	---	---	---	---	---				---	---	---	---	---	---	---				---	---	---	---	---	---	---				---	---	---	---	---	---	---				46.2	46.2	0.16	6e-06	28.03%	135644
	NZ_AQWS01000001.1			---	---	---	---	---	---	---				---	---	---	---	---	---	---				---	---	---	---	---	---	---				---	---	---	---	---	---	---				46.2	46.2	0.16	5e-06	28.03%	23196
				Type II NADH:quinone oxidoreductase
				P00393 · NDH_ECOLI
B. graminisolvens	NZ_BAJS01000063.1			129	129	0.89	6e-33	26.07%	56162	Query_121349
	NZ_ATZI01000001.1			129	129	0.89	7e-33	26.07%	668437	Query_22041
B. propionicifaciens	NZ_BAJO01000080.1			79.3	79.3	0.61	1e-16	26.91%	125073	Query_96618
	NZ_AQWS01000001.1			79.3	79.3	0.61	1e-16	26.91%	50066	Query_85940
[truncated: 94 more columns]

## Sheet: Overview selected genes
		reference Protein/ gene	Organism	Query cover	E- value	Identity	Annotation
		Transaldolase	P. vulgatus	1	2e-77	52.56%	fructose-6-phosphate aldolase
		Bacillus subtilis	B. graminisolvens	1	2e-61	45.12%	Fructose-6-Phosphate aldolase
			B. propionicifaciens	-	-	-	-
			P. copri	-	-	-	-
		ppi-phosphofructokinase	P. vulgatus	0.63	1e-12	24.28%	diphosphate--fructose-6-phosphate 1-phosphotransferase
		Propionibacterium freudenreichii subsp. shermanii	B. graminisolvens	0.49	2e-09	25.37%	diphosphate--fructose-6-phosphate 1-phosphotransferase
			B. propionicifaciens	0.49	8e-11	26.87%	diphosphate--fructose-6-phosphate 1-phosphotransferase
			P. copri	0.79	2e-16	25.00%	diphosphate--fructose-6-phosphate 1-phosphotransferase
		fructose aldolase	P. vulgatus	0.92	8e-53	40.42%	class II fructose-1,6-bisphosphate aldolase
		Bacillus subtilis	B. graminisolvens	0.96	3e-64	39.68%	class II fructose-1,6-bisphosphate aldolase
			B. propionicifaciens	0.98	4e-65	40.37%	class II fructose-1,6-bisphosphate aldolase
			P. copri	0.92	2e-43	40.60%	class II fructose-1,6-bisphosphate aldolase
		Succinat Ligase	P. vulgatus	0.6	6e-68	58.05%	Succinate--CoA ligase subunit alpha
		E. coli	B. graminisolvens	0.93	8e-68	55.83%	Succinate--CoA ligase subunit alpha
			B. propionicifaciens	-	-	-	-
			P. copri	-	-	-	-
		Hydrogenase	P. vulgatus	1	0.0	100.00%	putative hydrogenase
			B. graminisolvens	0.16	1e-06	27.82%	EFR1 family ferrodoxin
		BVU_0347	B. propionicifaciens	0.16	6e-06	28.03%	Fe-S cluster domain-containing protein
			P. copri	0.15	4e-07	27.42%	Fe-S cluster domain-containing protein
			B. cellulosilyticus	0.83	0.0	84.02%	monomeric [FeFe] hydrogenase
