# Supplementary material for: Propionate production by Bacteroidia gut bacteria and its dependence on substrate concentrations differs among species
Source: Biotechnol Biofuels Bioprod. 2024 Jul 10;17:95. doi: 10.1186/s13068-024-02539-9 (PMC11238397; doi:10.1186/s13068-024-02539-9)
Supplement: Supplementary file 5 — Additional file 5: Original datasets belonging to figures 3–6, table 1, table S2 and table S2. [file 13068_2024_2539_MOESM5_ESM.xlsx]

## Sheet: Fig.3
Influence of NaHCO3 concentration on growth and product formation of B. graminisolvens and B. propionicifaciens
																																												Product formation
	Growth:				DMMG: Defined minimal medium
	B. propionicifaciens 10. -12. 03				DMMG-Y: defined minimal medium with 0.5 g/l yeast extract
		DMMG-Y					DMMG-Y + 50 mM MOPS					DMMG-Y + 50 mM MOPS +0,2 g/l NaHCO3 + 5%CO2					0 mM NaHCO3					5 mM NaHCO3					10 mM NaHCO3					20 mM NaHCO3					50 mM NaHCO3							B. propionicifaciens
	time [h]	1	2	3	Mean	SD	1	2	3	Mean	SD	1	2	3	Mean	SD	1	2	3	Mean	SD	1	2	3	Mean	SD	1	2	3	Mean	SD	1	2	3	Mean	SD	1	3	Mean	SD					DMMG-Y (1)
																																												0 h	1	2	3	Mean	SD
	0	0.08	0.03	0.05	0.0533333	0.020548	0.05	0.05	0.05	0.05	6.93889e-18	0.04	0.04	0.07	0.05	0.0141421	0.03	0.06	0.05	0.0466667	0.0124722	0.04	0.05	0.05	0.0466667	0.00471405	0.04	0.05	0.06	0.05	0.00816497	0.05	0.06	0.05	0.0533333	0.00471405	0.05	0.07	0.06	0.0273111				Acetate	0	0	0	0	0
	2	0.09	0.03	0.05	0.0566667	0.0249444	0.06	0.03	0.06	0.05	0.0141421	0.04	0.04	0.05	0.0433333	0.00471405	0.03	0.03	0.02	0.0266667	0.00471405	0.04	0.02	0.06	0.04	0.0163299	0.05	0.04	0.07	0.0533333	0.0124722	0.05	0.06	0.05	0.0533333	0.00471405	0.05	0.06	0.055	0.024054				Formate	0	0	0	0	0
	4	0.08	0.04	0.06	0.06	0.0163299	0.08	0.07	0.08	0.0766667	0.00471405	0.06	0.06	0.09	0.07	0.0141421	0.04	0.05	0.07	0.0533333	0.0124722	0.04	0.06	0.07	0.0566667	0.0124722	0.08	0.07	0.06	0.07	0.00816497	0.07	0.07	0.06	0.0666667	0.00471405	0.06	0.08	0.07	0.0318408				Lactat	0	0	0	0	0
	6	0.13	0.09	0.09	0.103333	0.0188562	0.14	0.13	0.13	0.133333	0.00471405	0.11	0.11	0.16	0.126667	0.0235702	0.07	0.1	0.08	0.0833333	0.0124722	0.11	0.09	0.08	0.0933333	0.0124722	0.07	0.1	0.09	0.0866667	0.0124722	0.11	0.11	0.1	0.106667	0.00471405	0.12	0.11	0.115	0.0521493				Propionate	0	0	0	0	0
	8	0.16	0.15	0.16	0.156667	0.00471405	0.22	0.24	0.22	0.226667	0.00942809	0.18	0.19	0.22	0.196667	0.0169967	0.08	0.15	0.1	0.11	0.0294392	0.1	0.12	0.12	0.113333	0.00942809	0.12	0.15	0.12	0.13	0.0141421	0.16	0.15	0.14	0.15	0.00816497	0.17	0.19	0.18	0.0814143				Succinate	0	0	0	0	0
	10	0.27	0.22	0.23	0.24	0.0216025	0.32	0.31	0.32	0.316667	0.00471405	0.28	0.31	0.33	0.306667	0.020548	0.11	0.15	0.12	0.126667	0.0169967	0.14	0.17	0.15	0.153333	0.0124722	0.15	0.2	0.18	0.176667	0.020548	0.19	0.21	0.2	0.2	0.00816497	0.25	0.26	0.255	0.116431				Glucose	14.563	15.61	14.801	14.9913	0.448124
	12	0.37	0.34	0.35	0.353333	0.0124722	0.45	0.41	0.43	0.43	0.0163299	0.36	0.39	0.41	0.386667	0.020548	0.13	0.19	0.16	0.16	0.0244949	0.18	0.21	0.21	0.2	0.0141421	0.23	0.23	0.23	0.23	0	0.26	0.28	0.27	0.27	0.00816497	0.34	0.36	0.35	0.161349
	14	0.49	0.43	0.46	0.46	0.0244949	0.57	0.6	0.68	0.616667	0.046428	0.5	0.5	0.6	0.533333	0.0471405	0.17	0.26	0.21	0.213333	0.0368179	0.23	0.26	0.26	0.25	0.0141421	0.28	0.31	0.29	0.293333	0.0124722	0.36	0.35	0.33	0.346667	0.0124722	0.4	0.44	0.42	0.192803				48 h	1	2	3	Mean	SD
	16	0.65	0.57	0.64	0.62	0.0355903	0.77	0.76	0.83	0.786667	0.0309121	0.63	0.64	0.7	0.656667	0.0309121	0.21	0.3	0.21	0.24	0.0424264	0.31	0.36	0.35	0.34	0.0216025	0.35	0.36	0.36	0.356667	0.00471405	0.46	0.47	0.45	0.46	0.00816497	0.51	0.58	0.545	0.254675				Acetate	8.746	9.34	8.816	8.96733	0.26506
	18	0.79	0.67	0.85	0.77	0.0748331	0.97	0.99	1.01	0.99	0.0163299	0.78	0.78	0.89	0.816667	0.0518545	0.25	0.42	0.28	0.316667	0.074087	0.35	0.43	0.38	0.386667	0.0329983	0.44	0.43	0.4	0.423333	0.0169967	0.54	0.53	0.48	0.516667	0.0262467	0.63	0.65	0.64	0.289441				Formate	0	0	0	0	0
	20	0.88	0.79	0.83	0.833333	0.0368179	1.07	1.11	1.14	1.10667	0.0286744	0.84	0.87	1	0.903333	0.0694422	0.28	0.42	0.3	0.333333	0.0618241	0.45	0.46	0.45	0.453333	0.00471405	0.51	0.52	0.46	0.496667	0.0262467	0.65	0.59	0.54	0.593333	0.0449691	0.77	0.77	0.77	0.341783				Lactate	0	0	0	0	0
	22	1.01	0.87	0.96	0.946667	0.0579272	1.27	1.3	1.3	1.29	0.0141421	0.99	1.08	1.07	1.04667	0.0402768	0.36	0.52	0.36	0.413333	0.0754247	0.48	0.53	0.54	0.516667	0.0262467	0.54	0.61	0.53	0.56	0.0355903	0.78	0.65	0.62	0.683333	0.0694422	0.84	0.89	0.865	0.375585				Propionate	8.964	8.89	9.422	9.092	0.235293
	24	1.06	0.92	1.05	1.01	0.0637704	1.38	1.45	1.43	1.42	0.0294392	1.07	1.07	1.23	1.12333	0.0754247	0.4	0.62	0.46	0.493333	0.0928559	0.61	0.62	0.62	0.616667	0.00471405	0.66	0.65	0.58	0.63	0.0355903	0.83	0.78	0.69	0.766667	0.0579272	0.96	1.01	0.985	0.437503				Succinate	1.2278	1.857	1.067	1.38393	0.340889
	31																0.58	0.9	0.62	0.7		0.85	0.94	0.9	0.896667		0.91	0.9	0.8	0.87		1.09	0.96	0.92	0.99		1.3	1.32	1.31					Pyruvat	0.931	1.697	1.122	1.25	0.325553
	48	0.9	0.83	1	0.91	0.0697615	1.01	0.97	1.11	1.03	0.0588784	0.98	0.99	1.01	0.993333	0.0124722	0.85	0.79	0.87	0.836667	0.0339935	0.89	0.83	0.89	0.87	0.0282843	0.86	0.85	0.83	0.846667	0.0124722	0.9	0.84	0.91	0.883333	0.0309121	0.94	0.98	0.96	0.438281				Glucose	0	0	0	0	0
	growth rate	0.174579	0.221396	0.19726	0.197745	0.0191163	0.188697	0.198735	0.19495	0.194127	0.00413918	0.195948	0.19726	0.170939	0.188049	0.0121104	0.138186	0.149313	0.091551	0.12635	0.0250224	0.170641	0.149313	0.13412	0.151358	0.0149797	0.122992	0.136467	0.149313	0.136258	0.0107466	0.156894	0.158686	0.167909	0.161163	0.00482557	0.178339	0.165083	0.171711	0.0788565				Consumed Glucose	14.563	15.61	14.801	14.9913	0.448124
																																												Yield (mol/mol)	0.615533	0.569507	0.636579	0.607206	0.0280078
	B. graminisolvens 10. -12. 03																																											Yield (g/g)	0.252368	0.233498	0.260997	0.248954	0.0114832
																																												Pro/Suc	7.30086	4.78729	8.83037	6.97284	1.6668
		DMMG					DMMG + 50 mM MOPS					DMMG+ 50 mM MOPS +0,2 g/l NaHCO3 + 5%CO2					0 mM NaHCO3					5 mM NaHCO3					10 mM NaHCO3					20 mM NaHCO3					50 mM NaHCO3							Propionate/Acetate	1.02493	0.95182	1.06874	1.01516	0.0482286
	time [h]	1	2	3	Mean	SD	1	2	3	Mean	SD	1	2	3	Mean	SD	1	2	3	Mean	SD	1	2	3	Mean	SD	1	2	3	Mean	SD	1	2	3	Mean	SD	1	2	3	Mean	SD
	0	0.01	0.03	0.03	0.0233333	0.00942809	0.05	0.04	0.02	0.0366667	0.0124722	0.02	0.02	0.04	0.0266667	0.00942809	0.03	0.03	0.02	0.0266667	0.00471405	0.07	0.04	0.03	0.0466667	0.0169967	0.05	0.04	0.04	0.0433333	0.00471405	0.04	0.05	0.05	0.0466667	0.00471405	0.03	0.03	0.03	0.03	0
	2	0.06	0.08	0.07	0.07	0.00816497	0.09	0.06	0.07	0.0733333	0.0124722	0.07	0.06	0.08	0.07	0.00816497	0.06	0.06	0.05	0.0566667	0.00471405	0.07	0.06	0.05	0.06	0.00816497	0.06	0.05	0.05	0.0533333	0.00471405	0.07	0.06	0.07	0.0666667	0.00471405	0.08	0.07	0.07	0.0733333	0.00471405
	4	0.14	0.14	0.15	0.143333	0.00471405	0.15	0.15	0.14	0.146667	0.00471405	0.17	0.19	0.18	0.18	0.00816497	0.06	0.06	0.05	0.0566667	0.00471405	0.08	0.05	0.06	0.0633333	0.0124722	0.07	0.05	0.07	0.0633333	0.00942809	0.09	0.09	0.1	0.0933333	0.00471405	0.13	0.14	0.12	0.13	0.00816497
	5	0.2	0.24	0.22	0.22	0.0163299	0.21	0.2	0.19	0.2	0.00816497	0.25	0.26	0.27	0.26	0.00816497	0.06	0.06	0.06	0.06	0	0.07	0.06	0.05	0.06	0.00816497	0.08	0.06	0.07	0.07	0.00816497	0.11	0.11	0.13	0.116667	0.00942809	0.21	0.2	0.2	0.203333	0.00471405
	6	0.29	0.32	0.35	0.32	0.0244949	0.28	0.26	0.29	0.276667	0.0124722	0.39	0.39	0.4	0.393333	0.00471405	0.06	0.05	0.05	0.0533333	0.00471405	0.08	0.06	0.08	0.0733333	0.00942809	0.09	0.08	0.09	0.0866667	0.00471405	0.13	0.15	0.17	0.15	0.0163299	0.29	0.28	0.28	0.283333	0.00471405
	7	0.4	0.42	0.41	0.41	0.00816497	0.37	0.37	0.38	0.373333	0.00471405	0.56	0.56	0.56	0.56	0	0.06	0.06	0.06	0.06	0	0.08	0.07	0.06	0.07	0.00816497	0.11	0.09	0.1	0.1	0.00816497	0.17	0.15	0.19	0.17	0.0163299	0.41	0.38	0.38	0.39	0.0141421
	8.5	0.6	0.68	0.63	0.636667	0.0329983	0.56	0.53	0.57	0.553333	0.0169967	0.88	0.99	0.75	0.873333	0.0980929	0.06	0.06	0.04	0.0533333	0.00942809	0.11	0.07	0.07	0.0833333	0.0188562	0.13	0.1	0.12	0.116667	0.0124722	0.22	0.22	0.26	0.233333	0.0188562	0.56	0.57	0.5	0.543333	0.0309121
	9	0.76	0.84	0.85	0.816667	0.0402768	0.62	0.69	0.69	0.666667	0.0329983	1.17	1.22	0.83	1.07333	0.173269	0.07	0.05	0.06	0.06	0.00816497	0.08	0.08	0.07	0.0766667	0.00471405	0.14	0.09	0.11	0.113333	0.020548	0.24	0.27	0.32	0.276667	0.0329983	0.66	0.71	0.69	0.686667	0.020548
	10	0.99	1.14	1.1	1.07667	0.063421	0.88	0.86	0.93	0.89	0.0294392	1.47	1.47	0.93	1.29	0.254558	0.05	0.06	0.07	0.06	0.00816497	0.08	0.07	0.08	0.0766667	0.00471405	0.15	0.12	0.13	0.133333	0.0124722	0.3	0.31	0.35	0.32	0.0216025	0.9	0.86	0.79	0.85	0.0454606
	11	1.43	1.46	1.5	1.46333	0.0286744	1.2	1.23	1.3	1.24333	0.0418994	1.71	1.68	0.94	1.44333	0.356121	0.05	0.06	0.05	0.0533333	0.00471405	0.09	0.08	0.09	0.0866667	0.00471405	0.19	0.13	0.14	0.153333	0.0262467	0.42	0.4	0.48	0.433333	0.0339935	1.16	1.13	1.04	1.11	0.0509902
	12	1.61	1.64	1.64	1.63	0.0141421	1.42	1.47	1.49	1.46	0.0294392	1.76	1.74	0.94	1.48	0.381925	0.07	0.06	0.07	0.0666667	0.00471405	0.1	0.08	0.09	0.09	0.00816497	0.2	0.17	0.18	0.183333	0.0124722	0.46	0.47	0.54	0.49	0.0355903	1.34	1.29	1.23	1.28667	0.0449691
	13	1.73	1.76	1.77	1.75333	0.0169967	1.68	1.72	1.73	1.71	0.0216025	1.77	1.73	0.98	1.49333	0.363349																0.59	0.57	0.67	0.61	0.0432049	1.57	1.54	1.45	1.52	0.0509902
	15	1.77	1.77	1.78	1.77333	0.00471405	1.81	1.85	1.81	1.82333	0.0188562	1.76	1.85	0.96	1.52333	0.400028	0.06	0.05	0.07	0.06	0.00816497	0.09	0.1	0.11	0.1	0.00816497	0.33	0.26	0.31	0.3	0.0294392	0.88	0.98	0.88	0.913333	0.0471405	1.73	1.73	1.76	1.74	0.0141421
	17	1.76	1.77	1.78	1.77	0.00816497	1.77	1.83	1.79	1.79667	0.0249444	1.73	1.71	0.96	1.46667	0.35836	0.06	0.06	0.06	0.06	0	0.11	0.1	0.11	0.106667	0.00471405	0.46	0.35	0.4	0.403333	0.0449691	1.16	1.23	1.09	1.16	0.0571548	1.73	1.7	1.77	1.73333	0.0286744
	18	1.76	1.77	1.77	1.76667	0.00471405	1.83	1.84	1.76	1.81	0.0355903	1.74	1.72	0.95	1.47	0.367786	0.06	0.06	0.06	0.06	0	0.11	0.1	0.13	0.113333	0.0124722	0.51	0.42	0.46	0.463333	0.0368179	1.27	1.37	1.21	1.28333	0.0659966	1.7	1.72	1.75	1.72333	0.020548			B. graminisolvens
	19	1.74	1.74	1.75	1.74333	0.00471405	1.75	1.8	1.76	1.77	0.0216025	1.72	1.7	0.92	1.44667	0.372499	0.07	0.06	0.07	0.0666667	0.00471405	0.12	0.14	0.14	0.133333	0.00942809	0.59	0.47	0.51	0.523333	0.0498888	1.31	1.34	1.28	1.31	0.0244949	1.7	1.72	1.78	1.73333	0.0339935
	21	1.72	1.73	1.75	1.73333	0.0124722	1.73	1.8	1.72	1.75	0.0355903	1.7	1.67	0.93	1.43333	0.356121	0.07	0.05	0.07	0.0633333	0.00942809	0.13	0.14	0.18	0.15	0.0216025	0.8	0.66	0.69	0.716667	0.0601849	1.36	1.36	1.3	1.34	0.0282843	1.68	1.68	1.73	1.69667	0.0235702				DMMG (1)
	23	1.73	1.72	1.76	1.73667	0.0169967	1.71	1.78	1.7	1.73	0.0355903	1.69	1.67	0.94	1.43333	0.348935	0.07	0.07	0.07	0.07	0	0.15	0.15	0.2	0.166667	0.0235702	0.89	0.81	0.79	0.83	0.0432049	1.39	1.37	1.31	1.35667	0.0339935	1.7	1.68	1.75	1.71	0.0294392			0 h	1	2	3	Mean	SD
	32																					0.27	0.25	0.44	0.32		1.03	1.11	0.99	1.04333		1.35	1.29	1.34	1.32667									Acetate	0	0	0	0	0
	48	1.34	1.34	1.35	1.34333	0.00471405	1.29	1.32	1.27	1.29333	0.020548	1.38	1.35	0.73	1.15333	0.299592	0.09	0.07	0.07	0.0766667	0.00942809	0.84	0.78	0.83	0.816667	0.0262467	0.95	1.04	0.95	0.98	0.0424264	1.14	1.13	1.15	1.14	0.00816497	1.38	1.45	1.39	0.663804	0.0309121			Formate	0	0	0	0	0
																																												Lactat	0	0	0	0	0
	growth rate	0.32601	0.349524	0.332072	0.335869	0.00996756	0.294881	0.29105	0.31559	0.300507	0.0107796	0.359537	0.340999	0.273705	0.324747	0.0368771	0.00965393	0.00801124	0.00801124	0.00855881	0.00077437	0.0398067	0.0278929	0.0564981	0.0413993	0.0117322	0.148698	0.169765	0.161373	0.159945	0.00865977	0.196942	0.189543	0.153201	0.179896	0.0191158	0.322477	0.302548	0.31409	0.313038	0.00816965			Propionate	0	0	0	0	0
																																												Succinate	0	0	0	0	0
																																												Glucose	14.057	14.144	14.205	14.1353	0.0607307
																																												48 h	1	2	3	Mean	SD
																																												Acetate	3.42	3.378	3.516	3.438	0.0577581
																																												Formate	4.862	4.881	4.932	4.89167	0.029556
																																												Lactate	0	0	0	0	0
																																												Propionate	5.158	5.37	5.064	5.19733	0.127983
																																												Succinate	7.231	7.167	7.509	7.30233	0.148453
																																												Glucose	0	0	0.31	0.103333	0.146135
																																												Consumed Glucose	14.057	14.144	13.895	14.032	0.103179
																																												Yield (mol/mol)	0.366935	0.379666	0.364448	0.37035	0.00666573
																																												Yield (g/g)	0.150443	0.155663	0.149424	0.151843	0.00273295
																																												Propionate/Acetate	1.50819	1.5897	1.44027	1.51272	0.0610866
																																												Pro/Suc	0.713318	0.749267	0.674391	0.712325	0.0305764
[truncated: 25 more columns]

## Sheet: Fig.4
B. propionicifaciens, resting cells 8, glucose and products)						B. propionicifaciens resting cells
	Detector	B					A					B					B						A					A					B
		Acetate					Formate					Lactate					Propionate						Pyruvate					Succinate					Glucose					Consumed Glucose			ratio pro+suc/ac
		1	2	3	Mean	SD	1	2	3	Mean	SD	1	2	3	Mean	SD	1	2	3	Mean		SD	1	2	3	Mean	SD	1	2	3	Mean	SD	1	2	3	Mean	SD
Products in cell suspension		0	0	0	0		0	0	0	0		0	0	0	0		0	0	0	0			0.075	0.074	0.074	0.0743333		0	0	0	0		0	0	0	0
	time (h)
	0	0	0	0	0	0	0.024	0.023	0.035	0.0273333	0.0054365	0	0	0	0		0.939	0.92	0	0.619667	0.438239	0	0.081	0.07	0.071	0.074	0.00496655	0	0	0	0	0	16.558	16.776	16.485	16.6063	0.123619	0		0.812613	0.845324	2.59964	1.41919	0.834811
	0.5	0.555	0.556	0.562	0.557667	0.00309121	0.094	0	0	0.0313333	0.044312	0	0	0	0		1.39	1.39	1.461	1.41367	0.0334697	0.5	0.11	0.104	0.098	0.104	0.00489898	0	0	0	0	0	15.947	15.93	15.678	15.8517	0.122997	0.754667		0.920566	0.93577	2.02877	1.29503	0.518865
	1	0.919	0.903	0.869	0.897	0.0208487	0	0	0	0	0	0	0	0	0		1.785	1.765	1.763	1.771	0.00993311	1	0.163	0.173	0.178	0.171333	0.0062361	0	0	0	0	0	15.204	15.097	15.012	15.1043	0.078555	1.502		1.27349	1.29115	1.76635	1.44366	0.22829
	2	2.033	1.999	2.003	2.01167	0.0151731	0	0	0	0	0	0	0	0	0		2.848	2.829	2.856	2.84433	0.0113235	2	0.294	0.29	0.293	0.292333	0.00169967	0.68	0.672	0.682	0.678	0.00432049	13.173	13.286	13.093	13.184	0.0791749	3.42233		1.38362	1.43609	1.81276	1.54416	0.191134
	3	2.711	2.699	2.665	2.69167	0.0194822	0.117	0	0.11	0.0756667	0.0535807	0	0	0	0		3.718	3.809	3.836	3.78767	0.0504799	3	0.488	0.518	0.482	0.496	0.015748	0.972	0.987	0.995	0.984667	0.00953357	11.713	11.834	11.482	11.6763	0.146024	4.93		1.47921	1.49617	1.76607	1.58048	0.131411
	4	3.343	3.261	3.33	3.31133	0.0359846	0	0	0.141	0.047	0.066468	0	0	0	0		4.652	4.548	4.634	4.61133	0.0453823	4	0.609	0.649	0.588	0.615333	0.0253026	1.232	1.251	1.247	1.24333	0.00817856	10.324	10.659	10.214	10.399	0.189253	6.20733		1.53953	1.54105	1.74501	1.60853	0.0965092
	5	3.959	3.946	4.012	3.97233	0.0285463	0.201	0.235	0.173	0.203	0.0253509	0	0	0	0		5.505	5.476	5.49	5.49033	0.0118415	5	0.886	0.787	0.876	0.849667	0.0444997	1.529	1.525	1.511	1.52167	0.00771722	8.999	9.2	8.893	9.03067	0.127317	7.57567		1.54934	1.55619	1.74946	1.61833	0.0927625
	6	4.58	4.574	4.594	4.58267	0.00837987	0	0	0.236	0.0786667	0.111251	0	0	0	0		6.266	6.253	6.291	6.27	0.0157692	6	0.914	0.946	0.995	0.951667	0.03331	1.769	1.785	1.746	1.76667	0.0160069	7.803	8.055	7.689	7.849	0.152918	8.75733		1.58314	1.60343	1.75637	1.64765	0.0773237
	7	5.196	5.129	5.18	5.16833	0.0285696	0.288	0.283	0.203	0.258	0.0389444	0	0	0	0		7.157	7.116	7.087	7.12	0.028717	7	1.175	1.16	1.222	1.18567	0.0264113	2.008	2.028	2.011	2.01567	0.00880656	6.51	6.727	6.459	6.56533	0.116196	10.041		1.5206	1.51263	1.68436	1.57253	0.0791432
	8	5.874	5.897	5.877	5.88267	0.0102089	0	0.414	0.303	0.239	0.174969	0	0	0	0		7.75	7.702	7.755	7.73567	0.0238933	8	1.376	1.303	1.311	1.33	0.0326905	2.121	2.138	2.144	2.13433	0.00974109	5.591	5.821	5.575	5.66233	0.112384	10.944		1.62009	1.61672	1.74201	1.6596	0.0582832
	18	8.473	8.542	8.318	8.44433	0.0936673	0.848	0.773	0.704	0.775	0.0588048	0	0	0	0		12.459	12.45	12.313	12.4073	0.0668049	18	1.714	1.717	1.656	1.69567	0.0280753	2.207	2.28	2.177	2.22133	0.0432538	0	0	0	0	0	16.6063		1.64369	1.65589	1.75755	1.68571	0.0510453
	24	8.675	8.689	8.637	8.667	0.0219697	0.694	0.89	0.512	0.698667	0.154353	0	0	0	0		13.885	13.896	13.864	13.8817	0.0132749	24	1.234	1.332	1.295	1.287	0.0404063	1.313	1.412	1.316	1.347	0.0459783	0	0	0	0	0	16.6063		2.04588	2.05617	2.17385	2.09197	0.0580541
	72	8.195	8.314	8.185	8.23133	0.0585965	0.78	0.803	0.754	0.779	0.0200167	0	0	0	0		16.411	16.677	16.497	16.5283	0.110831	72	0.581	0.603	0.577	0.587	0.011431	1.294	1.338	1.296	1.30933	0.0202868	0	0	0	0	0	16.6063		2.16334	2.19557	2.30446	2.22112	0.0603807
	144	8.32	8.35	8.221	8.297	0.0551181	0.916	0.91	0.886	0.904	0.0129615	0	0	0	0		16.585	16.808	16.543	16.6453	0.116294	144	0	0	0	0	0	2.353	2.445	2.402	2.4	0.0375855	0	0	0	0	0	16.6063
rate (mM/h)		0.866	0.854833	0.863333	0.861389	0.0047616	0.048	0.0471667	0.0338333	0.043	0.00649073	0	0	0	0		1.19283	1.186	1.18117	1.18667	0.00478617		0.195833	0.193333	0.203667	0.197611		0.334667	0.338	0.335167	0.335944		1.085	1.12117	1.0765	1.09422		1.6735
Glycogen quantification
	Extinktion			Concentration (mg/l)
time [h]	1	2	3	1	2	3	Mean	SD
0	0.525	0.439	0.416	24.2308	20.2615	19.2	21.2308	2.16514
0.5	0.968	0.932	0.866	44.6769	43.0154	39.9692	42.5538	1.94942
2	1.647	1.455	1.557	76.0154	67.1538	71.8615	71.6769	3.62006
8	2.131	2.147	2.183	98.3538	99.0923	100.754	99.4	1.00366
18	1.003	1.026	0.952	46.2923	47.3538	43.9385	45.8615	1.42721
24	0.365	0.38	0.325	16.8462	17.5385	15	16.4615	1.07141
72	0.293	0.054	0.077	13.5231	2.49231	3.55385	6.52308	4.96868
144	0.041	0.035	0.061	1.89231	1.61538	2.81538	2.10769	0.513026
Protein quantification
	Extinction		Concentration [mg/ml]
Sample	0 h	24 h	0 h	24 h	difference [mg/ml]
1	0.076	0.082	0.458107	0.494274	0.0361664
2	0.078	0.08	0.470163	0.482218	0.0120555
3	0.074	0.081	0.446052	0.488246	0.0421941
	Balance 24 h						Balance 144 h
			A	B	C				A	B	C
			Substrate/products [mM]	[H]	GAP				Substrate/products [mM]	[H]	GAP
				[mM]	[mM]					[mM]	[mM]
		Glucose						Glucose
	1	Glycolysis à GAP	16.6063		33.2127		1	Glycolysis à GAP	16.6063		33.2127
	2	oxPPP à GAP					2	oxPPP à GAP
	3	GAP àPEP	33.2127	33.2127			3	GAP àPEP	33.2127	33.2127
		Products						Products
	4	pyruvate	1.213	0	1.213		4	pyruvate	0	0	0
	5	succinate	1.347	-2.694	1.347		5	succinate	2.4	-4.8	2.4
	6	propionate	13.262	-26.524	13.262		6	propionate	13.262	-26.524	13.262
	7	acetate	7.941	7.941	7.941		7	acetate	7.36567	7.36567	7.36567
	8	Acetate + formate	0.671333	0	0.671333		8	Acetate + formate	0.876667	0	0.876667
	9	lactate	0	0	0		9	lactate	0.0132749	0.0132749	0.0132749
		GAP products [mM]			24.4343			GAP products [mM]			23.9176
		GAP yield [%]			73.5693			GAP yield [%]			72.0135
		[Htotal] [mM]		24.4343				[Htotal] [mM]		23.9176
		[Hproducts] [mM]		-21.277				[Hproducts] [mM]		-23.9451
		[H] yield [%]		-87.0783				[H] yield [%]		-100.115

## Sheet: Fig. 5
B. graminisolvens resting cells
	Detector	B					A					B					B						B					B					B
		Acetate					Formate					Lactate					Propionate						Pyruvate					Succinate					Glucose					Consumed Glucose
		1	2	3	Mean	SD	1	2	3	Mean	SD	1	2	3	Mean	SD	1	2	3	Mean	SD		1	2	3	Mean	SD	1	2	3	Mean	SD	1	2	3	Mean	SD
Products in culture		1.482	1.534	1.472	1.496		1.808	1.87	1.832	1.83667		0	0	0	0		2.438	2.461	2.399	2.43267			0.152	0.155	0.15	0.152333		2.344	2.402	2.323	2.35633		11.661	11.961	11.538	11.72
Products in resting cells		0	0	0	0		0.188	0.176	0.177	0.180333		0	0	0	0		0.555	0.57	0.551	0.558667			0.067	0.068	0.066	0.067		0	0	0	0		0	0	0	0
time (h)	0		0	0	0	0		0.177	0	0.0885	0.0885		0	0	0	0		1.118	1.022	1.07	0.048	0		0	0	0	0		0	0	0	0		18.872	15.621	17.2465	1.6255	0
	0.25		0	0	0	0		0.359	0.35	0.3545	0.0045		0	0	0	0		1.726	1.715	1.7205	0.0055	0.25		0.131	0.126	0.1285	0.0025		0.714	0.652	0.683	0.031		15.622	13.714	14.668	0.954	2.5785
	0.5	1.659	1.46	1.487	1.53533	0.0881375	1.022	0.866	0.783	0.890333	0.0990769	0	0	0	0	0	2.888	2.545	2.895	2.776	0.163367	0.5	0.622	0.47	0.43	0.507333	0.0827097	1.452	1.223	1.231	1.302	0.106116	15.092	12.023	11.458	12.8577	1.59666	4.38883
	0.75	1.717	1.597	1.64	1.65133	0.0496409	1.441	1.097	1.06	1.19933	0.17155	1.179	1.014	1.042	1.07833	0.0720941	4.018	3.308	3.588	3.638	0.292005	0.75	0.868	0.693	1.713	1.09133	0.445353	1.744	1.513	1.478	1.57833	0.118012	12.076	9.991	9.274	10.447	1.18849	6.7995
	1	1.624	1.693	1.624	1.647	0.0325269	1.661	1.202	1.228	1.36367	0.210514	2.072	1.938	1.865	1.95833	0.0857218	4.579	4.174	4.274	4.34233	0.172256	1	1.07	2.484	2.268	1.94067	0.621937	1.915	1.819	1.681	1.805	0.0960417	9.802	9.209	8.017	9.00933	0.742274	8.23717
	1.25	1.548	1.412	1.481	1.48033	0.0555238	1.48	1.26	1.424	1.388	0.0933524	2.808	2.526	2.483	2.60567	0.144144	4.897	4.777	4.73	4.80133	0.0703152	1.25	3.09	2.773	2.618	2.827	0.19644	1.956	1.758	1.704	1.806	0.108333	7.722	6.686	6.329	6.91233	0.59078	10.3342
	1.5	1.563	1.421	1.398	1.46067	0.0729673	1.486	1.797	1.743	1.67533	0.135682	3.71	3.171	3.06	3.31367	0.28389	5.799	5.261	5.188	5.416	0.272457	1.5	3.691	3.134	3.013	3.27933	0.295254	2.145	1.817	1.736	1.89933	0.176832	6.66	5.584	5.13	5.79133	0.641595	11.4552
	2	1.514	1.395	1.38	1.42967	0.0599463	1.784	2.122	1.587	1.831	0.220927	4.79	4.387	4.084	4.42033	0.289185	6.621	6.274	6.037	6.31067	0.239823	2	4.225	3.85	3.503	3.85933	0.294829	2.145	1.964	1.832	1.98033	0.128303	4.496	3.996	3.609	4.03367	0.363094	13.2128
	2.5	1.414	1.461	1.37	1.415	0.0371573	1.814	2.248	1.714	1.92533	0.231783	5.104	5.184	5.003	5.097	0.0740585	6.978	7.162	6.691	6.94367	0.193811	2.5	4.124	4.194	3.922	4.08	0.11532	1.98	2.057	1.967	2.00133	0.0397185	2.809	2.886	2.747	2.814	0.0568565	14.4325
Protein quantification	3	1.446	1.435	1.463	1.448	0.0115181	2.379	2.533	2.293	2.40167	0.0992819	5.585	5.52	5.231	5.44533	0.153862	7.727	7.631	7.528	7.62867	0.0812582	3	4.4	4.324	3.98	4.23467	0.18273	2.043	2.094	1.956	2.031	0.0569737	1.945	1.973	1.821	1.913	0.0660505	15.3335
	4	1.514	1.526	1.353	1.46433	0.0788768	2.666	2.119	2.665	2.48333	0.257623	6.038	5.571	5.312	5.64033	0.300416	9.145	8.642	8.419	8.73533	0.303647	4	4.806	4.393	4.053	4.41733	0.307892	2.217	2.074	1.983	2.09133	0.0963131	1.132	1.093	0.965	1.06333	0.0713318	16.1832
	24	1.906	1.789	1.71	1.80167	0.0805164	2.405	2.413	2.206	2.34133	0.0957508	3.188	2.92	2.759	2.95567	0.176945	15.524	14.903	14.609	15.012	0.381416	24	1.035	0.983	1.085	1.03433	0.041644	2.534	2.392	2.331	2.419	0.0850451	0	0	0	0	0	17.2465
	Rate [mM/h]	0.482	0.478333	0.487667	0.482667		0.793	0.844333	0.764333	0.800556		1.86167	1.84	1.74367	1.81511		2.57567	2.54367	2.50933	2.18622		1	1.46667	1.44133	1.32667	1.41156		0.844667	0.698	0.652	0.677		0.648333	0.657667	0.607	0.637667		5.11117
Protein quantification
	Extinction		Concentration [mg/ml]
Sample	0 h	3 h	0 h	3 h	difference [mg/ml]
1	0.095	0.103	0.572634	0.620856	0.0482218
2	0.088	0.099	0.53044	0.596745	0.066305
3	0.085	0.099	0.512357	0.596745	0.0843882
Balance 24 h only glcolysis						Balance 24 h with oxPPP		Glycolysis Factor:	0.63
		A	B	C				A	B	C
		Substrate/products [mM]	[H]	GAP				Substrate/products [mM]	[H]	GAP
			[mM]	[mM]					[mM]	[mM]
	Glucose						Glucose
1	Glycolysis à GAP	17.2465		34.493		1	Glycolysis à GAP	10.8653		21.7306
2	oxPPP à GAP					2	oxPPP à GAP	6.38121	12.7624	10.6353
3	GAP àPEP	34.493	34.493			3	GAP àPEP	21.7306	21.7306
	Products						Products
4	pyruvate	1.03433	0	1.03433		4	pyruvate	1.03433	0	1.03433
5	succinate	2.419	-4.838	2.419		5	succinate	2.419	-4.838	2.419
6	propionate	13.942	-27.884	13.942		6	propionate	13.942	-27.884	13.942
7	acetate	0	0	0		7	acetate	0	0	0
8	Acetate + formate	2.25283	0	2.25283		8	Acetate + formate	2.25283	0	2.25283
9	lactate	2.95567	-2.95567	2.95567		9	lactate	2.95567	-2.95567	2.95567
	GAP products [mM]			22.6038			GAP products [mM]			22.6038
	GAP yield [%]			65.5317			GAP yield [%]			69.8384
	[Htotal] [mM]		22.6038				[Htotal] [mM]		35.3662
	[Hproducts] [mM]		-35.6777				[Hproducts] [mM]		-35.6777
	[H] yield [%]		-157.839				[H] yield [%]		-100.881

## Sheet: Fig.6
pH controlled Fed-batch of B. propionicifaciens
			Products
			HPLC	GC	HPLC	GC	HPLC	GC
	time [h]	OD600	acetate		propionate		succinate		glucose	Glucose-addition	glucose consumption	pro+suc/ac	pro/suc	titre [g/l]	Yield [mol/mol]	Yield g/g	productivity [g/l*h]
	0	0.101	0	0.257489	0		0		15.269	15.269	0				0	0
	19	2.44	6.679	7.06582	11.15	11.8808	0	0.011585	0.211		15.058	1.66941		0.826104	0.74047	0.303593	0.0434791
	19.1	2.75	8.365		13.854		0		15.048	30	15.058	1.65619		1.02644	0.920043	0.377217
	23	4.9	13.593	13.9946	22.492	23.5308	0.772	0.696148	0.776		29.33	1.71147	29.1347	1.66643	0.76686	0.314413	0.1641
	23		14.589		24.342		1.12		14.051	45	29.33	1.74529	21.7339	1.8035	0.829935	0.340273
	27	5.46	19.586	17.9755	33.951	31.7196	1.559	1.36949	2.52		40.861	1.81303	21.7774	2.51543	0.83089	0.340665	0.212249
	27.1	5.28	18.377		32.279		1.36		64.919	105	40.861	1.83049	23.7346	2.39155	0.789971	0.323888
	43	7.84	37.05	35.6991	70.07	71.3478	18.078	16.6599	7.037		98.743	2.37916	3.87598	5.19149	0.70962	0.290944	0.176097
	43.1	8.12	37.396		71.118		18.539		37.237	135	98.743	2.3975	3.83613	5.26913	0.720233	0.295296
	50	7.58	37.982	35.2391	79.431	81.7788	24.288	20.9912	24.807		111.173	2.73074	3.27038	5.88504	0.714481	0.292937	0.0892623
	168	5.28	48.726	47.1857	118.871	118.295	25.693	23.8397	4.529		131.451	2.96688	4.62659	8.80715	0.904299	0.370763
pH controlled Fed-batch of B. graminisolvens
	OD600		Products [mM]										Glucose (enzymatic test)	titre (g/l)	glucose consumption	Yield[mol/mol]	Yield [g/g]
	Mean	SD	Acetate		Formate	Lactate	Propionate		Pyruvate	Succinate		Glucose
time [h]			HPLC	GC			HPLC	GC		HPLC	GC
0	0.011	0	0	0.346429	0	0	0		0	0		11.595
8	1.49	0.04	3.252	2.6447	3.601	0	3.336	3.07377	0	1.948	1.76501	4.832	8.0273	0.247164	6.763	0.493272	0.202242
8.5	1.765	0.005	3.718		4.115	0	3.696		0	2.25		14.4	16.8354	0.273837
12	3.495	0.075	7.85	7.69198	11.212	0	9.309	9.34167	0	6.254	5.59997	1.021	2.03418	0.689704	20.142	0.462169	0.189489
12.5	3.85	0.15	8.179		11.545	0	9.572		0	6.374		13.028	14.0254	0.709189
16	5.05	0.15	11.245	13.6855	15.898	0.84	12.951	17.3408	0	10.561	13.7658	0.183	1.15386	0.95954	32.987	0.392609	0.16097
16	5.9	0.14	13.446		18.683	1.376	15.421		0	12.833		31.686	32.2684	1.14254
20	8.55	0.25	17.685	16.6688	26.995	9.754	25.224	27.9166	3.205	22.859	23.0447	0.47	1.17873	1.86885	64.203	0.392879	0.16108
20	9.12	0.25	17.71		26.776	9.866	25.335		3.752	22.61		19.579	20.501	1.87707
24	9.08	0.57	16.2	15.1277	26.736	20.544	32.42	36.1992	13.84	27.876	28.2849	10.768	11.0711	2.402	73.014	0.444024	0.18205
24	9.8	0.31	15.779		26.052	20.213	31.783		15.117	27.463		80.824	74.9762	2.3548
32	8.16	0.3	14.455	13.1434	24.494	24.754	32.811	36.6243	22.389	40.005	38.2235	51.633	42.5089	2.43097	102.205	0.635466	0.260541
40	6.49	0.17	14.301	13.2788	24.402	25.329	32.682	36.3968	20.923	42.337	40.1396	48.142	43.8169	2.42141	105.696
64	5.88	0.16	14.027	14.0104	24.822	25.213	33.274	37.0762	21.418	45.015	43.6277	47.056		2.46527	106.782	0.311607	0.127759

## Sheet: Tab. 1
Product formation of 6 Bacteroides strains
	B. cellulosilyticus
		DMMG					DMMG-Y					DMMG-P					DMMG-YP
	0 h	1	2	3	Mean	SD	1	2	3	Mean	SD	1	2	3	Mean	SD	1	2	3	Mean	SD
	Acetate (B)	0	0	0	0	0	0	0	0	0	0	0	0	0	0	0	0	0	0	0	0
	Formate (A)	0	0	0	0	0	0	0	0	0	0	0	0	0	0	0	0	0	0	0	0
	Lactate (A)	0	0	0	0	0	0	0	0	0	0	0	0	0	0	0	0	0	0	0	0
	Propionate (A)	0	0	0	0	0	0	0	0	0	0	0.307	0	0.25	0.185667	0.133332	0	0	0.207	0.069	0.0975807
	Succinate (B)	0	0	0	0	0	0	0	0	0	0	0	0	0	0	0	0	0	0	0	0
	Glucose (B)	14.032	14.484	13.417	13.9777	0.437292	14.36	13.991	14.191	14.1807	0.150821	14.828	14.442	13.53	14.2667	0.544216	13.614	13.284	14.653	13.8503	0.583341
	24 h	1	2	3	Mean	SD	1	2	3	Mean	SD	1	2	3	Mean	SD	1	2	3	Mean	SD
	Acetate (B)	7.035	9.372	7.49	7.96567	1.01163	7.602	7.727	8.361	7.89667	0.332275	8.13	7.58	7.213	7.641	0.37684	7.238	6.932	8.515	7.56167	0.685586
	Formate (A)	0	0.467	0	0.155667	0.220146	0.282	0.206	0.128	0.205333	0.062872	0.208	0.451	0.165	0.274667	0.125916	0.159	0.218	0.15	0.175667	0.0301588
	Lactate (A)	0	1.204	0	0.401333	0.567571	0	0	0	0	0	0	0	0		0	0	0	0		0
	Propionate (A)	3.219	3.022	3.055	3.09867	0.0861485	3.805	3.667	3.419	3.63033	0.159703	3.847	3.76	3.614	3.74033	0.096133	3.524	3.462	3.776	3.58733	0.135787
	Succinate (B)	3.253	2.01	2.728	2.66367	0.509488	3.495	3.5	3.005	3.33333	0.232176	3.903	4.007	3.876	3.92867	0.0564762	3.437	3.479	3.257	3.391	0.0962912
	Glucose (B)	0	0	0	0	0	0	0	0	0	0	0	0	0	0	0	0	0	0	0	0
	ΔPropionate	3.219	3.022	3.055	3.09867	0.0861485	3.805	3.667	3.419	3.63033	0.159703	3.54	3.76	3.364	3.55467	0.161999	3.524	3.462	3.569	3.51833	0.043866
	Consumed Glucose	14.032	14.484	13.417	13.9777	0.437292	14.36	13.991	14.191	14.1807	0.150821	14.828	14.442	13.53	14.2667	0.544216	13.614	13.284	14.653	13.8503	0.583341
	propionate [g/l]	0.238464	0.22387	0.226314	0.229549	0.00638188	0.281874	0.271651	0.25328	0.268935	0.0118308	0.262243	0.278541	0.267725	0.269503	0.0067712	0.261058	0.256465	0.279726	0.26575	0.0100591
	Yield (mol/mol)	0.229404	0.208644	0.227696	0.221915	0.00940974	0.264972	0.262097	0.240927	0.255999	0.0107216	0.238738	0.260352	0.248633	0.249241	0.00883444	0.258851	0.260614	0.243568	0.259007	0.00765411
	Yield (g/g)	0.0940557	0.085544	0.0933554	0.0909851	0.00385799	0.108639	0.10746	0.0987802	0.10496	0.00439586	0.0978824	0.106744	0.101939	0.102189	0.00362212	0.106129	0.106852	0.0998628	0.106193	0.00313818
	pro/Suc	0.989548	1.50348	1.11987	1.2043	0.218142	1.0887	1.04771	1.13777	1.09139	0.0368146	0.906995	0.938358	0.932405	0.925919	0.0136005	1.02531	0.995114	1.15935	1.05993	0.0713762
	Pro/Ac	0.457569	0.32245	0.407877	0.395965	0.0558016	0.500526	0.47457	0.408922	0.461339	0.0385495	0.473186	0.496042	0.50104	0.490089	0.0121255	0.486875	0.499423	0.443453	0.47441	0.0239806
	Pro+Suc/Ac	0.919972	0.536918	0.772096	0.742995	0.157729	0.960274	0.927527	0.768329	0.885377	0.0838378	0.915498	1.02467	1.00374	0.981304	0.0473095	0.96173	1.0013	0.801644	0.921557	0.0863165
	B. graminisolvens
		DMMG					DMMG-Y					DMMG-P					DMMG-YP
	0 h	1	2	3	Mean	SD	1	2	3	Mean	SD	1	2	3	Mean	SD	1	2	3	Mean	SD
	Acetate (B)	0	0	0	0	0	0	0	0	0	0	0	0	0	0	0	0	0	0	0	0
	Formate (A)	0	0	0	0	0	0	0.127	0.165	0.0973333	0.0705518	0.12	0.13	0.156	0.135333	0.0151731	0	0.123	0.145	0.0893333	0.0638035
	Lactate (A)	0	0	0.134	0.0446667	0.0631682	0	0	0	0	0	0	0	0	0	0	0	0	0	0	0
	Propionate (A)	0.185	0	0.215	0.133333	0.0950731	0	0	0.361	0.120333	0.170177	0.421	0.336	0.357	0.371333	0.0361509	0.296	0.143	0.285	0.241333	0.069677
	Succinate (B)	0	0	0	0	0	0	0	0	0	0	0	0	0	0	0	0	0	0	0	0
	Glucose (B)	14.666	14.028	13.896	14.1967	0.336216	13.659	15.456	14.148	14.421	0.758595	14.339	14.399	14.432	14.39	0.0384968	14.769	13.792	14.213	14.258	0.400126
	24 h	1	2	3	Mean	SD	1	2	3	Mean	SD	1	2	3	Mean	SD	1	2	3	Mean	SD
	Acetate (B)	3.275	3.015	3.266	3.18533	0.1205	3.017	3.864	3.455	3.44533	0.345854	4.504	4.712	4.431	4.549	0.119049	4.187	3.907	4.018	4.03733	0.115124
	Formate (A)	6.051	5.939	5.545	5.845	0.217004	5.793	7.181	6.114	6.36267	0.593303	6.852	6.842	6.816	6.83667	0.0151731	7.052	6.453	6.431	6.64533	0.287697
	Lactate (A)	0	0	0	0	0	0	0	0	0	0	0	0	0	0	0	0	0	0	0	0
	Propionate (A)	8.626	8.042	7.67	8.11267	0.393471	8.775	8.992	8.988	8.91833	0.101365	8.504	8.34	8.497	8.447	0.0757144	9.037	8.219	8.375	8.54367	0.354605
	Succinate (B)	3.708	3.511	4.21	3.80967	0.294281	3.244	3.858	3.941	3.681	0.310858	3.984	3.831	4.405	4.07333	0.242699	3.839	3.309	4.161	3.76967	0.351266
	Glucose (B)	0	0	0	0	0	0	0	0	0	0	0	0	0	0	0	0	0	0	0	0
	ΔPropionate	8.441	8.042	7.455	7.97933	0.404964	8.775	8.992	8.627	8.798	0.149896	8.083	8.004	8.14	8.07567	0.0557634	8.741	8.076	8.09	8.30233	0.310237
	Consumed Glucose	14.666	14.028	13.896	14.1967	0.336216	13.659	15.456	14.148	14.421	0.758595	14.339	14.399	14.432	14.39	0.0384968	14.769	13.792	14.213	14.258	0.400126
	propionate [g/l]	0.625309	0.595751	0.568194	0.596418	0.0233221	0.650052	0.666127	0.665831	0.66067	0.00750913	0.598789	0.617827	0.629458	0.615358	0.0126418	0.647533	0.608864	0.62042	0.625606	0.0162071
	Yield (mol/mol)	0.575549	0.573282	0.536485	0.561772	0.0179044	0.642434	0.581781	0.609768	0.611327	0.024786	0.563707	0.555872	0.564024	0.561201	0.0037706	0.591848	0.585557	0.569197	0.599219	0.00954674
	Yield (g/g)	0.235975	0.235046	0.219959	0.230327	0.00734079	0.263398	0.23853	0.250005	0.250644	0.0101623	0.23112	0.227907	0.23125	0.230093	0.00154595	0.242658	0.240078	0.233371	0.24568	0.00391416
	pro/Suc	2.27643	2.29052	1.82185	2.1296	0.217686	2.70499	2.33074	2.28064	2.43879	0.189341	2.02887	2.17698	1.92894	2.04493	0.101894	2.2769	2.48383	2.01274	2.25782	0.192796
	Propionate/Acetate	2.5774	2.66733	2.28261	2.50911	0.164317	2.90852	2.32712	2.49696	2.57753	0.244096	1.8881	1.76995	1.91763	1.85856	0.063805	2.15835	2.10366	2.08437	2.11617	0.0313322
	Pro+Suc/Ac	3.70962	3.83184	3.57165	3.70437	0.106288	3.98376	3.32557	3.63763	3.64898	0.268825	2.67917	2.51167	2.83119	2.67401	0.130493	3.00454	2.914	3.04903	2.98919	0.0561835
	B. intestinalis
		DMMG					DMMG-Y					DMMG-P					DMMG-YP
	0 h	1	2	3	Mean	SD	1	2	3	Mean	SD	1	2	3	Mean	SD	1	2	3	Mean	SD
	Acetate (B)	0	0	0	0	0	0	0	0	0	0	0	0	0	0	0	0	0	0	0	0
	Formate (A)	0	0	0	0	0	0	0	0	0	0	0	0	0	0	0	0	0	0	0	0
	Lactate (A)	0	0	0	0	0	0.192	0	0	0.064	0.0905097	0	0	0	0	0	0	0	0	0	0
	Propionate (A)	0	0	0.269	0.0896667	0.126808	0	0	0	0	0	0	0.231	0.192	0.141	0.100965	0	0	0.136	0.0453333	0.064111
	Succinate (B)	0	0	0	0	0	0	0	0	0	0	0	0	0	0	0	0	0	0	0	0
	Glucose (B)	15.003	14.2	15.149	14.784	0.41723	15.256	13.315	15.646	14.739	1.01943	12.821	14.205	15.616	14.214	1.14107	14.89	14.651	13.931	14.4907	0.407595
	24 h	1	2	3	Mean	SD	1	2	3	Mean	SD	1	2	3	Mean	SD	1	2	3	Mean	SD
	Acetate (B)	8.457	7.83	8.885	8.39067	0.433248	8.845	7.652	8.947	8.48133	0.587904	7.614	7.769	9.201	8.19467	0.714393		8.268	7.977	8.1225	0.1455
	Formate (A)	0.927	1.007	3.01	1.648	0.963633	1.278	1.356	3.279	1.971	0.925444	0.825	1.646	3.504	1.99167	1.12068		1.571	3.115	2.343	0.772
	Lactate (A)	0	0	0.399	0.133	0.18809	0.453	0	0	0.151	0.213546	0	0	0	0	0		0	0.38	0.19	0.19
	Propionate (A)	3.416	3.119	3.287	3.274	0.121598	3.806	3.584	3.976	3.78867	0.160502	3.628	3.933	4.147	3.90267	0.212964		3.841	3.624	3.7325	0.1085
	Succinate (B)	3.156	3.174	2.823	3.051	0.161388	3.225	2.997	3.493	3.23833	0.202711	3.517	3.9	3.733	3.71667	0.156785		3.564	3.023	3.2935	0.2705
	Glucose (B)	0	0	0	0	0	0	0	0	0	0	0	0	0	0	0		0	0	0	0
	ΔPropionate	3.416	3.119	3.018	3.18433	0.168923	3.806	3.584	3.976	3.78867	0.160502	3.628	3.702	3.955	3.76167	0.140006	0	3.841	3.488	2.443	1.73346
	Consumed Glucose	15.003	14.2	15.149	14.784	0.41723	15.256	13.315	15.646	14.739	1.01943	12.821	14.205	15.616	14.214	1.14107	14.89	14.651	13.931	14.4907	0.407595
	propionate [g/l]	0.253057	0.231056	0.243501	0.242538	0.00900796	0.281948	0.265503	0.294542	0.280664	0.01189	0.268762	0.291357	0.30721	0.28911	0.0157764		0.284541	0.268466	0.276504	0.00803768
	Yield (mol/mol)	0.227688	0.219648	0.199221	0.215519	0.0119826	0.249476	0.26917	0.254122	0.257589	0.00840567	0.282973	0.260612	0.253266	0.265617	0.0126337		0.262166	0.250377	0.25758	0.00589477
	Yield (g/g)	0.093352	0.0900556	0.0816806	0.0883628	0.00491288	0.102285	0.11036	0.10419	0.105612	0.00344633	0.116019	0.106851	0.103839	0.108903	0.00517984		0.107488	0.102655	0.105608	0.00241686
	pro/Suc	1.08238	0.982672	1.16436	1.07647	0.0742933	1.18016	1.19586	1.13828	1.17143	0.0243052	1.03156	1.00846	1.1109	1.05031	0.0438722	#DIV/0!	1.07772	1.19881	#DIV/0!	#DIV/0!
	Propionate/Acetate	0.403926	0.39834	0.369949	0.390738	0.0148758	0.4303	0.468374	0.444395	0.44769	0.0157175	0.476491	0.506243	0.450712	0.477815	0.0226897	#DIV/0!	0.464562	0.454306	0.459526	#DIV/0!
	Pro+Suc/Ac	0.777108	0.803704	0.6574	0.746071	0.0636326	0.794912	0.860037	0.834805	0.829918	0.0268105	0.938403	0.978504	0.835561	0.91749	0.0602008	#DIV/0!	0.895622	0.816222	#DIV/0!	#DIV/0!
	B. xylanisolvens
		DMMG					DMMG-Y					DMMG-P					DMMG-YP
	0 h	1	2	3	Mean	SD	1	2	3	Mean	SD	1	2	3	Mean	SD	1	2	3	Mean	SD
	Acetate (B)	0	0	0	0	0	0	0	0	0	0	0	0	0	0	0	0	0	0	0	0
	Formate (A)	0	0	0	0	0	0	0	0	0	0	0	0	0	0	0	0	0	0	0	0
	Lactate (A)	0	0	0	0	0	0	0	0	0	0	0	0	0	0	0	0	0	0	0	0
	Propionate (A)	0	0.137	0.212	0.116333	0.0877737	0	0	0	0	0	0.366	0	0.242	0.202667	0.151985	0.144	0	0.184	0.109333	0.0790162
	Succinate (B)	0	0	0	0	0	0	0	0	0	0	0	0	0	0	0	0	0	0	0	0
	Glucose (B)	15.21	13.518	13.519	14.0823	0.797381	13.892	14.044	13.529	13.8217	0.21605	14.166	14.735	12.12	13.6737	1.1229	13.788	14.748	14.687	14.4077	0.438878
	24 h	1	2	3	Mean	SD	1	2	3	Mean	SD	1	2	3	Mean	SD	1	2	3	Mean	SD
	Acetate (B)	8.676	7.685	7.989	8.11667	0.414523	8.381	8.409	8.296	8.362	0.0480486	8.539	8.777	7.397	8.23767	0.60233	8.233	8.762	8.891	8.62867	0.284692
	Formate (A)	0.635	0.459	0.305	0.466333	0.134822	0.838	1.259	0.512	0.869667	0.305782	0.928	1.22	0.674	0.940667	0.223083	0.847	1.121	0.759	0.909	0.154151
	Lactate (A)	0	0	0	0	0	0	0	0	0	0	0	0	0	0	0	0	0	0	0	0
	Propionate (A)	2.572	2.397	2.48	2.483	0.0714749	2.786	2.836	2.676	2.766	0.0668331	2.954	3.064	2.708	2.90867	0.14883	2.84	2.95	2.963	2.91767	0.0551745
	Succinate (B)	4.811	4.035	4.443	4.42967	0.316941	5.141	4.809	5.034	4.99467	0.138363	5.56	5.511	4.785	5.28533	0.354354	5.055	5.287	5.661	5.33433	0.249652
	Glucose (B)	0	0	0	0	0	0	0	0	0	0	0	0	0	0	0	0	0	0	0	0
	ΔPropionate	2.572	2.26	2.268	2.36667	0.145229	2.786	2.836	2.676	2.766	0.0668331	2.588	3.064	2.466	2.706	0.257997	2.696	2.95	2.779	2.80833	0.105749
	Consumed Glucose	15.21	13.518	13.519	14.0823	0.797381	13.892	14.044	13.529	13.8217	0.21605	14.166	14.735	12.12	13.6737	1.1229	13.788	14.748	14.687	14.4077	0.438878
	propionate [g/l]	0.190534	0.17757	0.183718	0.183941	0.00529486	0.206387	0.210091	0.198238	0.204905	0.004951	0.191719	0.226981	0.200609	0.206436	0.0149739	0.19972	0.218536	0.219499	0.212585	0.00910558
	Yield (mol/mol)	0.169099	0.167184	0.167764	0.168016	0.000801759	0.200547	0.201937	0.197797	0.200094	0.00172006	0.182691	0.20794	0.203465	0.198032	0.0110007	0.195532	0.200027	0.189215	0.202508	0.00443491
	Yield (g/g)	0.0693307	0.0685456	0.0687832	0.0688865	0.000328721	0.0822243	0.0827941	0.0810969	0.0820384	0.000705224	0.0749033	0.0852555	0.0834208	0.0811932	0.00451027	0.0801683	0.0820111	0.0775781	0.0830282	0.00181831
	pro/Suc	0.534608	0.594052	0.558181	0.562281	0.0244403	0.541918	0.589728	0.531585	0.55441	0.0253269	0.465468	0.555979	0.565935	0.529127	0.0451973	0.533333	0.557972	0.523406	0.538237	0.0145315
	Propionate/Acetate	0.29645	0.311906	0.310427	0.306261	0.00696371	0.332419	0.337258	0.322565	0.330747	0.00611356	0.345942	0.349094	0.366094	0.35371	0.00885094	0.344953	0.336681	0.333258	0.338136	0.00490933
	Pro+Suc/Ac	0.850968	0.819128	0.84003	0.836709	0.0132091	0.94583	0.909145	0.929364	0.928113	0.0150026	0.95421	0.976985	0.980262	0.970486	0.0115862	0.941455	0.940082	0.949275	0.943604	0.00404871
	B. luti
		DMMG					DMMG-Y					DMMG-P					DMMG-YP
	0 h	1	2	3	Mean	SD	1	2	3	Mean	SD	1	2	3	Mean	SD	1	2	3	Mean	SD
	Acetate	0	0	0	0	0	0	0	0	0	0	0	0	0	0	0	0	0	0	0	0
	Formate	0	0	0	0	0	0.145	0.181	0.129	0.151667	0.021746	0	0	0	0	0	0	0	0	0	0
	Lactate	0	0	0	0	0	0	0	0	0	0	0	0	0	0	0	0	0	0	0	0
	Propionate	0	0	0	0	0	0	0	0	0	0	0	0	0	0	0	0	0	0	0	0
	Succinate	0	0	0	0	0	0	0	0	0	0	0	0	0	0	0	0	0	0	0	0
	Glucose	15.345	14.415	15.783	15.181	0.570396	16.782	15.361	14.072	15.405	1.10679	13.441	15.723	14.819	14.661	0.938298	15.906	14.811	15.468	15.395	0.450002
	24 h	1	2	3	Mean	SD	1	2	3	Mean	SD	1	2	3	Mean	SD	1	2	3	Mean	SD
	Acetate	9.6	10.005	11.392	10.3323	0.767323	11.496	11.407	9.95388	10.9523	0.706917	8.195	9.605	8.96314	8.92105	0.576399	10.112	9.413	9.218	9.581	0.38382
	Formate	4.342	4.524	5.132	4.666	0.337785	5.126	5.09	5.142	5.11933	0.021746	3.889	3.868	4.46653	4.07451	0.277332	4.577	4.38	3.303	4.08667	0.559942
	Lactate	1.148	1.219	2.162	1.50967	0.462179	0	1.95	0	0.65	0.919239	0	0	0	0	0	0	0	0	0	0
	Propionate	2.381	2.251	2.329	2.32033	0.0534249	2.552	2.327	1.52406	2.13435	0.44121	2.323	2.56	1.90865	2.26388	0.269177	2.484	2.434	2.546	2.488	0.0458112
	Succinate	6.965	6.495	6.787	6.749	0.193749	9.059	6.835	7.46184	7.78528	0.936306	7.549	9.402	8.28726	8.41275	0.761671	8.771	8.304	9.36638	8.81379	0.43477
	Glucose	0	0	0	0	0	0	0	0	0	0	0	0	0	0	0	0	0	0	0	0
	ΔPropionate	2.381	2.251	2.329	2.32033	0.0534249	2.552	2.327	1.52406	2.13435	0.44121	2.323	2.56	1.90865	2.26388	0.269177	2.484	2.434	2.546	2.488	0.0458112
	Consumed Glucose	15.345	14.415	15.783	15.181	0.570396	16.782	15.361	14.072	15.405	1.10679	13.441	15.723	14.819	14.661	0.938298	15.906	14.811	15.468	15.395	0.450002
	Propionate (g/l)	0.176384	0.166754	0.172532	0.17189	0.00395772	0.189052	0.172384	0.112902	0.158113	0.0326848	0.172088	0.189645	0.141393	0.167709	0.0199407	0.184015	0.180311	0.188608	0.184311	0.00339369
	Yield (mol/mol)	0.155165	0.156157	0.147564	0.152962	0.00383832	0.152068	0.151488	0.108304	0.137287	0.0204948	0.172829	0.162819	0.128798	0.154815	0.0188457	0.156167	0.164337	0.164598	0.161701	0.00391416
	Yield (g/g)	0.0636175	0.0640243	0.0605012	0.0627143	0.00157371	0.0623478	0.0621099	0.0444048	0.0562875	0.00840287	0.0708601	0.0667557	0.052807	0.0634743	0.00772675	0.0640287	0.0673783	0.0674851	0.0662974	0.0016048
	pro/Suc	0.341852	0.346574	0.343156	0.343861	0.00199119	0.281709	0.340454	0.204247	0.27547	0.0557807	0.307723	0.272282	0.230312	0.270106	0.0316405	0.283206	0.293112	0.271823	0.282714	0.00869799
	Propionate/Acetate	0.248021	0.224988	0.204442	0.225817	0.0178008	0.22199	0.203998	0.153112	0.193033	0.0291686	0.283466	0.266528	0.212945	0.254313	0.0300578	0.245649	0.258579	0.276199	0.259681	0.0125209
	Pro+Suc/Ac	0.973542	0.874163	0.800211	0.882638	0.0710154	1.01	0.803191	0.902753	0.905316	0.0844503	1.20464	1.24539	1.13754	1.19586	0.0444673	1.11303	1.14076	1.2923	1.18203	0.0787866
	B. propionicifaciens (24 h)
		DMMG					DMMG-Y					DMMG-P					DMMG-YP
	0 h	1	2	3	Mean	SD	1	2	3	Mean	SD	1	2	3	Mean	SD	1	2	3	Mean	SD
	Acetate	0	0	0	0	0	0	0	0	0	0	0	0	0	0	0	0	0	0	0	0
	Formate	0	0	0	0	0	0	0	0	0	0	0	0	0	0	0	0	0	0	0	0
	Lactat	0	0	0	0	0	0	0	0	0	0	0	0	0	0	0	0	0	0	0	0
	Propionate	0.198	0.281	0.281	0.253333	0.0391266	0	0.235	0.247	0.160667	0.113714	0	0.412	0.388	0.266667	0.188816	0.332	0.303	0.462	0.365667	0.0691392
	Succinate	0	0	0	0	0	0	0	0	0	0	0	0	0	0	0	0	0	0	0	0
	Glucose	15.192	15.118	15.357	15.2223	0.0999011	14.822	15.141	14.595	14.8527	0.223956	15.735	15.513	15.519	15.589	0.103267	15.242	14.57	15.333	15.0483	0.340267
	24 h	1	2	3	Mean	SD	1	2	3	Mean	SD	1	2	3	Mean	SD	1	2	3	Mean	SD
	Acetate	1.409	1.472	1.635	1.50533	0.0952272	6.601	6.816	6.628	6.68167	0.0956254	7.043	6.957	6.862	6.954	0.0739234	7.047	6.798	6.827	6.89067	0.111177
	Formate	0	0	0	0	0	0.842	0.708	0.81	0.786667	0.0571392	0.95	0.94	1.194	1.028	0.117451	0.807	0.795	0.799	0.800333	0.00498888
	Lactat	0	0	0	0	0	0	0	0	0	0	0	0	0	0	0	0	0	0	0	0
	Propionate	2.921	2.879	3.202	3.00067	0.143393	12.928	13.26	12.908	13.032	0.161427	13.885	13.887	13.883	13.885	0.00163299	13.968	13.107	13.295	13.4567	0.369624
	Succinate	0	0	0	0	0	0	0	0	0	0	0	0	0	0	0	0	0	0	0	0
	Glucose	11.133	10.604	10.839	10.8587	0.216411	0	0	0	0	0	0	0	0	0	0	0	0	0	0	0
	ΔPropionate	2.723	2.598	2.921	2.74733	0.132982	12.928	13.025	12.661	12.8713	0.15391	13.885	13.475	13.495	13.6183	0.188739	13.636	12.804	12.833	13.091	0.385555
	Consumed Glucose	4.059	4.514	4.518	4.36367	0.215438	14.822	15.141	14.595	14.8527	0.223956	15.735	15.513	15.519	15.589	0.103267	15.242	14.57	15.333	15.0483	0.340267
	propionat (g/l)	0.216388	0.213276	0.237204	0.222289	0.0106226	0.957706	0.982301	0.956225	0.965411	0.0119585	1.0286	1.02875	1.02845	1.0286	0.000120972	1.03475	0.970967	0.984894	0.99687	0.0273817
	Yield (mol/mol)	0.719635	0.637794	0.708721	0.688717	0.0362827	0.872217	0.875768	0.884412	0.877466	0.00512151	0.882428	0.895185	0.894581	0.890731	0.00587654	0.916415	0.899588	0.867084	0.894362	0.0204755
	Yield (g/g)	0.295051	0.261495	0.290575	0.282374	0.0148759	0.357609	0.359065	0.362609	0.359761	0.00209982	0.361795	0.367026	0.366778	0.3652	0.00240938	0.37573	0.368831	0.355504	0.366689	0.00839496
	Propionate/Acetate	2.0731	1.95584	1.95841	1.99578	0.0546814	1.95849	1.94542	1.9475	1.95047	0.00573479	1.97146	1.99612	2.02317	1.99692	0.0211181	1.98212	1.92807	1.94741	1.95253	0.022362
	B. propionicifaciens (45 h)
		DMMG					DMMG-Y					DMMG-P					DMMG-YP
	0 h	1	2	3	Mean	SD	1	2	3	Mean	SD	1	2	3	Mean	SD	1	2	3	Mean	SD
	Acetate	0	0	0	0	0	0	0	0	0	0	0	0	0	0	0	0	0	0	0	0
	Formate	0	0	0	0	0	0	0	0	0	0	0	0	0	0	0	0	0	0	0	0
	Propionate	0	0	0	0	0	0	0	0	0	0	0	0	0	0	0	0	0	0	0	0
	Succinate	0	0	0	0	0	0	0	0	0	0	0	0	0	0	0	0	0	0	0	0
	Glucose	16.112	14.69	14.674	15.1587	0.67414	14.557	14.444	14.463	14.488	0.0494031	14.843	14.79	15.439	15.024	0.294246	14.769	14.917	14.612	14.766	0.124534
	24 h	1	2	3	Mean	SD	1	2	3	Mean	SD	1	2	3	Mean	SD	1	2	3	Mean	SD
	Acetate	6.432	6	5.962	6.13133	0.213169	6.717	6.658	7.145	6.84	0.217008	6.985	6.916	6.831	6.91067	0.0629832	6.897	7.044	6.793	6.91133	0.10297
	Formate	0	0	0	0	0	1.201	0.865	0.906	0.990667	0.149667	1.476	1.391	1.389	1.41867	0.040549	1.098	1.16	1.035	1.09767	0.0510316
	Propionate	13.391	12.332	12.313	12.6787	0.503755	13.943	13.395	14.168	13.8353	0.324629	14.372	14.23	14.23	14.2773	0.0669394	14.053	14.276	13.708	14.0123	0.233661
	Succinate	0	0	0	0	0	0	0	0	0	0	0	0	0	0	0	0	0	0	0	0
	Glucose	0	0	0	0	0	0	0	0	0	0	0	0	0	0	0	0	0	0	0	0
	ΔPropionate	13.391	12.332	12.313	12.6787	0.503755	13.943	13.395	14.168	13.8353	0.324629	14.372	14.23	14.23	14.2773	0.0669394	14.053	14.276	13.708	14.0123	0.233661
	Consumed Glucose	16.112	14.69	14.674	15.1587	0.67414	14.557	14.444	14.463	14.488	0.0494031	14.843	14.79	15.439	15.024	0.294246	14.769	14.917	14.612	14.766	0.124534
	propionate (g/l)	0.992005	0.913555	0.912147	0.939236	0.0373182	1.0329	0.992302	1.04957	1.02492	0.0240485	1.06468	1.05416	1.05416	1.05766	0.00495887	1.04105	1.05757	1.01549	1.03803	0.0173096
	Yield (mol/mol)	0.83112	0.839483	0.839103	0.836568	0.00385602	0.957821	0.927375	0.979603	0.954933	0.0214197	0.968268	0.962137	0.921692	0.950699	0.0206632	0.95152	0.957029	0.938133	0.948894	0.00793454
	Yield (g/g)	0.341398	0.344833	0.344677	0.343636	0.00158393	0.393443	0.380937	0.40239	0.392257	0.00879856	0.397734	0.395216	0.378602	0.390517	0.00848779	0.390855	0.393118	0.385356	0.389776	0.00325926
	pro/Suc	#DIV/0!	#DIV/0!	#DIV/0!	#DIV/0!	#DIV/0!	#DIV/0!	#DIV/0!	#DIV/0!	#DIV/0!	#DIV/0!	#DIV/0!	#DIV/0!	#DIV/0!	#DIV/0!	#DIV/0!	#DIV/0!	#DIV/0!	#DIV/0!	#DIV/0!	#DIV/0!
	Propionate/Acetate	2.08193	2.05533	2.06525	2.0675	0.0109765	2.07578	2.01187	1.98293	2.02352	0.0387929	2.05755	2.05755	2.08315	2.06608	0.0120682	2.03755	2.02669	2.01796	2.0274	0.00801456
	Pro+Suc/Ac	2.08193	2.05533	2.06525	2.0675	0.0109765	2.07578	2.01187	1.98293	2.02352	0.0387929	2.05755	2.05755	2.08315	2.06608	0.0120682	2.03755	2.02669	2.01796	2.0274	0.00801456
	Titre (g/l)	0.992005	0.913555	0.912147	0.939236	0.0373182	1.0329	0.992302	1.04957	1.02492	0.0240485	1.06468	1.05416	1.05416	1.05766	0.00495887	1.04105	1.05757	1.01549	1.03803	0.0173096

## Sheet: Tab. S2
Table S2 and Figure S1A- raw data in seperate file (raw data Table S2)
	DMMG-Y	0.5 g/l yeast extract
	DMMG-P	0.5 g/l peptone
	DMMG-YP	0.5 g/l yeast extract peptone mix (1:1)
	B. luti						P. vulgatus						P. chartae
	Max OD	DMMG	DMMG-Y	DMMG-P	DMMG-YP		Max OD	DMMG	DMMG-Y	DMMG-P	DMMG-YP		Max OD	DMMG	DMMG-Y	DMMG-P	DMMG-YP
	1	0.5815	0.643	0.597	0.658		1	0.919	0.888	0.992	0.965		1	0.855	0.8595	0.8405	0.8285
	2	0.5685	0.565	0.6775	0.6265		2	0.893	0.946	0.9775	0.9335		2	0.8405	0.836	0.864	0.8385
	3	0.581	0.567	0.6405	0.6555		3	0.8405	0.933	0.9835	0.878		3	0.8945	0.913	0.9165	0.965
	Mean	0.577	0.591667	0.638333	0.646667		Mean	0.884167	0.922333	0.984333	0.9255		Mean	0.863333	0.8695	0.873667	0.877333
	SD	0.00601387	0.0363073	0.0328997	0.0142965		SD	0.0326505	0.0248507	0.00594886	0.0359653		SD	0.0228193	0.0322206	0.0317709	0.062124
		DMMG	DMMG-Y	DMMG-P	DMMG-YP			DMMG	DMMG-Y	DMMG-P	DMMG-YP			DMMG	DMMG-Y	DMMG-P	DMMG-YP
	Max. µ	0.186694	0.176333	0.167654	0.168936		Max. µ	0.311488	0.372451	0.505514	0.525357		Max. µ	0.426446	0.34617	0.441052	0.320429
	1	0.151516	0.17195	0.189447	0.162468		1	0.320528	0.406356	0.5047	0.518724		1	0.321177	0.34053	0.437398	0.387801
	2	0.131937	0.145579	0.168249	0.169544		2	0.371359	0.396413	0.396413	0.487236		2	0.322553	0.350344	0.44744	0.377124
	3	0.156716	0.164621	0.175117	0.166983		3	0.334458	0.39174	0.468876	0.510439		3	0.356726	0.345681	0.441963	0.361785
	Mean	0.0226546	0.0135828	0.010136	0.00320161		Mean	0.0263523	0.0142306	0.0512401	0.0166288		Mean	0.0493032	0.00402151	0.00414983	0.029566
	SD						SD						SD
	B. propionicifaciens (45 h)						P. paurosacchalyticus						P. johnsonii
	Max OD	DMMG	DMMG-Y	DMMG-P	DMMG-YP		Max OD	DMMG	DMMG-Y	DMMG-P	DMMG-YP		Max OD	DMMG	DMMG-Y	DMMG-P	DMMG-YP
	1	0.7115	0.7395	0.7765	0.7555		1	0.8855	0.937	0.9355	0.9675		1
	2	0.6545	0.768	0.7595	0.784		2	0.9055	0.922	0.9475	0.9475		2
	3	0.661	0.7785	0.7715	0.7675		3	0.901	0.896	0.8905	0.8895		3	0.654	0.7285	0.7615	0.7245
	Mean	0.675667	0.762	0.769167	0.769		Mean	0.897333	0.918333	0.9245	0.934833		Mean	0.654	0.7285	0.7615	0.7245
	SD	0.0254766	0.0164773	0.00713364	0.0116833		SD	0.00856673	0.0169378	0.0245357	0.033079		SD	0	0	0	0
	Max. µ	DMMG	DMMG-Y	DMMG-P	DMMG-YP		Max. µ	DMMG	DMMG-Y	DMMG-P	DMMG-YP		Max. µ	DMMG	DMMG-Y	DMMG-P	DMMG-YP
	1	0.0894198	0.137326	0.130793	0.128745		1	0.169183	0.167381	0.172604	0.171707		1	0.209588	0.323686	0.277506	0.191678
	2	0.0831197	0.145122	0.131532	0.139742		2	0.167114	0.166204	0.168711	0.164054		2	0.267754	0.314761	0.272015	0.145175
	3	0.0831764	0.138017	0.12736	0.135218		3	0.155913	0.164203	0.165104	0.159949		3	0.22685	0.321818	0.299818	0.31059
	Mean	0.0852387	0.140155	0.129895	0.134569		Mean	0.16407	0.165929	0.168806	0.165237		Mean	0.23473	0.320088	0.283113	0.215814
	SD	0.00295664	0.00352331	0.00181784	0.00451283		SD	0.00582937	0.00131199	0.00306249	0.00487257		SD	0.0243913	0.00384311	0.0120229	0.0696538
	B. cellulosilyticus						B. graminisolvens						B. intestinalis
	Max OD	DMMG	DMMG-Y	DMMG-P	DMMG-YP		Max OD	DMMG	DMMG-Y	DMMG-P	DMMG-YP		Max OD	DMMG	DMMG-Y	DMMG-P	DMMG-YP
	1	0.891	0.843	0.8645	0.866		1	0.773	0.713	0.7475	0.793		1	0.891	0.8305	0.7875	0.902
	2		0.8555	0.8585	0.862		2	0.732	0.7765	0.7545	0.756		2	0.853	0.8095	0.826	0.848
	3	0.7095	0.7605	0.786	0.7985		3	0.684	0.707	0.7265	0.716		3	0.892	0.997	0.9875	0.902
	Mean	0.80025	0.819667	0.836333	0.842167		Mean	0.729667	0.732167	0.742833	0.755		Mean	0.878667	0.879	0.867	0.884
	SD	0.09075	0.0421472	0.0356752	0.0309201		SD	0.0363715	0.031444	0.0118977	0.0314431		SD	0.0181537	0.0838779	0.0866439	0.0254558
	Max. µ	DMMG	DMMG-Y	DMMG-P	DMMG-YP		Max. µ	DMMG	DMMG-Y	DMMG-P	DMMG-YP		Max. µ	DMMG	DMMG-Y	DMMG-P	DMMG-YP
	1	0.428448	0.50616	0.480555	0.490205		1	0.238691	0.256777	0.348703	0.340924		1	0.446442	0.475451	0.447859	0.505268
	2		0.500424	0.509017	0.480942		2	0.263448	0.264814	0.374208	0.306855		2	0.436081	0.473515	0.485506	0.466158
	3	0.453467	0.497577	0.492944	0.484208		3	0.297629	0.324915	0.375593	0.318992		3	0.422536	0.493702	0.48532	0.494535
	Mean	0.440957	0.501387	0.494172	0.485118		Mean	0.266589	0.282168	0.366168	0.322257		Mean	0.43502	0.480889	0.472895	0.488653
	SD	0.0125099	0.00356986	0.0116522	0.00383613		SD	0.0241637	0.0304037	0.0123626	0.0140992		SD	0.00978861	0.00909437	0.0177032	0.0164994
	B. xylanisolvens
	Max OD	DMMG	DMMG-Y	DMMG-P	DMMG-YP
	1
	2
	3	0.777	0.8135	0.7715	0.848
	Mean	0.777	0.8135	0.7715	0.848
	SD	0	0	0	0
	Max. µ	DMMG	DMMG-Y	DMMG-P	DMMG-YP
	1	0.559528	0.614853	0.609454	0.618992
	2	0.384276	0.614853	0.62948	0.500654
	3	0.564484	0.587742	0.581691	0.595487
	Mean	0.502763	0.605816	0.606875	0.571711
	SD	0.0838072	0.0127802	0.0195949	0.0511532

## Sheet: Tab. S3
Product formation of 2 Parabacteroides and 2 Phocaeicola strains
	P. johnsonii
		DMMG					DMMG-Y					DMMG-P					DMMG-YP
	0 h	1	2	3	Mean	SD	1	2	3	Mean	SD	1	2	3	Mean	SD	1	2	3	Mean	SD
	Acetate	0	0	0	0	0	0	0	0	0	0	0	0	0	0	0	0	0	0	0	0
	Formate	0	0	0	0	0	0	0	0	0	0	0	0	0	0	0	0	0	0	0	0
	Lactate	0	0	0	0	0	0.25	0	0	0.0833333	0.117851	0	0	0	0	0	0	0	0	0	0
	Propionate	0	0	0	0	0	0	0	0	0	0	0.203	0	0	0.0676667	0.0956951	0	0	0	0	0
	Succinate	0	0	0	0	0	0	0	0	0	0	0	0	0	0	0	0	0	0	0	0
	Glucose	13.63	16.16	14.139	14.643	1.09262	13.008	12.85	14.289	13.3823	0.644347	16.139	15.872	14.736	15.5823	0.608294	15.048	15.065	14.484	14.8657	0.269968
	24 h	Wert 1	Wert 2	Wert 3	MW	StAb	Wert 1	Wert 2	Wert 3	MW	StAb	Wert 1	Wert 2	Wert 3	MW	StAb	Wert 1	Wert 2	Wert 3	MW	StAb
	Acetate	5.481	7.698	6.96	6.713	0.921784	7.129	7.342	7.985	7.48533	0.363861	8.341	7.029	7.277	7.549	0.569107	8.066	8.319	7.933	8.106	0.160102
	Formate	0	0.245	0.517	0.254	0.21116	0.408	0.435	0.394	0.412333	0.0170163	0.169	1.347	0.464	0.66	0.500488	0.38	0.247	1.068	0.565	0.359795
	Lactate	0	0	0	0	0	0	0	0	0	0	0	0	0	0	0	0	0	0	0	0
	Propionate	4.095	5.445	5.388	4.976	0.623396	6.208	6.285	6.742	6.41167	0.235687	6.671	6.615	6.363	6.54967	0.133959	7.04	7.124	7.097	7.087	0.0350143
	Succinate	3.248	4.42	3.069	3.579	0.59915	2.753	3.048	3.155	2.98533	0.169993	4.863	5.373	4.595	4.94367	0.322698	3.756	3.398	3.548	3.56733	0.146791
	Glucose	1.764	0.757	0.662	1.061	0.498607	0	0	0.344	0.114667	0.162163	0	0	0	0	0	0	0	0.447	0.149	0.210718
	ΔPropionate	4.095	5.445	5.388	4.976	0.623396	6.208	6.285	6.742	6.41167	0.235687	6.468	6.615	6.363	6.482	0.103354	7.04	7.124	7.097	7.087	0.0350143
	Consumed Glucose	11.866	15.403	13.477	13.582	1.44588	13.008	12.85	13.945	13.2677	0.483271	16.139	15.872	14.736	15.5823	0.608294	15.048	15.065	14.037	14.7167	0.480647
	Propionate (g/l)	0.303358	0.403366	0.399143	0.368622	0.0461811	0.459889	0.465593	0.499447	0.474976	0.0174597	0.479149	0.490039	0.471371	0.480187	0.00765645	0.521523	0.527746	0.525746	0.525005	0.00259386
	Yield (mol/mol)	0.345104	0.353503	0.399792	0.366133	0.0240465	0.477245	0.489105	0.483471	0.483274	0.00484395	0.400768	0.416772	0.4318	0.416447	0.0126706	0.467836	0.472884	0.505592	0.481563	0.016736
	Yield (g/g)	0.141492	0.144936	0.163915	0.150114	0.00985907	0.19567	0.200533	0.198223	0.198142	0.00198602	0.164315	0.170876	0.177038	0.170743	0.00519494	0.191813	0.193883	0.207293	0.197441	0.00686174
	pro/Suc	1.26078	1.2319	1.75562	1.4161	0.240367	2.25499	2.06201	2.13693	2.15131	0.0794403	1.33004	1.23116	1.38477	1.31532	0.0635692	1.87433	2.09653	2.00028	1.99038	0.0909797
	Propionate/Acetate	0.747126	0.707327	0.774138	0.742864	0.0274417	0.870809	0.856034	0.844333	0.857059	0.0108332	0.775447	0.941101	0.874399	0.863649	0.068054	0.872799	0.856353	0.894617	0.874291	0.0156726
	Pro+Suc/Ac	1.33972	1.2815	1.21509	1.27877	0.0509178	1.25698	1.27118	1.23945	1.25587	0.0129777	1.35847	1.70551	1.50584	1.52327	0.142212	1.33846	1.26482	1.34186	1.31505	0.0355451
	P. vulgatus
		DMMG					DMMG-Y					DMMG-P					DMMG-YP
	0 h	1	2	3	Mean	SD	1	2	3	Mean	SD	1	2	3	Mean	SD	1	2	3	Mean	SD
	Acetate	0	0	0	0	0	0	0	0	0	0	0	0	0	0	0	0	0	0	0	0
	Formate	0	0	0	0	0	0	0	0	0	0	0	0	0	0	0	0	0	0	0	0
	Lactate	0	0	0	0	0	0	0	0	0	0	0	0	0	0	0	0	0	0	0	0
	Propionate	0	0	0	0	0	0	0.153	0.154	0.102333	0.0723617	0.475	0.313	0.434	0.407333	0.0687718	0.223	0.248	0.256	0.242333	0.0140554
	Succinate	0	0	0	0	0	0	0	0	0	0	0	0	0	0	0	0	0	0	0	0
	Glucose	17.038	16.241	15.406	16.2283	0.666321	15.431	16.842	15.704	15.9923	0.611055	17.893	16.922	16.367	17.0607	0.630656	16.487	16.914	13.662	15.6877	1.44293
	24 h	Wert 1	Wert 2	Wert 3	MW	StAw	Wert 1	Wert 2	Wert 3	MW	StAw	Wert 1	Wert 2	Wert 3	MW	StAw	Wert 1	Wert 2	Wert 3	MW	StAw
	Acetate	10.501	10.04	9.272	9.93767	0.506928	9.902	10.716	9.967	10.195	0.369357	10.9	10	10.3481	10.416	0.370547	10.6549	10.038	9.32501	10.006	0.543417
	Formate	1.042	0.937	1.277	1.08533	0.142146	1.032	1.163	1.177	1.124	0.0653044	1.569	1.534	1.816	1.63967	0.125503	1.137	1.304	1.3664	1.26913	0.096843
	Lactate	0	0	0	0	0	0	0	0	0	0	0	0	0	0	0	0	0	0	0	0
	Propionate	3.71	3.588	2.802	3.36667	0.402374	3.902	4.077	3.987	3.98867	0.0714532	4.164	4.115	4.024	4.101	0.0580057	2.43	3.77	2.11	2.77	0.719073
	Succinate	3.713	3.311	4.178	3.734	0.354263	3.716	4.327	4.532	4.19167	0.346603	5.77037	5.654	5.92543	5.78326	0.111184	4.93069	5.004	4.30814	4.74761	0.312191
	Glucose	0	0	0	0	0	0	0	0	0	0	0	0	0	0	0	0	0	0	0	0
	ΔPropionate	3.71	3.588	2.802	3.36667	0.402374	3.902	3.924	3.833	3.88633	0.0387671	3.689	3.802	3.59	3.69367	0.0866115	2.207	3.522	1.854	2.52767	0.717717
	Consumed Glucose	17.038	16.241	15.406	16.2283	0.666321	15.431	16.842	15.704	15.9923	0.611055	17.893	16.922	16.367	17.0607	0.630656	16.487	16.914	13.662	15.6877	1.44293
	Propionate (g/l)	0.274837	0.265799	0.207572	0.249403	0.0298079	0.28906	0.29069	0.283949	0.2879	0.00287187	0.273281	0.281652	0.265947	0.273627	0.00641618	0.163495	0.26091	0.137344	0.18725	0.0531685
	Yield (mol/mol)	0.217749	0.220922	0.181877	0.206849	0.0177055	0.252868	0.232989	0.244078	0.243312	0.0081335	0.20617	0.224678	0.219344	0.216731	0.0077785	0.133863	0.20823	0.135705	0.159266	0.0346309
	Yield (g/g)	0.0892769	0.0905782	0.0745696	0.0848082	0.00725924	0.103676	0.0955255	0.100072	0.0997577	0.00333474	0.0845297	0.092118	0.089931	0.0888595	0.00318918	0.0548838	0.0853742	0.055639	0.065299	0.0141987
	pro/Suc	0.999192	1.08366	0.670656	0.917836	0.178152	1.05005	0.906864	0.845763	0.934227	0.0856162	0.639301	0.672444	0.605864	0.639203	0.0271815	0.447605	0.703837	0.430349	0.527264	0.125055
	Propionate/Acetate	0.3533	0.357371	0.3022	0.337623	0.0251031	0.394062	0.366181	0.384569	0.381604	0.0115736	0.33844	0.3802	0.346922	0.355187	0.0180223	0.207134	0.350867	0.19882	0.276834	0.0697985
	Pro+Suc/Ac	0.706885	0.687151	0.752804	0.715614	0.0275041	0.76934	0.76997	0.83927	0.79286	0.0328177	0.867832	0.9456	0.91953	0.910987	0.0323182	0.669894	0.849372	0.660818	0.726695	0.0868252
	P. chartae
		DMMG					DMMG-Y					DMMG-P					DMMG-YP
	0 h	1	2	3	Mean	SD	1	2	3	Mean	SD	1	2	3	Mean	SD	1	2	3	Mean	SD
	Acetate	0	0	0	0	0	0	0	0	0	0	0	0	0	0	0	0	0	0	0	0
	Formate	0	0	0	0	0	0.133	0	0	0.0443333	0.0626968	0	0	0	0	0	0	0	0	0	0
	Lactate	0	0	0	0	0	0	0	0	0	0	0	0	0	0	0	0	0	0	0	0
	Propionate	0.158	0.223	0.292	0.224333	0.0547134	0	0.21	0	0.07	0.0989949	0.34	0.519	0.196	0.351667	0.132122	0.225	0.262	0	0.162333	0.115777
	Succinate	0	0	0	0	0	0	0	0	0	0	0	0	0	0	0	0	0	0	0	0
	Glucose	15.1204	16.433	17.019	16.1908	0.793802	15.493	14.499	14.59	14.8607	0.448668	15.5843	15.515	15.912	15.6704	0.173148	15.826	15.22	15.995	15.6803	0.332736
	24 h	Wert 1	Wert 2	Wert 3	MW	StAw	Wert 1	Wert 2	Wert 3	MW	StAw	Wert 1	Wert 2	Wert 3	MW	StAw	Wert 1	Wert 2	Wert 3	MW	StAw
	Acetate	7.60358	7.728	7.80349	7.71169	0.0824225	7.66652	7.96869	7.941	7.85874	0.136389	8.03	7.285	8.789	8.03467	0.614014	7.793	7.99507	8.29863	8.0289	0.207805
	Formate	3.721	3.568	4.61	3.96633	0.459407	4.30709	4.21105	4.668	4.39538	0.19672	4.549	3.619	5.132	4.43333	0.623071	3.805	3.46044	4.946	4.07048	0.634865
	Lactate	0	0	0	0	0	0	0	0.453	0.151	0.213546	0	0	0	0	0	0	0	0	0	0
	Propionate	6.872	6.628	6.261	6.587	0.251119	3.99	4.39	6.404	4.928	1.05639	7.001	6.381	6.99	6.79067	0.289713	7.181	4.04	6.864	6.02833	1.41191
	Succinate	3.19172	3.74	3.45778	3.46317	0.223866	3.61013	4.47379	3.079	3.72097	0.574791	3.967	3.443	4.224	3.878	0.324993	3.662	3.65706	3.694	3.67102	0.0163741
	Glucose	0	0	0	0	0	0	0	0	0	0	0	0	0	0	0	0	0	0	0	0
	ΔPropionate	6.714	6.405	5.969	6.36267	0.305614	3.99	4.18	6.404	4.858	1.09594	6.661	5.862	6.794	6.439	0.411598	6.956	3.778	6.864	5.866	1.47692
	Consumed Glucose	15.1204	16.433	17.019	16.1908	0.793802	15.493	14.499	14.59	14.8607	0.448668	15.5843	15.515	15.912	15.6704	0.173148	15.826	15.22	15.995	15.6803	0.332736
	Propionate (g/l)	0.497373	0.474482	0.442184	0.471346	0.0226399	0.295579	0.309654	0.474408	0.359881	0.0811869	0.493447	0.434257	0.5033	0.477001	0.0304912	0.5153	0.279874	0.508485	0.434553	0.10941
	Yield (mol/mol)	0.444036	0.389764	0.350726	0.394842	0.0382627	0.257536	0.288296	0.438931	0.328254	0.0792614	0.427419	0.377828	0.426973	0.41074	0.023273	0.43953	0.248226	0.429134	0.372297	0.0878338
	Yield (g/g)	0.182055	0.159803	0.143798	0.161885	0.0156877	0.10559	0.118201	0.179962	0.134584	0.0324972	0.175242	0.154909	0.175059	0.168403	0.00954195	0.180207	0.101773	0.175945	0.152642	0.0360119
	pro/Suc	2.10357	1.71257	1.72625	1.84746	0.18118	1.10522	0.93433	2.0799	1.37315	0.504591	1.6791	1.70258	1.60843	1.66337	0.0400164	1.89951	1.03307	1.85815	1.59691	0.399052
	Propionate/Acetate	0.883005	0.828804	0.764914	0.825574	0.0482644	0.520445	0.524553	0.806448	0.617148	0.133865	0.829514	0.804667	0.773012	0.802398	0.0231228	0.892596	0.472541	0.827124	0.750829	0.18453
	Pro+Suc/Ac	1.30277	1.31276	1.20802	1.27452	0.0471963	0.99134	1.08597	1.19418	1.0905	0.0828716	1.32354	1.27728	1.25361	1.28481	0.0290386	1.3625	0.929956	1.27226	1.18824	0.186313
	P. paurosaccharolyticus
		DMMG					DMMG-Y					DMMG-P					DMMG-YP
	0 h	1	2	3	Mean	SD	1	2	3	Mean	SD	1	2	3	Mean	SD	1	2	3	Mean	SD
	Acetate	0	0	0	0	0	0	0	0	0	0	0	0	0	0	0	0	0	0	0	0
	Formate	0	0	0	0	0	0	0	0	0	0	0	0	0	0	0	0	0	0	0	0
	lactate	0	0	0	0	0	0	0	0	0	0	0	0	0	0	0	0	0	0	0	0
	Propionate	0.207	0.228	0	0.145	0.102888	0	0	0	0	0	0	0.397	0	0.132333	0.187148	0.237	0.349	0	0.195333	0.145493
	Succinate	0	0	0	0	0	0	0	0	0	0	0	0	0	0	0	0	0	0.648	0.216	0.30547
	Glucose	15.062	15.8	15.058	15.3067	0.348843	15.032	14.243	14.886	14.7203	0.342748	14.863	15.081	14.315	14.753	0.322246	15.359	15.488	14.769	15.2053	0.312997
	24 h	Wert 1	Wert 2	Wert 3	MW	StAw	Wert 1	Wert 2	Wert 3	MW	StAw	Wert 1	Wert 2	Wert 3	MW	StAw	Wert 1	Wert 2	Wert 3	MW	StAw
	Acetate	5.495	6.267	5.131	5.631	0.473636	6.157	5.704	6.111	5.99067	0.203572	6.082	6.095	5.791	5.98933	0.140343	6.203	6.15	6.274	6.209	0.0508003
	Formate	1.19	1.163	0.199	0.850667	0.46093	1.245	1.057	0.316	0.872667	0.401036	1.19	0.995	0.22	0.801667	0.418934	1.174	1.323	0.273	0.923333	0.463861
	Lactate	0.584	0.555	0.379	0.506	0.0905796	0.662	0.606	0.531	0.599667	0.0536677	0	0	0.22	0.0733333	0.103709	0.605	0.812	0.33	0.582333	0.197427
	Propionate	4.409	4.656	3.602	4.22233	0.450083	5.018	4.728	5.251	4.999	0.213936	5.398	5.212	4.931	5.18033	0.191962	5.389	5.163	4.816	5.12267	0.235658
	Succinate	3.577	4.069	3.349	3.665	0.300453	4.16	4.408	3.577	4.04833	0.348322	4.733	4.943	4.075	4.58367	0.369758	4.81	4.858	3.124	4.264	0.80634
	Glucose	0	0	0.856	0.285333	0.403522	0	0	0	0	0	0	0	0	0	0	0	0	0	0	0
	ΔPropionate	4.202	4.428	3.602	4.07733	0.348545	5.018	4.728	5.251	4.999	0.213936	5.398	4.815	4.931	5.048	0.251978	5.152	4.814	4.816	4.92733	0.158865
	Consumed Glucose	15.062	15.8	14.202	15.0213	0.653014	15.032	14.243	14.886	14.7203	0.342748	14.863	15.081	14.315	14.753	0.322246	15.359	15.488	14.769	15.2053	0.312997
	propionat (g/l)	0.311284	0.328026	0.266836	0.302049	0.0258202	0.371733	0.35025	0.388994	0.370326	0.0158484	0.399884	0.356695	0.365288	0.373956	0.0186665	0.38166	0.356621	0.356769	0.365017	0.0117688
	Yield (mol/mol)	0.27898	0.280253	0.253626	0.270953	0.012263	0.333821	0.331953	0.352748	0.339507	0.00939345	0.363184	0.319276	0.344464	0.342308	0.01799	0.335439	0.310821	0.326088	0.336899	0.0101462
	Yield (g/g)	0.114382	0.114904	0.103987	0.111091	0.00502784	0.136867	0.136101	0.144626	0.139198	0.00385131	0.148905	0.130903	0.14123	0.140346	0.0073759	0.13753	0.127437	0.133696	0.138129	0.00415996
	pro/Suc	1.17473	1.08823	1.07554	1.11283	0.0440709	1.20625	1.0726	1.46799	1.24895	0.164218	1.1405	0.974105	1.21006	1.10822	0.0989962	1.0711	0.990943	1.54161	1.20122	0.242909
	Propionate/Acetate	0.764695	0.706558	0.702007	0.72442	0.0285392	0.815007	0.828892	0.85927	0.83439	0.0184837	0.887537	0.789992	0.851494	0.843007	0.0402722	0.830566	0.782764	0.767612	0.825039	0.0268281
	Pro+Suc/Ac	1.41565	1.35583	1.35471	1.3754	0.0284677	1.49066	1.60168	1.44461	1.51232	0.0659287	1.66573	1.60098	1.55517	1.6073	0.0453574	1.606	1.57268	1.26554	1.48141	0.153245
