# Supplementary material for: Propionate production by Bacteroidia gut bacteria and its dependence on substrate concentrations differs among species
Source: Biotechnol Biofuels Bioprod. 2024 Jul 10;17:95. doi: 10.1186/s13068-024-02539-9 (PMC11238397; doi:10.1186/s13068-024-02539-9)
Supplement: Supplementary file 6 — Additional file 6: Original datasets belonging to table S2. [file 13068_2024_2539_MOESM6_ESM.xlsx]

## Sheet: P. johnsonii
Max. OD600, max growth rate: green background marks highest value of a column							DMMG: Defined minimal medium			DMMG-Y: DMMG with 0.5 g/l yeast extract			DMMG-P: DMMG with 0.5 g/l peptone			DMMG-YP: DMMG with 0.5 g/l Yeast extract and peptone mix (1:1)
		Dmm-Screen 1, 01.12.2021							Dmm-Screen 2, 07.12.2021						Dmm-Screen 2, 07.12.2021
	DMMG							DMMG							DMMG						DMMG-Y						DMMG-Y						DMMG-Y						DMMG-P						DMMG-P
time (hh.mm.ss)	time [h]	Well 1	Well 2	Mean	Growth rate		time (hh.mm.ss)	time [h]	Well 1	Well 2	Mean	Growth rate		time (hh.mm.ss)	time [h]	Well 1	Well 2	Mean	Growth rate		time [h]	Well 1	Well 2	Mean	Growth rate		time [h]	Well 1	Well 2	Mean	Growth rate		time [h]	Well 1	Well 2	Mean	Growth rate		time [h]	Well 1	Well 2	Mean	Growth rate		time [h]	Well 1	Well 2	Mean	Growth rate
				0.876	0.209588						0.928	0.267828						0.654	0.226787					0.825	0.323686					0.849	0.314849					0.7285	0.321639					0.9095	0.277506					0.935	0.272015
		A1	A2	Mittelwert aus Well 2			Time		A1	A2	Mittelwert aus Well 2			Time		A1	A2	Mittelwert aus Well 2				A3	A4					A3	A4					A3	A4					A5	A6					A5	A6
00:00:24	0.00666667	0.244	0.246	0.246			00:00:24	0.00666667	0.257	0.242	0.242			00:00:24	0.00666667	0.117	0.134	0.134			0.00666667	0.11	0.109	0.1095			0.00666667	0.201	0.108	0.1545			0.00666667	0.108	0.108	0.108			0.00666667	0.109	0.136	0.1225			0.00666667	0.109	0.152	0.1305
00:15:24	0.256667	0.241	0.253	0.253			00:15:26	0.256667	0.272	0.244	0.244			00:15:23	0.256667	0.116	0.129	0.129			0.256667	0.115	0.11	0.1125			0.256667	0.214	0.109	0.1615			0.256667	0.107	0.107	0.107			0.256667	0.11	0.139	0.1245			0.256667	0.112	0.143	0.1275
00:30:25	0.506944	0.252	0.264	0.264	0.0818489		00:30:26	0.506944	0.306	0.249	0.249	0.0404576		00:30:24	0.506944	0.114	0.127	0.127	-0.0302801		0.506944	0.144	0.109	0.1265			0.506944	0.222	0.109	0.1655			0.506944	0.107	0.107	0.107			0.506944	0.11	0.142	0.126			0.506944	0.109	0.136	0.1225
00:45:26	0.757222	0.288	0.264	0.264	0.068634		00:45:27	0.757222	0.327	0.25	0.25	0.0440342		00:45:26	0.757222	0.115	0.128	0.128	-0.00777135		0.757222	0.181	0.111	0.146			0.757222	0.231	0.11	0.1705			0.757222	0.109	0.109	0.109			0.757222	0.11	0.139	0.1245			0.757222	0.109	0.14	0.1245
01:00:27	1.0075	0.308	0.267	0.267	0.0371377		01:00:28	1.0075	0.336	0.252	0.252	0.0315881		01:00:25	1.0075	0.116	0.13	0.13	0.00783447		1.0075	0.202	0.112	0.157			1.0075	0.234	0.112	0.173			1.0075	0.11	0.111	0.1105			1.0075	0.111	0.14	0.1255	0.0235044		1.0075	0.11	0.137	0.1235	0.0281396
01:15:29	1.25806	0.329	0.271	0.271	0.037148		01:15:30	1.25806	0.358	0.255	0.255	0.0391881		01:15:26	1.25806	0.116	0.128	0.128	0.00777566		1.25806	0.207	0.114	0.1605	0.103903		1.25806	0.234	0.113	0.1735	0.0402018		1.25806	0.112	0.112	0.112	0.066488		1.25806	0.113	0.142	0.1275	0.0198648		1.25806	0.112	0.136	0.124	0.0198648
01:30:29	1.50806	0.338	0.274	0.274	0.036728		01:30:30	1.50806	0.389	0.257	0.257	0.0388722		01:30:27	1.50806	0.116	0.128	0.128	-0.00771348		1.50806	0.209	0.116	0.1625	0.0496445		1.50806	0.237	0.114	0.1755	0.0312623		1.50806	0.113	0.114	0.1135	0.0613546		1.50806	0.114	0.144	0.129	0.0351896		1.50806	0.112	0.14	0.126	0.0473871
01:45:29	1.75806	0.347	0.274	0.274	0.0362057		01:45:31	1.75806	0.408	0.26	0.26	0.0346567		01:45:28	1.75806	0.117	0.129	0.129	0.0154913		1.75806	0.208	0.116	0.162	0.045632		1.75806	0.239	0.116	0.1775	0.0339693		1.75806	0.116	0.117	0.1165	0.0689354		1.75806	0.115	0.139	0.127	0.0232375		1.75806	0.114	0.14	0.127	0.0433632
02:00:31	2.00861	0.363	0.277	0.277	0.0180686		02:00:32	2.00861	0.425	0.262	0.262	0.0343916		02:00:29	2.00861	0.118	0.129	0.129	0.0154913		2.00861	0.213	0.117	0.165	0.0332583		2.00861	0.24	0.117	0.1785	0.0390786		2.00861	0.117	0.118	0.1175	0.0924259		2.00861	0.116	0.144	0.13	0.0191785		2.00861	0.118	0.141	0.1295	0.0502589
02:15:32	2.25889	0.381	0.281	0.281	0.032274		02:15:33	2.25889	0.437	0.264	0.264	0.0302633		02:15:30	2.25889	0.118	0.13	0.13	0.0153636		2.25889	0.217	0.119	0.168	0.0598151		2.25889	0.24	0.119	0.1795	0.027741		2.25889	0.119	0.121	0.12	0.0703248		2.25889	0.117	0.144	0.1305	0.061003		2.25889	0.117	0.142	0.1295	0.046098
02:30:32	2.50889	0.397	0.279	0.279	0.024929		02:30:34	2.50889	0.443	0.266	0.266	0.0263376		02:30:31	2.50889	0.119	0.13	0.13	0.0153678		2.50889	0.215	0.121	0.168	0.0356784		2.50889	0.243	0.122	0.1825	0.0357275		2.50889	0.122	0.127	0.1245	0.0815874		2.50889	0.119	0.144	0.1315	0.0523883		2.50889	0.12	0.145	0.1325	0.0452405
02:45:34	2.75944	0.41	0.283	0.283	0.00708436		02:45:36	2.75944	0.451	0.268	0.268	0.0298198		02:45:32	2.75944	0.12	0.131	0.131	0.0450704		2.75944	0.221	0.123	0.172	0.0436266		2.75944	0.242	0.123	0.1825	0.0462154		2.75944	0.125	0.125	0.125	0.0914135		2.75944	0.121	0.149	0.135	0.0594311		2.75944	0.122	0.144	0.133	0.0743012
03:00:35	3.00972	0.42	0.284	0.284	0.0177427		03:00:36	3.00972	0.458	0.269	0.269	0.022281		03:00:33	3.00972	0.12	0.131	0.131	0.0376984		3.00972	0.217	0.125	0.171	0.0521278		3.00972	0.244	0.126	0.185	0.034958		3.00972	0.127	0.128	0.1275	0.0771727		3.00972	0.123	0.151	0.137	0.0907057		3.00972	0.122	0.149	0.1355	0.0514248
03:15:36	3.26	0.429	0.283	0.283	0.0140236		03:15:38	3.26	0.464	0.272	0.272	0.0184694		03:15:33	3.26	0.122	0.136	0.136	0.0226236		3.26	0.223	0.128	0.1755	0.0426452		3.26	0.247	0.129	0.188	0.0507029		3.26	0.131	0.132	0.1315	0.109659		3.26	0.126	0.151	0.1385	0.0816826		3.26	0.124	0.155	0.1395	0.0828613
03:30:36	3.51	0.437	0.284	0.284	0.00700978		03:30:37	3.51	0.469	0.272	0.272	0.0220352		03:30:35	3.51	0.122	0.135	0.135	0.0300441		3.51	0.223	0.131	0.177	0.0731909		3.51	0.246	0.132	0.189	0.0525853		3.51	0.134	0.135	0.1345	0.114601		3.51	0.13	0.158	0.144	0.0938778		3.51	0.127	0.152	0.1395	0.0915116
03:45:37	3.76028	0.445	0.287	0.287	0.0105391		03:45:38	3.76028	0.469	0.273	0.273	0.0182053		03:45:35	3.76028	0.123	0.134	0.134	0.00732197		3.76028	0.225	0.134	0.1795	0.0661031		3.76028	0.249	0.135	0.192	0.054317		3.76028	0.14	0.139	0.1395	0.12487		3.76028	0.133	0.16	0.1465	0.115711		3.76028	0.131	0.158	0.1445	0.092322
04:00:39	4.01083	0.452	0.286	0.286	0.00351202		04:00:39	4.01083	0.48	0.275	0.275	0.0218009		04:00:36	4.01083	0.124	0.135	0.135	0.0219606		4.01083	0.229	0.139	0.184	0.0916321		4.01083	0.251	0.139	0.195	0.059018		4.01083	0.143	0.143	0.143	0.144961		4.01083	0.137	0.164	0.1505	0.10839		4.01083	0.134	0.163	0.1485	0.118083
04:15:38	4.26056	0.454	0.286	0.286	0.0034744		04:15:40	4.26056	0.487	0.277	0.277	0.0288508		04:15:37	4.26056	0.126	0.137	0.137	0.043754		4.26056	0.233	0.142	0.1875	0.100502		4.26056	0.254	0.143	0.1985	0.0703027		4.26056	0.149	0.149	0.149	0.155513		4.26056	0.142	0.169	0.1555	0.136787		4.26056	0.139	0.167	0.153	0.126446
04:30:39	4.51083	0.459	0.285	0.285	0.00348847		04:30:41	4.51083	0.486	0.278	0.278	0.025122		04:30:38	4.51083	0.128	0.138	0.138	0.0505242		4.51083	0.24	0.148	0.194	0.105574		4.51083	0.253	0.148	0.2005	0.0788148		4.51083	0.156	0.155	0.1555	0.172858		4.51083	0.148	0.173	0.1605	0.150739		4.51083	0.144	0.17	0.157	0.132195
04:45:41	4.76139	0.465	0.288	0.288	0.00348653		04:45:42	4.76139	0.488	0.281	0.281	0.0284401		04:45:39	4.76139	0.13	0.14	0.14	0.0497771		4.76139	0.244	0.153	0.1985	0.125024		4.76139	0.259	0.153	0.206	0.0913083		4.76139	0.164	0.162	0.163	0.17764		4.76139	0.155	0.181	0.168	0.157186		4.76139	0.15	0.178	0.164	0.148368
05:00:41	5.01139	0.467	0.287	0.287	0.013922		05:00:44	5.01139	0.491	0.282	0.282	0.0318257		05:00:40	5.01139	0.131	0.142	0.142	0.0631088		5.01139	0.249	0.16	0.2045	0.123357		5.01139	0.262	0.16	0.211	0.110709		5.01139	0.17	0.17	0.17	0.186925		5.01139	0.163	0.187	0.175	0.179003		5.01139	0.156	0.183	0.1695	0.171994
05:15:42	5.26167	0.471	0.287	0.287	0.00691468		05:15:44	5.26167	0.494	0.285	0.285	0.0280486		05:15:41	5.26167	0.135	0.144	0.144	0.062252		5.26167	0.257	0.168	0.2125	0.147168		5.26167	0.268	0.167	0.2175	0.120913		5.26167	0.178	0.178	0.178	0.199388		5.26167	0.172	0.192	0.182	0.179192		5.26167	0.165	0.19	0.1775	0.172989
05:30:43	5.51194	0.477	0.289	0.289	0.00693676		05:30:45	5.51194	0.501	0.287	0.287	0.0313813		05:30:42	5.51194	0.136	0.147	0.147	0.0679779		5.51194	0.263	0.176	0.2195	0.174355		5.51194	0.273	0.175	0.224	0.138989		5.51194	0.187	0.188	0.1875	0.211075		5.51194	0.18	0.204	0.192	0.184495		5.51194	0.173	0.2	0.1865	0.194807
05:45:44	5.76222	0.48	0.29	0.29	0.0138257		05:45:45	5.76222	0.505	0.289	0.289	0.0344479		05:45:43	5.76222	0.14	0.149	0.149	0.0799539		5.76222	0.274	0.186	0.23	0.166326		5.76222	0.281	0.184	0.2325	0.143095		5.76222	0.2	0.198	0.199	0.225138		5.76222	0.19	0.212	0.201	0.200697		5.76222	0.183	0.207	0.195	0.207585
06:00:45	6.0125	0.483	0.289	0.289	0.00689084		06:00:46	6.0125	0.505	0.291	0.291	0.0342214		06:00:43	6.0125	0.145	0.152	0.152	0.0846707		6.0125	0.28	0.207	0.2435	0.180651		6.0125	0.29	0.195	0.2425	0.162272		6.0125	0.21	0.21	0.21	0.231976		6.0125	0.201	0.22	0.2105	0.199794		6.0125	0.194	0.218	0.206	0.215969
06:15:46	6.26278	0.487	0.291	0.291	0.00343948		06:15:48	6.26278	0.51	0.295	0.295	0.0373247		06:15:45	6.26278	0.145	0.156	0.156	0.0897291		6.26278	0.293	0.209	0.251	0.185783		6.26278	0.297	0.205	0.251	0.174981		6.26278	0.224	0.222	0.223	0.239885		6.26278	0.212	0.233	0.2225	0.211961		6.26278	0.207	0.23	0.2185	0.228069
06:30:46	6.51278	0.494	0.291	0.291	0.0103185		06:30:48	6.51278	0.511	0.297	0.297	0.043668		06:30:45	6.51278	0.148	0.16	0.16	0.1		6.51278	0.305	0.221	0.263	0.190004		6.51278	0.31	0.217	0.2635	0.180451		6.51278	0.237	0.236	0.2365	0.252954		6.51278	0.225	0.244	0.2345	0.222483		6.51278	0.22	0.243	0.2315	0.232612
06:45:47	6.76306	0.499	0.291	0.291	0.010248		06:45:49	6.76306	0.515	0.3	0.3	0.0365793		06:45:46	6.76306	0.152	0.163	0.163	0.109108		6.76306	0.318	0.236	0.277	0.215767		6.76306	0.322	0.232	0.277	0.204476		6.76306	0.254	0.252	0.253	0.26249		6.76306	0.239	0.258	0.2485	0.226096		6.76306	0.234	0.256	0.245	0.238836
07:00:48	7.01333	0.5	0.292	0.292	0.0136369		07:00:51	7.01333	0.518	0.304	0.304	0.0427926		07:00:47	7.01333	0.158	0.168	0.168	0.100864		7.01333	0.337	0.252	0.2945	0.232722		7.01333	0.334	0.247	0.2905	0.217193		7.01333	0.271	0.27	0.2705	0.271934		7.01333	0.254	0.272	0.263	0.232645		7.01333	0.249	0.271	0.26	0.243818
07:15:49	7.26361	0.511	0.294	0.294	0.0203862		07:15:51	7.26361	0.522	0.306	0.306	0.048736		07:15:48	7.26361	0.162	0.174	0.174	0.115607		7.26361	0.353	0.27	0.3115	0.243595		7.26361	0.352	0.264	0.308	0.222174		7.26361	0.291	0.289	0.29	0.274448		7.26361	0.27	0.288	0.279	0.238451		7.26361	0.266	0.289	0.2775	0.241477
07:30:50	7.51389	0.515	0.295	0.295	0.0236635		07:30:52	7.51389	0.529	0.31	0.31	0.0481099		07:30:49	7.51389	0.168	0.177	0.177	0.117652		7.51389	0.374	0.29	0.332	0.251977		7.51389	0.37	0.285	0.3275	0.237573		7.51389	0.312	0.309	0.3105	0.291049		7.51389	0.288	0.304	0.296	0.246171		7.51389	0.284	0.307	0.2955	0.250181
07:45:51	7.76417	0.519	0.297	0.297	0.0168451		07:45:53	7.76417	0.535	0.315	0.315	0.0540072		07:45:51	7.76417	0.172	0.183	0.183	0.129068		7.76417	0.396	0.311	0.3535	0.274453		7.76417	0.389	0.303	0.346	0.242168		7.76417	0.337	0.329	0.333	0.299772		7.76417	0.307	0.324	0.3155	0.247648		7.76417	0.303	0.321	0.312	0.248833
08:00:52	8.01444	0.531	0.299	0.299	0.0201126		08:00:55	8.01444	0.539	0.319	0.319	0.0502692		08:00:50	8.01444	0.178	0.189	0.189	0.146697		8.01444	0.423	0.335	0.379	0.305992		8.01444	0.409	0.328	0.3685	0.247301		8.01444	0.365	0.359	0.362	0.302924		8.01444	0.327	0.346	0.3365	0.25347		8.01444	0.325	0.343	0.334	0.252537
08:15:53	8.26472	0.535	0.299	0.299	0.0199785		08:15:54	8.26472	0.546	0.323	0.323	0.052504		08:15:51	8.26472	0.186	0.198	0.198	0.151638		8.26472	0.458	0.362	0.41	0.322074		8.26472	0.433	0.352	0.3925	0.261407		8.26472	0.392	0.391	0.3915	0.321639		8.26472	0.35	0.365	0.3575	0.258047		8.26472	0.347	0.365	0.356	0.263058
08:30:54	8.515	0.545	0.301	0.301	0.0165703		08:30:55	8.515	0.554	0.326	0.326	0.0548461		08:30:52	8.515	0.195	0.205	0.205	0.151754		8.515	0.51	0.392	0.451	0.323686		8.515	0.459	0.38	0.4195	0.270351		8.515	0.418	0.423	0.4205	0.306579		8.515	0.374	0.389	0.3815	0.254235		8.515	0.371	0.39	0.3805	0.262836
08:45:55	8.76528	0.549	0.303	0.303	0.0231223		08:45:56	8.76528	0.565	0.332	0.332	0.0600281		08:45:53	8.76528	0.201	0.213	0.213	0.145334		8.76528	0.551	0.425	0.488	0.296238		8.76528	0.487	0.412	0.4495	0.277208		8.76528	0.456	0.463	0.4595	0.29507		8.76528	0.402	0.415	0.4085	0.262683		8.76528	0.399	0.413	0.406	0.265809
09:00:55	9.01528	0.559	0.304	0.304	0.0229704		09:00:57	9.01528	0.577	0.337	0.337	0.0709766		09:00:54	9.01528	0.214	0.22	0.22	0.16579		9.01528	0.585	0.463	0.524	0.258218		9.01528	0.52	0.446	0.483	0.301926		9.01528	0.49	0.494	0.492	0.289816		9.01528	0.427	0.441	0.434	0.263253		9.01528	0.427	0.442	0.4345	0.269893
09:15:56	9.26556	0.568	0.306	0.306	0.0260384		09:15:58	9.26556	0.585	0.343	0.343	0.0725404		09:15:56	9.26556	0.22	0.229	0.229	0.160035		9.26556	0.599	0.504	0.5515	0.248828		9.26556	0.559	0.477	0.518	0.314849		9.26556	0.525	0.527	0.526	0.248928		9.26556	0.458	0.472	0.465	0.268616		9.26556	0.458	0.471	0.4645	0.271004
09:30:57	9.51583	0.569	0.308	0.308	0.0323294		09:31:00	9.51583	0.604	0.35	0.35	0.0769854		09:30:56	9.51583	0.233	0.242	0.242	0.178328		9.51583	0.622	0.546	0.584	0.225941		9.51583	0.613	0.522	0.5675	0.296626		9.51583	0.563	0.561	0.562	0.222896		9.51583	0.49	0.503	0.4965	0.276661		9.51583	0.491	0.506	0.4985	0.272015
09:45:58	9.76611	0.582	0.311	0.311	0.0321214		09:46:00	9.76611	0.626	0.357	0.357	0.0810733		09:45:57	9.76611	0.243	0.25	0.25	0.182846		9.76611	0.662	0.59	0.626	0.220175		9.76611	0.671	0.561	0.616	0.271816		9.76611	0.59	0.589	0.5895	0.189687		9.76611	0.528	0.541	0.5345	0.276835		9.76611	0.526	0.539	0.5325	0.271376
10:00:59	10.0164	0.587	0.314	0.314	0.0474998		10:01:01	10.0164	0.634	0.364	0.364	0.0873904		10:00:58	10.0164	0.254	0.263	0.263	0.177292		10.0164	0.69	0.624	0.657	0.203553		10.0164	0.691	0.609	0.65	0.228688		10.0164	0.616	0.614	0.615	0.154487		10.0164	0.567	0.578	0.5725	0.277506		10.0164	0.563	0.578	0.5705	0.269674
10:16:00	10.2667	0.598	0.316	0.316	0.0439712		10:16:02	10.2667	0.653	0.372	0.372	0.0933963		10:15:59	10.2667	0.266	0.275	0.275	0.198575		10.2667	0.718	0.657	0.6875	0.16909		10.2667	0.718	0.642	0.68	0.181123		10.2667	0.637	0.635	0.636	0.12857		10.2667	0.608	0.619	0.6135	0.265086		10.2667	0.604	0.615	0.6095	0.269545
10:31:01	10.5169	0.604	0.323	0.323	0.0374628		10:31:03	10.5169	0.676	0.382	0.382	0.0967001		10:30:59	10.5169	0.285	0.289	0.289	0.202173		10.5169	0.745	0.687	0.716	0.139541		10.5169	0.746	0.681	0.7135	0.160108		10.5169	0.656	0.656	0.656	0.109862		10.5169	0.65	0.661	0.6555	0.246859		10.5169	0.647	0.659	0.653	0.264562
10:46:03	10.7675	0.608	0.325	0.325	0.0493242		10:46:03	10.7675	0.694	0.392	0.392	0.101988		10:46:00	10.7675	0.296	0.305	0.305	0.205989		10.7675	0.77	0.713	0.7415	0.118346		10.7675	0.771	0.706	0.7385	0.141482		10.7675	0.67	0.671	0.6705	0.0907432		10.7675	0.691	0.703	0.697	0.222997		10.7675	0.693	0.702	0.6975	0.2546
11:01:03	11.0175	0.616	0.326	0.326	0.0364478		11:01:04	11.0175	0.706	0.401	0.401	0.104226		11:01:02	11.0175	0.313	0.322	0.322	0.199875		11.0175	0.782	0.729	0.7555	0.0982709		11.0175	0.793	0.733	0.763	0.118074		11.0175	0.686	0.687	0.6865	0.0733933		11.0175	0.729	0.737	0.733	0.195294		11.0175	0.739	0.748	0.7435	0.234822
11:16:05	11.2681	0.627	0.332	0.332	0.0391881		11:16:05	11.2681	0.726	0.412	0.412	0.106292		11:16:02	11.2681	0.329	0.338	0.338	0.206442		11.2681	0.799	0.749	0.774	0.0802352		11.2681	0.808	0.759	0.7835	0.0978718		11.2681	0.696	0.697	0.6965	0.0642053		11.2681	0.762	0.772	0.767	0.165425		11.2681	0.782	0.791	0.7865	0.208093
11:31:04	11.5178	0.636	0.335	0.335	0.0565999		11:31:06	11.5178	0.739	0.424	0.424	0.11519		11:31:03	11.5178	0.348	0.353	0.353	0.20921		11.5178	0.815	0.765	0.79	0.0671263		11.5178	0.827	0.779	0.803	0.0786657		11.5178	0.708	0.704	0.706	0.0469112		11.5178	0.792	0.802	0.797	0.139112		11.5178	0.823	0.829	0.826	0.172944
11:46:06	11.7683	0.641	0.338	0.338	0.0527689		11:46:07	11.7683	0.755	0.436	0.436	0.120947		11:46:04	11.7683	0.368	0.375	0.375	0.214706		11.7683	0.828	0.779	0.8035	0.0515876		11.7683	0.838	0.791	0.8145	0.0648215		11.7683	0.714	0.716	0.715	0.0414592		11.7683	0.82	0.825	0.8225	0.114382		11.7683	0.855	0.863	0.859	0.139159
12:01:06	12.0183	0.649	0.345	0.345	0.0579068		12:01:08	12.0183	0.77	0.45	0.45	0.125959		12:01:05	12.0183	0.393	0.397	0.397	0.226787		12.0183	0.83	0.786	0.808	0.0390448		12.0183	0.848	0.803	0.8255	0.0473595		12.0183	0.717	0.722	0.7195	0.0313289		12.0183	0.837	0.848	0.8425	0.0920978		12.0183	0.88	0.888	0.884	0.104368
12:16:07	12.2686	0.658	0.35	0.35	0.0876777		12:16:10	12.2686	0.784	0.465	0.465	0.132847		12:16:06	12.2686	0.415	0.419	0.419	0.214932		12.2686	0.837	0.793	0.815	0.0221363		12.2686	0.859	0.813	0.836	0.0379133		12.2686	0.726	0.726	0.726	0.017317		12.2686	0.855	0.865	0.86	0.0737425		12.2686	0.9	0.908	0.904	0.0761212
12:31:09	12.5192	0.661	0.355	0.355	0.0590233		12:31:10	12.5192	0.798	0.481	0.481	0.13477		12:31:07	12.5192	0.432	0.443	0.443	0.20615		12.5192	0.845	0.798	0.8215	0.0207982		12.5192	0.866	0.818	0.842	0.0268615		12.5192	0.724	0.733	0.7285	0.00967121		12.5192	0.87	0.878	0.874	0.0592663		12.5192	0.913	0.921	0.917	0.0528171
12:46:09	12.7692	0.673	0.369	0.369	0.0635746		12:46:12	12.7692	0.809	0.498	0.498	0.145659		12:46:08	12.7692	0.452	0.465	0.465	0.196322		12.7692	0.843	0.8	0.8215	0.0115762		12.7692	0.867	0.825	0.846	0.014825		12.7692	0.726	0.729	0.7275	-0.00344564		12.7692	0.881	0.89	0.8855	0.0470753		12.7692	0.923	0.931	0.927	0.0336797
13:01:10	13.0194	0.673	0.366	0.366	0.0939507		13:01:11	13.0194	0.819	0.515	0.515	0.139375		13:01:08	13.0194	0.474	0.488	0.488	0.182921		13.0194	0.845	0.805	0.825	-0.000608321		13.0194	0.869	0.827	0.848	0.00827228		13.0194	0.728	0.725	0.7265	-0.00826332		13.0194	0.889	0.899	0.894	0.0342734		13.0194	0.928	0.936	0.932	0.0183537
13:16:11	13.2697	0.682	0.373	0.373	0.0527388		13:16:12	13.2697	0.831	0.538	0.538	0.14885		13:16:09	13.2697	0.497	0.51	0.51	0.167741		13.2697	0.843	0.806	0.8245	-0.00182608		13.2697	0.872	0.825	0.8485	-0.000590699		13.2697	0.721	0.726	0.7235	-0.0166186		13.2697	0.898	0.905	0.9015	0.025071		13.2697	0.93	0.94	0.935	0.00644626
13:31:12	13.52	0.692	0.39	0.39	0.0862562		13:31:13	13.52	0.847	0.553	0.553	0.154299		13:31:10	13.52	0.519	0.532	0.532	0.149919		13.52	0.842	0.8	0.821	-0.00668342		13.52	0.872	0.826	0.849	-0.00413246		13.52	0.721	0.724	0.7225	-0.0257729		13.52	0.9	0.909	0.9045	0.0171749		13.52	0.928	0.94	0.934	-0.00483599
13:46:12	13.77	0.7	0.389	0.389	0.0871621		13:46:14	13.77	0.875	0.578	0.578	0.15773		13:46:11	13.77	0.541	0.55	0.55	0.133665		13.77	0.84	0.8	0.82	-0.0103542		13.77	0.869	0.822	0.8455	-0.00887103		13.77	0.715	0.716	0.7155	-0.030142		13.77	0.903	0.913	0.908	0.0088276		13.77	0.928	0.938	0.933	-0.0129065
14:01:13	14.0203	0.707	0.399	0.399	0.06208		14:01:15	14.0203	0.897	0.601	0.601	0.267828		14:01:12	14.0203	0.554	0.567	0.567	0.118519		14.0203	0.84	0.799	0.8195	-0.0128611		14.0203	0.867	0.822	0.8445	-0.0142233		14.0203	0.705	0.711	0.708	-0.0423739		14.0203	0.905	0.914	0.9095	0.00440891		14.0203	0.922	0.933	0.9275	-0.017809
14:16:14	14.2706	0.716	0.407	0.407	0.0884116		14:16:17	14.2706	0.927	0.63	0.63	0.245451		14:16:13	14.2706	0.571	0.583	0.583	0.103426		14.2706	0.836	0.796	0.816	-0.0153442		14.2706	0.861	0.821	0.841	-0.0136796		14.2706	0.697	0.707	0.702	-0.0369738		14.2706	0.905	0.914	0.9095	-0.00220263		14.2706	0.917	0.929	0.923	-0.0243842
14:31:15	14.5208	0.727	0.415	0.415	0.0885824		14:31:17	14.5208	0.947	0.723	0.723	0.215891		14:31:14	14.5208	0.588	0.599	0.599	0.092478		14.5208	0.832	0.789	0.8105	-0.0221848		14.5208	0.86	0.814	0.837	-0.0197097		14.5208	0.69	0.695	0.6925	-0.0469388		14.5208	0.903	0.914	0.9085	-0.00550657		14.5208	0.912	0.923	0.9175	-0.0261876
14:46:16	14.7711	0.74	0.425	0.425	0.0936414		14:46:18	14.7711	0.943	0.739	0.739	0.18739		14:46:15	14.7711	0.598	0.61	0.61	0.0758598		14.7711	0.829	0.786	0.8075	-0.0260433		14.7711	0.856	0.812	0.834	-0.0203985		14.7711	0.687	0.692	0.6895	-0.0518357		14.7711	0.902	0.91	0.906	-0.0138238		14.7711	0.906	0.915	0.9105	-0.0285417
15:01:17	15.0214	0.759	0.436	0.436	0.105003		15:01:19	15.0214	0.941	0.746	0.746	0.0706648		15:01:16	15.0214	0.609	0.622	0.622	0.0598704		15.0214	0.823	0.78	0.8015	-0.0274884		15.0214	0.851	0.805	0.828	-0.0241581		15.0214	0.672	0.679	0.6755	-0.0540874		15.0214	0.902	0.907	0.9045	-0.0177487		15.0214	0.897	0.91	0.9035	-0.0309587
15:16:18	15.2717	0.782	0.447	0.447	0.111102		15:16:20	15.2717	0.941	0.76	0.76	0.0691866		15:16:16	15.2717	0.622	0.629	0.629	0.0526273		15.2717	0.818	0.772	0.795	-0.0326916		15.2717	0.847	0.801	0.824	-0.0285503		15.2717	0.663	0.67	0.6665	-0.0620071		15.2717	0.892	0.902	0.897	-0.021734		15.2717	0.891	0.903	0.897	-0.0300692
15:31:19	15.5219	0.796	0.461	0.461	0.112548		15:31:20	15.5219	0.944	0.776	0.776	0.0809833		15:31:17	15.5219	0.628	0.636	0.636	0.0378174		15.5219	0.81	0.767	0.7885	-0.0322966		15.5219	0.841	0.793	0.817	-0.0306244		15.5219	0.653	0.659	0.656	-0.0609733		15.5219	0.887	0.898	0.8925	-0.0274299		15.5219	0.884	0.895	0.8895	-0.0291667
15:46:20	15.7722	0.819	0.475	0.475	0.117933		15:46:21	15.7722	0.949	0.792	0.792	0.0819966		15:46:18	15.7722	0.633	0.643	0.643	0.0343498		15.7722	0.804	0.759	0.7815	-0.0377814		15.7722	0.835	0.786	0.8105	-0.0383154		15.7722	0.649	0.647	0.648	-0.064235		15.7722	0.881	0.892	0.8865	-0.0248113		15.7722	0.878	0.889	0.8835	-0.028816
16:01:21	16.0225	0.837	0.488	0.488	0.122216		16:01:23	16.0225	0.952	0.809	0.809	0.0779716		16:01:19	16.0225	0.639	0.646	0.646	0.0278778		16.0225	0.797	0.755	0.776	-0.0394052		16.0225	0.826	0.78	0.803	-0.0380041		16.0225	0.633	0.638	0.6355	-0.070985		16.0225	0.874	0.886	0.88	-0.0295316		16.0225	0.871	0.884	0.8775	-0.0261683
16:16:21	16.2725	0.846	0.503	0.503	0.126296		16:16:23	16.2725	0.959	0.825	0.825	0.0741364		16:16:21	16.2725	0.644	0.651	0.651	0.0138883		16.2725	0.789	0.742	0.7655	-0.0411077		16.2725	0.817	0.769	0.793	-0.0402488		16.2725	0.622	0.628	0.625	-0.070258		16.2725	0.87	0.88	0.875	-0.0309045		16.2725	0.867	0.876	0.8715	-0.0251952
16:31:23	16.5231	0.86	0.521	0.521	0.133932		16:31:24	16.5231	0.962	0.839	0.839	0.0668749		16:31:21	16.5231	0.643	0.654	0.654	0.0107687		16.5231	0.781	0.735	0.758	-0.0454395		16.5231	0.811	0.762	0.7865	-0.0451786		16.5231	0.607	0.615	0.611	-0.0674765		16.5231	0.861	0.872	0.8665	-0.0299657		16.5231	0.861	0.872	0.8665	-0.0230366
16:46:23	16.7731	0.877	0.539	0.539	0.143961		16:46:25	16.7731	0.966	0.853	0.853	0.0598995		16:46:22	16.7731	0.647	0.652	0.652	-0.00307266		16.7731	0.772	0.728	0.75	-0.0460518		16.7731	0.802	0.755	0.7785	-0.043103		16.7731	0.601	0.607	0.604	-0.0703248		16.7731	0.854	0.865	0.8595	-0.0366131		16.7731	0.856	0.867	0.8615	-0.0214266
17:01:24	17.0233	0.912	0.558	0.558	0.142726		17:01:27	17.0233	0.971	0.865	0.865	0.0567138		17:01:24	17.0233	0.645	0.653	0.653	-0.0107521		17.0233	0.765	0.718	0.7415	-0.0493099		17.0233	0.793	0.742	0.7675	-0.0474799		17.0233	0.592	0.596	0.594	-0.0606764		17.0233	0.848	0.86	0.854	-0.0369996		17.0233	0.852	0.863	0.8575	-0.0186222
17:16:26	17.2739	0.935	0.581	0.581	0.147872		17:16:27	17.2739	0.976	0.876	0.876	0.0513535		17:16:25	17.2739	0.641	0.649	0.649	-0.0154391		17.2739	0.756	0.706	0.731	-0.0498354		17.2739	0.785	0.734	0.7595	-0.0479665		17.2739	0.581	0.584	0.5825	-0.064908		17.2739	0.838	0.849	0.8435	-0.0397119		17.2739	0.848	0.858	0.853	-0.0151881
17:31:26	17.5239	0.939	0.601	0.601	0.147823		17:31:28	17.5239	0.98	0.888	0.888	0.0440509		17:31:25	17.5239	0.639	0.647	0.647	-0.0279211		17.5239	0.746	0.697	0.7215	-0.0504213		17.5239	0.775	0.725	0.75	-0.0418618		17.5239	0.571	0.579	0.575	-0.0633464		17.5239	0.829	0.841	0.835	-0.0454663		17.5239	0.846	0.855	0.8505	-0.0134868
17:46:27	17.7742	0.938	0.625	0.625	0.158679		17:46:29	17.7742	0.982	0.898	0.898	0.0424291		17:46:25	17.7742	0.635	0.642	0.642	-0.0296882		17.7742	0.739	0.688	0.7135	-0.0461559		17.7742	0.768	0.716	0.742	-0.0450727		17.7742	0.564	0.568	0.566	-0.0537364		17.7742	0.819	0.833	0.826	-0.0441994		17.7742	0.844	0.853	0.8485	-0.0100065
18:01:28	18.0244	0.954	0.647	0.647	0.177677		18:01:29	18.0244	0.988	0.904	0.904	0.0331888		18:01:26	18.0244	0.625	0.635	0.635	-0.0393625		18.0244	0.732	0.678	0.705	-0.0431446		18.0244	0.763	0.709	0.736	-0.042165		18.0244	0.554	0.561	0.5575	-0.0526088		18.0244	0.809	0.823	0.816	-0.0458989		18.0244	0.841	0.851	0.846	-0.00707182
18:16:29	18.2747	0.96	0.681	0.681	0.178165		18:16:30	18.2747	0.989	0.914	0.914	0.0263532		18:16:27	18.2747	0.622	0.63	0.63	-0.0445562		18.2747	0.725	0.671	0.698	-0.04292		18.2747	0.753	0.699	0.726	-0.0419389		18.2747	0.549	0.555	0.552	-0.0469858		18.2747	0.8	0.814	0.807	-0.0470575		18.2747	0.841	0.848	0.8445	-0.00887103
18:31:30	18.525	0.957	0.718	0.718	0.209588		18:31:31	18.525	0.99	0.918	0.918	0.0218645		18:31:28	18.525	0.619	0.622	0.622	-0.0434139		18.525	0.718	0.664	0.691	-0.0375454		18.525	0.745	0.693	0.719	-0.0415802		18.525	0.543	0.548	0.5455	-0.0402281		18.525	0.79	0.805	0.7975	-0.0476481		18.525	0.837	0.852	0.8445	-0.00830174
18:46:30	18.775	0.952	0.747	0.747	0.158414		18:46:32	18.775	0.993	0.922	0.922	0.0141112		18:46:29	18.775	0.607	0.614	0.614	-0.0454245		18.775	0.711	0.656	0.6835	-0.0357014		18.775	0.739	0.684	0.7115	-0.0378677		18.775	0.535	0.545	0.54	-0.039695		18.775	0.781	0.795	0.788	-0.0481925		18.775	0.836	0.846	0.841	-0.00652859
19:01:31	19.0253	0.95	0.798	0.798	0.114277		19:01:34	19.0253	0.993	0.924	0.924	0.0108253		19:01:30	19.0253	0.599	0.608	0.608	-0.0409888		19.0253	0.707	0.651	0.679	-0.0353203		19.0253	0.734	0.678	0.706	-0.0346403		19.0253	0.533	0.538	0.5355	-0.0325794		19.0253	0.77	0.786	0.778	-0.0468095		19.0253	0.835	0.843	0.839	-0.0101077
19:16:32	19.2756	0.956	0.798	0.798	0.0882511		19:16:34	19.2756	0.994	0.927	0.927	0.00647931		19:16:31	19.2756	0.589	0.602	0.602	-0.0483294		19.2756	0.702	0.645	0.6735	-0.0289124		19.2756	0.726	0.672	0.699	-0.0313739		19.2756	0.528	0.533	0.5305	-0.0300441		19.2756	0.761	0.777	0.769	-0.0473742		19.2756	0.834	0.844	0.839	-0.00715199
19:31:33	19.5258	0.963	0.805	0.805	0.0344479		19:31:36	19.5258	0.996	0.928	0.928	0.00215976		19:31:33	19.5258	0.583	0.597	0.597	-0.0488182		19.5258	0.695	0.639	0.667	-0.0275933		19.5258	0.723	0.666	0.6945	-0.0279779		19.5258	0.526	0.53	0.528	-0.0274204		19.5258	0.752	0.77	0.761	-0.0446359		19.5258	0.832	0.84	0.836	-0.00537199
19:46:34	19.7761	0.962	0.816	0.816	0.0452728		19:46:36	19.7761	0.995	0.928	0.928	-0.00540234		19:46:33	19.7761	0.579	0.585	0.585	-0.0493169		19.7761	0.692	0.636	0.664	-0.0224985		19.7761	0.718	0.661	0.6895	-0.0216687		19.7761	0.523	0.525	0.524	-0.0257485		19.7761	0.744	0.759	0.7515	-0.0411015		19.7761	0.831	0.839	0.835	-0.00417572
20:01:35	20.0264	0.963	0.826	0.826	0.0472577		20:01:37	20.0264	0.995	0.926	0.926	-0.0108223		20:01:35	20.0264	0.568	0.579	0.579	-0.0567998		20.0264	0.689	0.632	0.6605	-0.0204248		20.0264	0.717	0.656	0.6865	-0.0203417		20.0264	0.519	0.523	0.521	-0.0219966		20.0264	0.735	0.753	0.744	-0.0381277		20.0264	0.83	0.839	0.8345	-0.00479085
20:16:36	20.2767	0.969	0.835	0.835	0.0419395		20:16:37	20.2767	0.997	0.922	0.922	-0.0151801		20:16:35	20.2767	0.562	0.573	0.573	-0.0543716		20.2767	0.688	0.629	0.6585	-0.0189784		20.2767	0.713	0.655	0.684	-0.0175328		20.2767	0.515	0.519	0.517	-0.0192417		20.2767	0.73	0.746	0.738	-0.0365387		20.2767	0.828	0.843	0.8355	-0.00599769
20:31:37	20.5269	0.973	0.844	0.844	0.0368125		20:31:38	20.5269	0.994	0.918	0.918	-0.0196135		20:31:36	20.5269	0.553	0.564	0.564	-0.0513414		20.5269	0.682	0.625	0.6535	-0.0183199		20.5269	0.708	0.653	0.6805	-0.0198444		20.5269	0.514	0.519	0.5165	-0.0174109		20.5269	0.726	0.739	0.7325	-0.0348463		20.5269	0.828	0.836	0.832	-0.00600463
20:46:39	20.7775	0.975	0.851	0.851	0.0329555		20:46:39	20.7775	0.991	0.914	0.914	-0.0230208		20:46:37	20.7775	0.547	0.554	0.554	-0.0518932		20.7775	0.679	0.624	0.6515	-0.0160604		20.7775	0.707	0.648	0.6775	-0.0184285		20.7775	0.512	0.516	0.514	-0.0136208		20.7775	0.716	0.733	0.7245	-0.0330333		20.7775	0.826	0.834	0.83	-0.00961323
21:01:38	21.0272	0.978	0.857	0.857	0.0291663		21:01:40	21.0272	0.99	0.908	0.908	-0.0264696		21:01:37	21.0272	0.539	0.55	0.55	-0.0453009		21.0272	0.677	0.62	0.6485	-0.0123071		21.0272	0.702	0.644	0.673	-0.0177766		21.0272	0.511	0.513	0.512	-0.0146151		21.0272	0.711	0.726	0.7185	-0.0297661		21.0272	0.825	0.834	0.8295	-0.00723164
21:16:39	21.2775	0.98	0.863	0.863	0.0232169		21:16:41	21.2775	0.987	0.901	0.901	-0.0299689		21:16:38	21.2775	0.532	0.544	0.544	-0.0367484		21.2775	0.677	0.619	0.648	-0.0107966		21.2775	0.7	0.643	0.6715	-0.0148619		21.2775	0.509	0.511	0.51	-0.0137046		21.2775	0.706	0.722	0.714	-0.0251446		21.2775	0.824	0.831	0.8275	-0.00664487
21:31:40	21.5278	0.982	0.869	0.869	0.0184771		21:31:42	21.5278	0.987	0.894	0.894	-0.0324235		21:31:39	21.5278	0.528	0.539	0.539	-0.0351172		21.5278	0.674	0.617	0.6455	-0.0100625		21.5278	0.696	0.641	0.6685	-0.011945		21.5278	0.509	0.509	0.509	-0.00980273		21.5278	0.703	0.719	0.711	-0.0210744		21.5278	0.822	0.83	0.826	-0.00785818
21:46:41	21.7781	0.985	0.871	0.871	0.0149348		21:46:43	21.7781	0.984	0.887	0.887	-0.036122		21:46:40	21.7781	0.52	0.534	0.534	-0.0355115		21.7781	0.672	0.617	0.6445	-0.0116287		21.7781	0.696	0.639	0.6675	-0.0119719		21.7781	0.506	0.508	0.507	-0.00885285		21.7781	0.699	0.714	0.7065	-0.0183547		21.7781	0.82	0.829	0.8245	-0.00726909
22:01:42	22.0283	0.986	0.873	0.873	0.00687122		22:01:44	22.0283	0.982	0.879	0.879	-0.0363999		22:01:41	22.0283	0.518	0.531	0.531	-0.0320035		22.0283	0.67	0.614	0.642	-0.0101067		22.0283	0.693	0.637	0.665	-0.0105118		22.0283	0.505	0.509	0.507	-0.00886786		22.0283	0.696	0.711	0.7035	-0.0169981		22.0283	0.819	0.827	0.823	-0.0066716
22:16:43	22.2786	0.987	0.876	0.876	0.00343458		22:16:45	22.2786	0.979	0.869	0.869	-0.0390421		22:16:42	22.2786	0.513	0.525	0.525	-0.0303868		22.2786	0.669	0.612	0.6405	-0.0124765		22.2786	0.691	0.636	0.6635	-0.0105306		22.2786	0.503	0.508	0.5055	-0.00890547		22.2786	0.694	0.708	0.701	-0.0142396		22.2786	0.818	0.825	0.8215	-0.00607599
22:31:45	22.5292	0.988	0.875	0.875	0.00114355		22:31:47	22.5292	0.979	0.862	0.862	-0.0394045		22:31:42	22.5292	0.51	0.522	0.522	-0.0266895		22.5292	0.668	0.61	0.639	-0.0109511		22.5292	0.689	0.634	0.6615	-0.00829585		22.5292	0.503	0.506	0.5045	-0.00890547		22.5292	0.692	0.706	0.699	-0.0121425		22.5292	0.816	0.825	0.8205	-0.0060871
22:46:45	22.7792	0.989	0.874	0.874	-0.00457032		22:46:46	22.7792	0.976	0.853	0.853	-0.039856		22:46:43	22.7792	0.506	0.518	0.518	-0.0211456		22.7792	0.664	0.609	0.6365	-0.0109739		22.7792	0.688	0.633	0.6605	-0.00907149		22.7792	0.5	0.505	0.5025	-0.00793341		22.7792	0.69	0.703	0.6965	-0.0121827		22.7792	0.816	0.823	0.8195	-0.00670827
23:01:46	23.0294	0.99	0.874	0.874	-0.00343065		23:01:47	23.0294	0.972	0.845	0.845	-0.0426131		23:01:44	23.0294	0.502	0.517	0.517	-0.0212744		23.0294	0.662	0.608	0.635	-0.0102129		23.0294	0.687	0.632	0.6595	-0.00910157		23.0294	0.5	0.505	0.5025	-0.00695401		23.0294	0.688	0.702	0.695	-0.0107756		23.0294	0.814	0.822	0.818	-0.00304819
23:16:48	23.28	0.989	0.872	0.872	-0.0045808		23:16:48	23.28	0.969	0.835	0.835	-0.0442837		23:16:45	23.28	0.501	0.514	0.514	#DIV/0!		23.28	0.661	0.606	0.6335	-0.00787554		23.28	0.685	0.63	0.6575	-0.00987606		23.28	0.498	0.505	0.5015	#DIV/0!		23.28	0.686	0.699	0.6925	-0.00863982		23.28	0.811	0.821	0.816	-0.00795224
23:31:49	23.5303	0.989	0.872	0.872	-0.00802802		23:31:49	23.5303	0.971	0.826	0.826	#DIV/0!		23:31:46	23.5303	0.498	0.511	0.511	#DIV/0!		23.5303	0.66	0.605	0.6325	-0.00868467		23.5303	0.681	0.63	0.6555	#DIV/0!		23.5303	0.498	0.504	0.501	#DIV/0!		23.5303	0.685	0.698	0.6915	-0.00938089		23.5303	0.817	0.819	0.818	#DIV/0!
23:46:50	23.7806	0.988	0.87	0.87			23:46:50	23.7806	0.966	0.816	0.816			00:00:00	23.7806			#DIV/0!			23.7806	0.659	0.604	0.6315			23.7806	0.681	0.627	0.654			23.7806			#DIV/0!			23.7806	0.684	0.697	0.6905			23.7806	0.809	0.817	0.813
1 day, 0:01:52	24.0311	0.988	0.867	0.867			00:00:00	24.0311			#DIV/0!			00:00:00	24.0311			#DIV/0!			24.0311	0.656	0.603	0.6295			24.0311			#DIV/0!			24.0311			#DIV/0!			24.0311	0.682	0.695	0.6885			24.0311			#DIV/0!

## Sheet: B. cellulosilyticus
			Dmm-Screen 1, 01.12.2021							Dmm-Screen 2, 07.12.2021						Dmm-Screen 2, 07.12.2021
		DMMG							DMMG							DMMG						DMMG-Y						DMMG-Y						DMMG-Y						DMMG-P						DMMG-P
	Zeit (hh.mm.ss)	time [h]	Well 1	Well 2	Mean	Growth rate		Zeit (hh.mm.ss)	time [h]	Well 1	Well 2	Mean	Growth rate		Zeit (hh.mm.ss)	time [h]	Well 1	Well 2	Mean	Growth rate		time [h]	Well 1	Well 2	Mean	Growth rate		time [h]	Well 1	Well 2	Mean	Growth rate		time [h]	Well 1	Well 2	Mean	Growth rate		time [h]	Well 1	Well 2	Mean	Growth rate		time [h]	Well 1	Well 2	Mean
					0.891	0.428448						0.96	0.251359						0.7095	0.453467					0.843	0.50616					0.8555	0.500424					0.7605	0.497577					0.8645	0.480555					0.8585
			B1	B2						B1							B1	B2					B3	B4					B3	B4					B3	B4					B5	B6					B5	B6
	00:00:24	0.00666667	0.196	0.117	0.117			00:00:24	0.00666667	0.218		0.218			00:00:24	0.00666667	0.13	0.131	0.1305			0.00666667	0.109	0.107	0.108			0.00666667	0.108	0.106	0.107			0.00666667	0.124	0.128	0.126			0.00666667	0.113	0.114	0.1135			0.00666667	0.104	0.104	0.104
	00:15:24	0.256667	0.21	0.119	0.119			00:15:24	0.257222	0.225		0.225			00:15:24	0.256389	0.133	0.132	0.1325			0.256667	0.112	0.109	0.1105			0.257222	0.108	0.107	0.1075			0.256389	0.127	0.13	0.1285			0.256667	0.116	0.117	0.1165			0.257222	0.106	0.107	0.1065
	00:30:25	0.506944	0.223	0.121	0.121	0.0660847		00:30:25	0.507222	0.238		0.238	0.136814		00:30:25	0.506667	0.139	0.137	0.138	0.108773		0.506944	0.114	0.111	0.1125			0.507222	0.112	0.108	0.11			0.506667	0.132	0.135	0.1335			0.506944	0.118	0.12	0.119			0.507222	0.108	0.109	0.1085
	00:45:26	0.757222	0.235	0.122	0.122	0.0882883		00:45:26	0.7575	0.245		0.245	0.128934		00:45:26	0.757222	0.143	0.143	0.143	0.120613		0.757222	0.116	0.113	0.1145			0.7575	0.115	0.111	0.113			0.757222	0.136	0.138	0.137			0.757222	0.12	0.122	0.121			0.7575	0.111	0.112	0.1115
	01:00:27	1.0075	0.251	0.125	0.125	0.109363		01:00:27	1.00778	0.25		0.25	0.0883128		01:00:27	1.00694	0.146	0.145	0.1455	0.109608		1.0075	0.12	0.116	0.118			1.00778	0.118	0.114	0.116			1.00694	0.139	0.142	0.1405			1.0075	0.124	0.125	0.1245	0.10734		1.00778	0.114	0.115	0.1145
	01:15:29	1.25806	0.274	0.13	0.13	0.144618		01:15:29	1.25833	0.256		0.256	0.085895		01:15:29	1.25722	0.15	0.149	0.1495	0.121593		1.25806	0.123	0.119	0.121	0.123004		1.25833	0.121	0.117	0.119	0.112729		1.25722	0.144	0.147	0.1455	0.151979		1.25806	0.129	0.13	0.1295	0.131354		1.25833	0.117	0.118	0.1175
	01:30:29	1.50806	0.292	0.135	0.135	0.155121		01:30:29	1.50833	0.26		0.26	0.0879132		01:30:29	1.5075	0.155	0.153	0.154	0.158383		1.50806	0.127	0.123	0.125	0.141813		1.50833	0.124	0.12	0.122	0.132845		1.5075	0.15	0.153	0.1515	0.181527		1.50806	0.131	0.134	0.1325	0.148808		1.50833	0.12	0.122	0.121
	01:45:29	1.75806	0.336	0.141	0.141	0.156216		01:45:29	1.75861	0.267		0.267	0.11421		01:45:29	1.75778	0.162	0.161	0.1615	0.171484		1.75806	0.132	0.127	0.1295	0.173878		1.75861	0.129	0.124	0.1265	0.162384		1.75778	0.158	0.161	0.1595	0.218079		1.75806	0.137	0.139	0.138	0.166618		1.75861	0.126	0.127	0.1265
	02:00:31	2.00861	0.297	0.146	0.146	0.19443		02:00:31	2.00889	0.273		0.273	0.115943		02:00:31	2.00806	0.172	0.169	0.1705	0.220298		2.00861	0.138	0.134	0.136	0.211704		2.00889	0.135	0.13	0.1325	0.206385		2.00806	0.167	0.17	0.1685	0.264859		2.00861	0.143	0.146	0.1445	0.21918		2.00889	0.131	0.133	0.132
	02:15:32	2.25889	0.304	0.152	0.152	0.198459		02:15:32	2.25917	0.287		0.287	0.123008		02:15:32	2.25833	0.178	0.177	0.1775	0.25993		2.25889	0.147	0.141	0.144	0.25396		2.25917	0.143	0.137	0.14	0.240828		2.25833	0.179	0.183	0.181	0.307512		2.25889	0.152	0.154	0.153	0.23148		2.25917	0.139	0.14	0.1395
	02:30:32	2.50889	0.308	0.164	0.164	0.236486		02:30:32	2.50944	0.292		0.292	0.126959		02:30:32	2.50861	0.193	0.191	0.192	0.305505		2.50889	0.158	0.151	0.1545	0.291028		2.50944	0.154	0.146	0.15	0.275037		2.50861	0.195	0.2	0.1975	0.357464		2.50889	0.16	0.17	0.165	0.26287		2.50944	0.148	0.15	0.149
	02:45:34	2.75944	0.316	0.172	0.172	0.284072		02:45:34	2.76	0.302		0.302	0.105562		02:45:34	2.75889	0.212	0.207	0.2095	0.348182		2.75944	0.17	0.164	0.167	0.330634		2.76	0.165	0.157	0.161	0.3102		2.75889	0.214	0.22	0.217	0.39774		2.75944	0.172	0.176	0.174	0.292247		2.76	0.158	0.16	0.159
	03:00:35	3.00972	0.356	0.185	0.185	0.288884		03:00:35	3.01	0.31		0.31	0.14321		03:00:35	3.00917	0.235	0.228	0.2315	0.376875		3.00972	0.186	0.178	0.182	0.36657		3.01	0.18	0.169	0.1745	0.338568		3.00917	0.238	0.244	0.241	0.429166		3.00972	0.185	0.191	0.188	0.316448		3.01	0.17	0.173	0.1715
	03:15:36	3.26	0.356	0.202	0.202	0.341159		03:15:36	3.26056	0.319		0.319	0.155954		03:15:36	3.25917	0.254	0.249	0.2515	0.399548		3.26	0.205	0.196	0.2005	0.403131		3.26056	0.197	0.185	0.191	0.375842		3.25917	0.266	0.273	0.2695	0.464708		3.26	0.201	0.209	0.205	0.3641		3.26056	0.186	0.19	0.188
	03:30:36	3.51	0.361	0.219	0.219	0.355199		03:30:36	3.51028	0.337		0.337	0.18217		03:30:36	3.50972	0.282	0.278	0.28	0.414435		3.51	0.229	0.217	0.223	0.435642		3.51028	0.217	0.204	0.2105	0.406081		3.50972	0.299	0.308	0.3035	0.479667		3.51	0.223	0.23	0.2265	0.394332		3.51028	0.205	0.208	0.2065
	03:45:37	3.76028	0.382	0.242	0.242	0.371698		03:45:37	3.76056	0.353		0.353	0.205956		03:45:37	3.75972	0.314	0.311	0.3125	0.453467		3.76028	0.258	0.242	0.25	0.459408		3.76056	0.242	0.227	0.2345	0.437843		3.75972	0.342	0.349	0.3455	0.497577		3.76028	0.247	0.254	0.2505	0.426146		3.76056	0.228	0.229	0.2285
	04:00:39	4.01083	0.413	0.264	0.264	0.388257		04:00:39	4.01083	0.372		0.372	0.203139		04:00:39	4.01	0.351	0.35	0.3505	0.427476		4.01083	0.291	0.272	0.2815	0.481305		4.01083	0.27	0.254	0.262	0.461143		4.01	0.384	0.395	0.3895	0.491792		4.01083	0.275	0.283	0.279	0.44759		4.01083	0.252	0.255	0.2535
	04:15:38	4.26056	0.433	0.293	0.293	0.405015		04:15:38	4.26111	0.392		0.392	0.213228		04:15:38	4.26028	0.392	0.4	0.396	0.424535		4.26056	0.328	0.307	0.3175	0.496581		4.26111	0.305	0.287	0.296	0.48218		4.26028	0.44	0.447	0.4435	0.473449		4.26056	0.309	0.319	0.314	0.462479		4.26111	0.285	0.286	0.2855
	04:30:39	4.51083	0.468	0.323	0.323	0.422753		04:30:39	4.51139	0.413		0.413	0.222834		04:30:39	4.51056	0.434	0.425	0.4295	0.40454		4.51083	0.373	0.349	0.361	0.503773		4.51139	0.344	0.324	0.334	0.492428		4.51056	0.494	0.499	0.4965	0.449733		4.51083	0.347	0.362	0.3545	0.476659		4.51139	0.32	0.324	0.322
	04:45:41	4.76139	0.525	0.363	0.363	0.424149		04:45:41	4.76167	0.437		0.437	0.233037		04:45:41	4.76083	0.483	0.473	0.478	0.365569		4.76139	0.424	0.398	0.411	0.50616		4.76167	0.391	0.369	0.38	0.500424		4.76083	0.552	0.558	0.555	0.396344		4.76139	0.392	0.404	0.398	0.480555		4.76167	0.359	0.369	0.364
	05:00:41	5.01139	0.576	0.403	0.403	0.428448		05:00:41	5.01222	0.465		0.465	0.245376		05:00:41	5.01111	0.53	0.521	0.5255	0.349629		5.01139	0.479	0.453	0.466	0.491546		5.01222	0.441	0.417	0.429	0.49276		5.01111	0.608	0.614	0.611	0.337391		5.01139	0.442	0.457	0.4495	0.4779		5.01222	0.413	0.417	0.415
	05:15:42	5.26167	0.606	0.448	0.448	0.42241		05:15:42	5.26222	0.495		0.495	0.251359		05:15:42	5.26139	0.576	0.566	0.571	0.291534		5.26167	0.54	0.514	0.527	0.454918		5.26222	0.498	0.479	0.4885	0.47698		5.26139	0.656	0.663	0.6595	0.255823		5.26167	0.502	0.514	0.508	0.466784		5.26222	0.472	0.471	0.4715
	05:30:43	5.51194	0.648	0.496	0.496	0.404189		05:30:43	5.5125	0.528		0.528	0.249741		05:30:43	5.51167	0.614	0.605	0.6095	0.228457		5.51194	0.604	0.577	0.5905	0.405729		5.5125	0.559	0.535	0.547	0.448552		5.51167	0.692	0.7	0.696	0.174372		5.51194	0.564	0.58	0.572	0.442453		5.5125	0.533	0.539	0.536
	05:45:44	5.76222	0.686	0.554	0.554	0.377894		05:45:44	5.7625	0.562		0.562	0.248791		05:45:44	5.76194	0.644	0.636	0.64	0.168617		5.76222	0.658	0.638	0.648	0.339748		5.7625	0.623	0.602	0.6125	0.392325		5.76194	0.713	0.721	0.717	0.108268		5.76222	0.626	0.644	0.635	0.386492		5.7625	0.595	0.602	0.5985
	06:00:45	6.0125	0.734	0.604	0.604	0.348491		06:00:45	6.01278	0.597		0.597	0.246891		06:00:45	6.01194	0.664	0.657	0.6605	0.121775		6.0125	0.708	0.691	0.6995	0.272955		6.01278	0.682	0.662	0.672	0.331877		6.01194	0.724	0.731	0.7275	0.065292		6.0125	0.69	0.71	0.7	0.317553		6.01278	0.662	0.667	0.6645
	06:15:46	6.26278	0.769	0.654	0.654	0.297313		06:15:46	6.26333	0.635		0.635	0.237715		06:15:46	6.2625	0.679	0.673	0.676	0.0794956		6.26278	0.748	0.733	0.7405	0.215529		6.26333	0.733	0.714	0.7235	0.254202		6.2625	0.731	0.739	0.735	0.0456258		6.26278	0.738	0.758	0.748	0.253637		6.26333	0.723	0.726	0.7245
	06:30:46	6.51278	0.806	0.703	0.703	0.263163		06:30:46	6.51333	0.676		0.676	0.226507		06:30:46	6.5125	0.691	0.686	0.6885	0.0551607		6.51278	0.783	0.769	0.776	0.165486		6.51333	0.771	0.754	0.7625	0.197551		6.5125	0.74	0.746	0.743	0.0383847		6.51278	0.777	0.795	0.786	0.182764		6.51333	0.768	0.766	0.767
	06:45:47	6.76306	0.824	0.746	0.746	0.224789		06:45:47	6.76361	0.713		0.713	0.208056		06:45:47	6.76278	0.701	0.685	0.693	0.0398416		6.76306	0.812	0.796	0.804	0.122993		6.76361	0.802	0.778	0.79	0.146795		6.76278	0.75	0.751	0.7505	0.0327625		6.76306	0.81	0.827	0.8185	0.135922		6.76361	0.802	0.801	0.8015
	07:00:48	7.01333	0.85	0.786	0.786	0.184957		07:00:48	7.01417	0.749		0.749	0.181873		07:00:48	7.01306	0.701	0.695	0.698	0.0257792		7.01333	0.834	0.817	0.8255	0.0815369		7.01417	0.832	0.806	0.819	0.107926		7.01306	0.754	0.758	0.756	0.0232542		7.01333	0.829	0.852	0.8405	0.092196		7.01417	0.828	0.829	0.8285
	07:15:49	7.26361	0.877	0.819	0.819	0.14321		07:15:49	7.26417	0.782		0.782	0.160165		07:15:49	7.26333	0.708	0.699	0.7035	0.0234979		7.26361	0.846	0.829	0.8375	0.0473151		7.26417	0.85	0.826	0.838	0.0795647		7.26333	0.756	0.763	0.7595	0.0119041		7.26361	0.845	0.869	0.857	0.0546172		7.26417	0.846	0.849	0.8475
	07:30:50	7.51389	0.901	0.846	0.846	0.100275		07:30:50	7.51444	0.811		0.811	0.136878		07:30:50	7.51361	0.71	0.703	0.7065	0.0135073		7.51389	0.85	0.834	0.842	0.0203618		7.51444	0.862	0.837	0.8495	0.0435536		7.51361	0.757	0.764	0.7605	0.00198051		7.51389	0.85	0.874	0.862	0.0252303		7.51444	0.856	0.861	0.8585
	07:45:51	7.76417	0.911	0.861	0.861	0.0649242		07:45:51	7.76472	0.837		0.837	0.115695		07:45:51	7.76417	0.715	0.704	0.7095	0		7.76417	0.85	0.836	0.843	0.0053528		7.76472	0.869	0.842	0.8555	0.0188973		7.76417	0.756	0.763	0.7595	-0.0079247		7.76417	0.85	0.879	0.8645	0.00639013		7.76472	0.855	0.859	0.857
	08:00:52	8.01444	0.919	0.869	0.869	0.0325249		08:00:52	8.01528	0.859		0.859	0.168525		08:00:52	8.01389	0.708	0.707	0.7075	-0.00567307		8.01444	0.85	0.835	0.8425	-0.00178108		8.01528	0.868	0.843	0.8555	0.00527885		8.01389	0.752	0.763	0.7575	-0.00990263		8.01444	0.849	0.875	0.862	-0.00115948		8.01528	0.855	0.859	0.857
	08:15:53	8.26472	0.92	0.874	0.874	0.0183921		08:15:53	8.265	0.878		0.878	0.12548		08:15:53	8.26417	0.707	0.7	0.7035	-0.0106212		8.26472	0.85	0.834	0.842	-0.00534644		8.265	0.865	0.843	0.854	-0.00350996		8.26417	0.746	0.761	0.7535	-0.00991849		8.26472	0.85	0.875	0.8625	-0.00579404		8.265	0.855	0.858	0.8565
	08:30:54	8.515	0.942	0.874	0.874	0.0249805		08:30:54	8.51528	0.96		0.96	0.0900609		08:30:54	8.51444	0.706	0.699	0.7025	-0.0106455		8.515	0.848	0.833	0.8405	-0.0101318		8.51528	0.865	0.843	0.854	-0.00644616		8.51444	0.746	0.76	0.753	-0.00993929		8.515	0.848	0.874	0.861	-0.00756287		8.51528	0.853	0.857	0.855
	08:45:55	8.76528	0.983	0.877	0.877	0.00910409		08:45:55	8.76556	0.949		0.949	0.0606912		08:45:55	8.76472	0.706	0.698	0.702	-0.00569417		8.76528	0.847	0.83	0.8385	-0.0119376		8.76556	0.863	0.842	0.8525	-0.00822136		8.76472	0.746	0.758	0.752	-0.00531532		8.76528	0.846	0.873	0.8595	-0.00989571		8.76556	0.851	0.855	0.853
	09:00:55	9.01528	0.97	0.891	0.891	0.00228381		09:00:55	9.01583	0.94		0.94	-0.0338545		09:00:55	9.015	0.704	0.696	0.7	-0.00785127		9.01528	0.844	0.824	0.834	-0.0137653		9.01583	0.862	0.838	0.85	-0.00880876		9.015	0.744	0.756	0.75	-0.00865999		9.01528	0.843	0.868	0.8555	-0.0122599		9.01583	0.85	0.852	0.851
	09:15:56	9.26556	0.967	0.882	0.882	-0.00571281		09:15:56	9.26611	0.933		0.933	-0.0245073		09:15:56	9.26556	0.704	0.695	0.6995	-0.00857422		9.26556	0.84	0.824	0.832	-0.0156123		9.26611	0.858	0.836	0.847	-0.0100096		9.26556	0.744	0.755	0.7495	-0.0106834		9.26556	0.841	0.867	0.854	-0.013459		9.26611	0.846	0.851	0.8485
	09:30:57	9.51583	0.963	0.876	0.876	-0.0249736		09:30:57	9.51667	0.928		0.928	-0.0128339		09:30:57	9.51556	0.7	0.694	0.697	-0.00931874		9.51583	0.836	0.822	0.829	-0.0120495		9.51667	0.857	0.836	0.8465	-0.0100392		9.51556	0.74	0.753	0.7465	-0.0100392		9.51583	0.837	0.864	0.8505	-0.0123358		9.51667	0.844	0.848	0.846
	09:45:58	9.76611	0.962	0.872	0.872	-0.017134		09:45:58	9.76667	0.926		0.926	-0.00644447		09:45:58	9.76583	0.7	0.692	0.696	-0.0114931		9.76611	0.833	0.818	0.8255	-0.0132946		9.76667	0.855	0.833	0.844	-0.0100749		9.76583	0.738	0.75	0.744	-0.0140966		9.76611	0.835	0.861	0.848	-0.0135425		9.76667	0.841	0.845	0.843
	10:00:59	10.0164	0.961	0.869	0.869	-0.0126226		10:00:59	10.0169	0.928		0.928	-0.00107727		10:00:59	10.0161	0.698	0.689	0.6935	-0.0137122		10.0164	0.832	0.816	0.824	-0.013343		10.0169	0.853	0.83	0.8415	-0.0124712		10.0161	0.736	0.749	0.7425	-0.0121194		10.0164	0.832	0.858	0.845	-0.0130035		10.0169	0.839	0.843	0.841
	10:16:00	10.2667	0.959	0.867	0.867	-0.0115182		10:16:00	10.2672	0.927		0.927	0		10:16:00	10.2664	0.693	0.69	0.6915	-0.013732		10.2667	0.828	0.814	0.821	-0.0121709		10.2672	0.85	0.827	0.8385	-0.0125084		10.2664	0.733	0.745	0.739	-0.0128403		10.2667	0.829	0.856	0.8425	-0.0136352		10.2672	0.835	0.839	0.837
	10:31:01	10.5169	0.957	0.865	0.865	-0.0115614		10:31:01	10.5175	0.927		0.927	-0.0021557		10:31:01	10.5164	0.691	0.684	0.6875	-0.0130481		10.5169	0.826	0.81	0.818	-0.0128104		10.5175	0.847	0.825	0.836	-0.0131471		10.5164	0.731	0.744	0.7375	-0.0135445		10.5169	0.827	0.852	0.8395	-0.0142871		10.5175	0.831	0.838	0.8345
	10:46:03	10.7675	0.955	0.862	0.862	-0.0139182		10:46:03	10.7675	0.926		0.926	-0.00107843		10:46:03	10.7667	0.689	0.684	0.6865	-0.0145548		10.7675	0.823	0.808	0.8155	-0.0140868		10.7675	0.844	0.823	0.8335	-0.0131945		10.7667	0.729	0.74	0.7345	-0.0115591		10.7675	0.823	0.85	0.8365	-0.0131241		10.7675	0.829	0.833	0.831
	11:01:03	11.0175	0.953	0.859	0.859	-0.0139583		11:01:03	11.0178	0.926		0.926	-0.00215803		11:01:03	11.0172	0.688	0.681	0.6845	-0.0131627		11.0175	0.822	0.805	0.8135	-0.0141467		11.0178	0.841	0.82	0.8305	-0.0126288		11.0172	0.726	0.739	0.7325	-0.0129507		11.0175	0.82	0.846	0.833	-0.0137818		11.0178	0.826	0.831	0.8285
	11:16:05	11.2681	0.952	0.855	0.855	-0.0151834		11:16:05	11.2681	0.926		0.926	-0.00215976		11:16:05	11.2672	0.684	0.679	0.6815	-0.0139195		11.2681	0.817	0.802	0.8095	-0.0148119		11.2681	0.838	0.817	0.8275	-0.0144857		11.2672	0.725	0.736	0.7305	-0.0130039		11.2681	0.817	0.846	0.8315	-0.0156499		11.2681	0.823	0.826	0.8245
	11:31:04	11.5178	0.951	0.853	0.853	-0.0140565		11:31:04	11.5183	0.925		0.925	-0.0032414		11:31:04	11.5175	0.682	0.675	0.6785	-0.0139643		11.5178	0.815	0.798	0.8065	-0.016096		11.5183	0.836	0.815	0.8255	-0.0139284		11.5175	0.722	0.734	0.728	-0.0130432		11.5178	0.814	0.842	0.828	-0.0144985		11.5183	0.819	0.824	0.8215
	11:46:06	11.7683	0.949	0.849	0.849	-0.0129418		11:46:06	11.7686	0.924		0.924	-0.00432301		11:46:06	11.7678	0.68	0.674	0.677	-0.0155099		11.7683	0.811	0.796	0.8035	-0.0149266		11.7686	0.832	0.811	0.8215	-0.0139753		11.7678	0.719	0.731	0.725	-0.0151559		11.7683	0.811	0.836	0.8235	-0.0157492		11.7686	0.817	0.821	0.819
	12:01:06	12.0183	0.947	0.847	0.847	-0.0153364		12:01:06	12.0189	0.923		0.923	-0.00432889		12:01:06	12.0181	0.679	0.671	0.675	-0.0125928		12.0183	0.808	0.793	0.8005	-0.0149701		12.0189	0.83	0.808	0.819	-0.0158557		12.0181	0.717	0.729	0.723	-0.014512		12.0183	0.808	0.834	0.821	-0.0151906		12.0189	0.813	0.818	0.8155
	12:16:07	12.2686	0.945	0.844	0.844	-0.0130302		12:16:07	12.2694	0.922		0.922	-0.00433238		12:16:07	12.2683	0.674	0.668	0.671	-0.0141162		12.2686	0.805	0.79	0.7975	-0.0156662		12.2694	0.827	0.805	0.816	-0.0140781		12.2683	0.713	0.726	0.7195	-0.0145725		12.2686	0.806	0.831	0.8185	-0.0140515		12.2694	0.81	0.815	0.8125
	12:31:09	12.5192	0.943	0.84	0.84	-0.0118634		12:31:09	12.5194	0.921		0.921	-0.0043395		12:31:09	12.5186	0.674	0.666	0.67	-0.0134118		12.5192	0.802	0.787	0.7945	-0.0144542		12.5194	0.823	0.802	0.8125	-0.0141293		12.5186	0.711	0.724	0.7175	-0.0153185		12.5192	0.803	0.828	0.8155	-0.0153254		12.5194	0.806	0.811	0.8085
	12:46:09	12.7692	0.942	0.838	0.838	-0.0107089		12:46:09	12.77	0.92		0.92	-0.00434542		12:46:09	12.7689	0.671	0.664	0.6675	-0.0119842		12.7692	0.799	0.783	0.791	-0.0138737		12.77	0.821	0.799	0.81	-0.0141855		12.7689	0.708	0.721	0.7145	-0.0146888		12.7692	0.798	0.826	0.812	-0.0147531		12.77	0.804	0.809	0.8065
	13:01:10	13.0194	0.941	0.837	0.837	-0.00956148		13:01:10	13.0197	0.919		0.919	-0.00434894		13:01:10	13.0189	0.669	0.663	0.666	-0.0157826		13.0194	0.796	0.782	0.789	-0.0145681		13.0197	0.818	0.797	0.8075	-0.0142431		13.0189	0.706	0.718	0.712	-0.0161443		13.0194	0.795	0.822	0.8085	-0.0135691		13.0197	0.801	0.804	0.8025
	13:16:11	13.2697	0.938	0.835	0.835	-0.010789		13:16:11	13.27	0.918		0.918	-0.00544658		13:16:11	13.2692	0.665	0.661	0.663	-0.0150821		13.2697	0.794	0.779	0.7865	-0.0146331		13.27	0.815	0.794	0.8045	-0.0149174		13.2692	0.703	0.715	0.709	-0.0155022		13.2697	0.794	0.819	0.8065	-0.0148762		13.27	0.798	0.803	0.8005
	13:31:12	13.52	0.936	0.832	0.832	-0.0132183		13:31:12	13.5203	0.917		0.917	-0.00654297		13:31:12	13.5194	0.662	0.657	0.6595	-0.0158737		13.52	0.79	0.776	0.783	-0.0153132		13.5203	0.812	0.79	0.801	-0.0149556		13.5194	0.7	0.712	0.706	-0.0134176		13.52	0.792	0.817	0.8045	-0.0136874		13.5203	0.794	0.799	0.7965
	13:46:12	13.77	0.939	0.829	0.829	-0.0156783		13:46:12	13.7706	0.915		0.915	-0.00654831		13:46:12	13.7697	0.66	0.655	0.6575	-0.015181		13.77	0.787	0.772	0.7795	-0.0160075		13.7706	0.809	0.787	0.798	-0.0150076		13.7697	0.698	0.709	0.7035	-0.0134748		13.77	0.787	0.813	0.8	-0.0156074		13.7706	0.791	0.796	0.7935
	14:01:13	14.0203	0.933	0.826	0.826	-0.014516		14:01:13	14.0208	0.913		0.913	-0.00546141		14:01:13	14.02	0.659	0.652	0.6555	-0.0137254		14.0203	0.785	0.769	0.777	-0.0154315		14.0208	0.806	0.785	0.7955	-0.0138127		14.02	0.697	0.708	0.7025	-0.0142497		14.0203	0.784	0.811	0.7975	-0.0162775		14.0208	0.787	0.793	0.79
	14:16:14	14.2706	0.932	0.822	0.822	-0.0145649		14:16:14	14.2714	0.912		0.912	-0.00547338		14:16:14	14.2703	0.656	0.65	0.653	-0.0137675		14.2706	0.782	0.766	0.774	-0.0148465		14.2714	0.803	0.782	0.7925	-0.0138649		14.2703	0.694	0.705	0.6995	-0.0143007		14.2706	0.78	0.808	0.794	-0.01383		14.2714	0.785	0.79	0.7875
	14:31:15	14.5208	0.929	0.82	0.82	-0.0121669		14:31:15	14.5214	0.912		0.912	-0.00219055		14:31:15	14.5206	0.653	0.648	0.6505	-0.0138098		14.5208	0.779	0.763	0.771	-0.0155472		14.5214	0.801	0.779	0.79	-0.0151829		14.5206	0.69	0.702	0.696	-0.0157647		14.5208	0.778	0.805	0.7915	-0.0132389		14.5214	0.782	0.787	0.7845
	14:46:16	14.7711	0.927	0.817	0.817	-0.0109971		14:46:16	14.7717	0.91		0.91	-0.00439195		14:46:16	14.7708	0.652	0.645	0.6485	-0.0138668		14.7711	0.775	0.761	0.768	-0.0149528		14.7717	0.797	0.777	0.787	-0.0146052		14.7708	0.688	0.699	0.6935	-0.0151119		14.7711	0.776	0.802	0.789	-0.0139353		14.7717	0.779	0.784	0.7815
	15:01:17	15.0214	0.926	0.816	0.816	-0.0122565		15:01:17	15.0219	0.911		0.911	-0.00769863		15:01:17	15.0211	0.649	0.644	0.6465	-0.0139205		15.0214	0.772	0.758	0.765	-0.014354		15.0219	0.794	0.773	0.7835	-0.0152937		15.0211	0.685	0.698	0.6915	-0.01446		15.0214	0.774	0.8	0.787	-0.0133399		15.0219	0.781	0.781	0.781
	15:16:18	15.2717	0.924	0.813	0.813	-0.0123018		15:16:18	15.2722	0.908		0.908	-0.00550507		15:16:18	15.2711	0.647	0.641	0.644	-0.0147453		15.2717	0.77	0.755	0.7625	-0.0144105		15.2722	0.791	0.771	0.781	-0.014708		15.2711	0.683	0.695	0.689	-0.0130517		15.2717	0.77	0.796	0.783	-0.0140242		15.2722	0.773	0.779	0.776
	15:31:19	15.5219	0.922	0.81	0.81	-0.0160418		15:31:19	15.5222	0.905		0.905	-0.00770498		15:31:19	15.5214	0.645	0.638	0.6415	-0.0140072		15.5219	0.768	0.752	0.76	-0.0131435		15.5222	0.788	0.768	0.778	-0.0115406		15.5214	0.68	0.692	0.686	-0.0152881		15.5219	0.767	0.795	0.781	-0.0140601		15.5222	0.77	0.776	0.773
	15:46:20	15.7722	0.921	0.807	0.807	-0.0148578		15:46:20	15.7725	0.905		0.905	-0.00551723		15:46:20	15.7717	0.642	0.636	0.639	-0.0148408		15.7722	0.764	0.75	0.757	-0.0138546		15.7725	0.786	0.765	0.7755	-0.0148218		15.7717	0.679	0.69	0.6845	-0.0145999		15.7722	0.765	0.791	0.778	-0.0134894		15.7725	0.767	0.773	0.77
	16:01:21	16.0225	0.919	0.803	0.803	-0.0149091		16:01:21	16.0231	0.904		0.904	-0.00442477		16:01:21	16.0219	0.641	0.634	0.6375	-0.013324		16.0225	0.763	0.747	0.755	-0.0152303		16.0231	0.786	0.763	0.7745	-0.0142239		16.0219	0.675	0.687	0.681	-0.0124542		16.0225	0.762	0.79	0.776	-0.0141689		16.0231	0.764	0.771	0.7675
	16:16:21	16.2725	0.917	0.801	0.801	-0.0124586		16:16:21	16.2731	0.903		0.903	-0.00553403		16:16:21	16.2725	0.637	0.632	0.6345	-0.0141689		16.2725	0.76	0.744	0.752	-0.013287		16.2731	0.78	0.759	0.7695	-0.0142701		16.2725	0.673	0.685	0.679	-0.0154414		16.2725	0.759	0.786	0.7725	-0.0155314		16.2731	0.762	0.767	0.7645
	16:31:23	16.5231	0.915	0.798	0.798	-0.0112619		16:31:23	16.5233	0.901		0.901	-0.0066519		16:31:23	16.5225	0.636	0.63	0.633	-0.0134044		16.5231	0.756	0.741	0.7485	-0.0153362		16.5233	0.777	0.757	0.767	-0.0169087		16.5225	0.672	0.683	0.6775	-0.0132855		16.5231	0.757	0.783	0.77	-0.0142648		16.5233	0.759	0.765	0.762
	16:46:23	16.7731	0.913	0.797	0.797	-0.0138088		16:46:23	16.7736	0.9		0.9	0		16:46:23	16.7728	0.633	0.627	0.63	-0.0126744		16.7731	0.754	0.74	0.747	-0.0147153		16.7736	0.774	0.755	0.7645	-0.0130661		16.7728	0.668	0.68	0.674	-0.0133286		16.7731	0.753	0.779	0.766	-0.0110489		16.7736	0.757	0.763	0.76
	17:01:24	17.0233	0.911	0.794	0.794	-0.0113328		17:01:24	17.0242	0.898		0.898	-0.00555867		17:01:24	17.0233	0.631	0.627	0.629	-0.0135041		17.0233	0.751	0.736	0.7435	-0.0134389		17.0242	0.772	0.751	0.7615	-0.013769		17.0233	0.666	0.678	0.672	-0.0133583		17.0233	0.752	0.778	0.765	-0.0130612		17.0242	0.755	0.76	0.7575
	17:16:26	17.2739	0.909	0.79	0.79	-0.0151541		17:16:26	17.2742	0.903		0.903	-0.00668156		17:16:26	17.2736	0.629	0.624	0.6265	-0.0119662		17.2739	0.749	0.733	0.741	-0.0141402		17.2742	0.769	0.75	0.7595	-0.0144769		17.2736	0.664	0.676	0.67	-0.0111807		17.2739	0.751	0.777	0.764	-0.0104871		17.2742	0.751	0.758	0.7545
	17:31:26	17.5239	0.908	0.789	0.789	-0.0126604		17:31:26	17.5244	0.896		0.896	-0.00558039		17:31:26	17.5236	0.627	0.622	0.6245	-0.0119887		17.5239	0.746	0.731	0.7385	-0.0135261		17.5244	0.767	0.746	0.7565	-0.0125469		17.5236	0.662	0.675	0.6685	-0.0134759		17.5239	0.747	0.773	0.76	-0.0131435		17.5244	0.749	0.755	0.752
	17:46:27	17.7742	0.906	0.785	0.785	-0.0114483		17:46:27	17.7747	0.894		0.894	-0.0122462		17:46:27	17.7736	0.625	0.62	0.6225	-0.0120368		17.7742	0.744	0.729	0.7365	-0.0142595		17.7747	0.764	0.743	0.7535	-0.0139097		17.7736	0.661	0.672	0.6665	-0.0127606		17.7742	0.744	0.772	0.758	-0.0151542		17.7747	0.75	0.752	0.751
	18:01:28	18.0244	0.904	0.784	0.784	-0.0127411		18:01:28	18.0247	0.893		0.893	-0.00559133		18:01:28	18.0239	0.624	0.619	0.6215	-0.0120722		18.0244	0.741	0.726	0.7335	-0.012933		18.0247	0.762	0.742	0.752	-0.0139653		18.0239	0.657	0.669	0.663	-0.0127859		18.0244	0.742	0.768	0.755	-0.0132305		18.0247	0.744	0.749	0.7465
	18:16:29	18.2747	0.908	0.781	0.781	-0.01281		18:16:29	18.275	0.892		0.892	-0.00560387		18:16:29	18.2742	0.622	0.616	0.619	-0.0121079		18.2747	0.738	0.723	0.7305	-0.0143473		18.275	0.759	0.739	0.749	-0.0126774		18.2742	0.656	0.667	0.6615	-0.0120622		18.2747	0.739	0.766	0.7525	-0.0139375		18.275	0.742	0.747	0.7445
	18:31:30	18.525	0.902	0.779	0.779	-0.0128265		18:31:30	18.5253	0.891		0.891	-0.00560705		18:31:30	18.5244	0.62	0.614	0.617	-0.0113144		18.525	0.736	0.722	0.729	-0.0150976		18.5253	0.756	0.736	0.746	-0.0140417		18.5244	0.654	0.666	0.66	-0.0121263		18.525	0.737	0.763	0.75	-0.0133224		18.5253	0.739	0.745	0.742
	18:46:30	18.775	0.903	0.775	0.775	-0.0115809		18:46:30	18.7756	0.889		0.889	-0.00561491		18:46:30	18.7747	0.618	0.612	0.615	-0.0146301		18.775	0.733	0.719	0.726	-0.0137723		18.7756	0.754	0.734	0.744	-0.0134261		18.7747	0.652	0.665	0.6585	-0.01139		18.775	0.734	0.761	0.7475	-0.0120222		18.7756	0.736	0.742	0.739
	19:01:31	19.0253	0.898	0.774	0.774	-0.0155113		19:01:31	19.0261	0.888		0.888	-0.00674741		19:01:31	19.025	0.618	0.611	0.6145	-0.0138529		19.0253	0.73	0.715	0.7225	-0.0144959		19.0261	0.752	0.731	0.7415	-0.0121209		19.025	0.649	0.661	0.655	-0.0121784		19.0253	0.732	0.758	0.745	-0.0120625		19.0261	0.735	0.739	0.737
	19:16:32	19.2756	0.896	0.772	0.772	-0.0116679		19:16:32	19.2761	0.887		0.887	-0.00563391		19:16:32	19.2753	0.613	0.607	0.61	-0.0130789		19.2756	0.727	0.714	0.7205	-0.011764		19.2761	0.749	0.729	0.739	-0.013517		19.2753	0.648	0.66	0.654	-0.0122097		19.2756	0.73	0.757	0.7435	-0.0114237		19.2761	0.733	0.738	0.7355
	19:31:33	19.5258	0.894	0.767	0.767	-0.015608		19:31:33	19.5267	0.885		0.885	-0.00564184		19:31:33	19.5258	0.612	0.605	0.6085	-0.0163845		19.5258	0.725	0.712	0.7185	-0.0111221		19.5267	0.747	0.727	0.737	-0.0135666		19.5258	0.646	0.658	0.652	-0.0099594		19.5258	0.728	0.754	0.741	-0.0107843		19.5267	0.729	0.735	0.732
	19:46:34	19.7761	0.892	0.766	0.766	-0.0143353		19:46:34	19.7767	0.884		0.884	-0.00564822		19:46:34	19.7758	0.61	0.604	0.607	-0.0123576		19.7761	0.724	0.711	0.7175	-0.0111531		19.7767	0.744	0.724	0.734	-0.0129278		19.7758	0.645	0.656	0.6505	-0.0107491		19.7761	0.726	0.752	0.739	-0.0121653		19.7767	0.728	0.733	0.7305
	20:01:35	20.0264	0.89	0.762	0.762	-0.0104734		20:01:35	20.0269	0.883		0.883	-0.0045275		20:01:35	20.0264	0.608	0.601	0.6045	-0.0132233		20.0264	0.722	0.707	0.7145	-0.0125912		20.0269	0.742	0.721	0.7315	-0.0129667		20.0264	0.643	0.654	0.6485	-0.010011		20.0264	0.724	0.75	0.737	-0.0122065		20.0269	0.725	0.731	0.728
	20:16:36	20.2767	0.889	0.761	0.761	-0.0131226		20:16:36	20.2769	0.882		0.882	-0.00453138		20:16:36	20.2764	0.605	0.6	0.6025	-0.0149215		20.2767	0.72	0.705	0.7125	-0.0140159		20.2769	0.74	0.719	0.7295	-0.0123271		20.2764	0.641	0.653	0.647	-0.0115837		20.2767	0.721	0.748	0.7345	-0.0108694		20.2769	0.722	0.729	0.7255
	20:31:37	20.5269	0.888	0.759	0.759	-0.0118714		20:31:37	20.5272	0.881		0.881	-0.00453652		20:31:37	20.5267	0.604	0.597	0.6005	-0.0141531		20.5269	0.717	0.702	0.7095	-0.0119578		20.5272	0.738	0.717	0.7275	-0.0123695		20.5267	0.639	0.652	0.6455	-0.00929003		20.5269	0.719	0.745	0.732	-0.0129631		20.5272	0.721	0.726	0.7235
	20:46:39	20.7775	0.889	0.756	0.756	-0.0118871		20:46:39	20.7775	0.88		0.88	-0.00567875		20:46:39	20.7769	0.601	0.595	0.598	-0.01588		20.7775	0.715	0.7	0.7075	-0.0127015		20.7775	0.735	0.715	0.725	-0.0124002		20.7769	0.637	0.649	0.643	-0.0108691		20.7775	0.718	0.744	0.731	-0.0109424		20.7775	0.719	0.724	0.7215
	21:01:38	21.0272	0.886	0.753	0.753	-0.0132518		21:01:38	21.0278	0.879		0.879	-0.00568522		21:01:38	21.0269	0.599	0.593	0.596	-0.0159333		21.0272	0.712	0.7	0.706	-0.0120426		21.0278	0.733	0.712	0.7225	-0.0117396		21.0269	0.636	0.649	0.6425	-0.00933081		21.0272	0.715	0.74	0.7275	-0.00960086		21.0278	0.716	0.723	0.7195
	21:16:39	21.2775	0.883	0.752	0.752	-0.0119695		21:16:39	21.2781	0.877		0.877	-0.0056917		21:16:39	21.2772	0.596	0.59	0.593	-0.0168498		21.2775	0.711	0.696	0.7035	-0.0113655		21.2781	0.731	0.71	0.7205	-0.0117803		21.2772	0.634	0.646	0.64	-0.00858329		21.2775	0.713	0.74	0.7265	-0.00823723		21.2781	0.714	0.719	0.7165
	21:31:40	21.5278	0.881	0.749	0.749	-0.0106692		21:31:40	21.5283	0.876		0.876	-0.00569819		21:31:40	21.5275	0.594	0.588	0.591	-0.0194623		21.5278	0.708	0.694	0.701	-0.0135324		21.5283	0.729	0.709	0.719	-0.0111221		21.5275	0.634	0.645	0.6395	-0.0109426		21.5278	0.712	0.738	0.725	-0.00965785		21.5283	0.712	0.718	0.715
	21:46:41	21.7781	0.879	0.747	0.747	-0.0133722		21:46:41	21.7786	0.875		0.875	-0.00456636		21:46:41	21.7778	0.591	0.585	0.588	-0.020421		21.7781	0.707	0.692	0.6995	-0.0114242		21.7786	0.727	0.706	0.7165	-0.0104524		21.7778	0.632	0.643	0.6375	-0.00862131		21.7781	0.709	0.741	0.725	-0.0110605		21.7786	0.71	0.716	0.713
	22:01:42	22.0283	0.879	0.745	0.745	-0.0107235		22:01:42	22.0289	0.874		0.874	-0.00457032		22:01:42	22.0281	0.588	0.581	0.5845	-0.0239538		22.0283	0.703	0.69	0.6965	-0.0107417		22.0289	0.725	0.704	0.7145	-0.0118759		22.0281	0.63	0.641	0.6355	-0.0117874		22.0283	0.708	0.733	0.7205	-0.0124742		22.0289	0.712	0.714	0.713
	22:16:43	22.2786	0.877	0.742	0.742	-0.0107553		22:16:43	22.2792	0.873		0.873	-0.00457809		22:16:43	22.2783	0.584	0.578	0.581	-0.027565		22.2786	0.703	0.688	0.6955	-0.0114899		22.2792	0.723	0.703	0.713	-0.0112188		22.2783	0.629	0.64	0.6345	-0.0110319		22.2786	0.705	0.732	0.7185	-0.0152717		22.2792	0.706	0.711	0.7085
	22:31:45	22.5292	0.876	0.741	0.741	-0.0121406		22:31:45	22.5297	0.872		0.872	-0.00458334		22:31:45	22.5283	0.581	0.573	0.577	-0.0303722		22.5292	0.701	0.686	0.6935	-0.00791917		22.5297	0.721	0.7	0.7105	-0.0105435		22.5283	0.626	0.638	0.632	-0.011862		22.5292	0.703	0.729	0.716	-0.0111531		22.5297	0.708	0.71	0.709
	22:46:45	22.7792	0.875	0.739	0.739	-0.0108252		22:46:45	22.7794	0.871		0.871	-0.00458861		22:46:45	22.7786	0.576	0.568	0.572	-0.0341106		22.7792	0.698	0.685	0.6915	-0.0108271		22.7794	0.719	0.698	0.7085	-0.0112742		22.7786	0.625	0.636	0.6305	-0.0134757		22.7792	0.701	0.727	0.714	-0.0118842		22.7794	0.703	0.708	0.7055
	23:01:46	23.0294	0.873	0.736	0.736	-0.0122065		23:01:46	23.0297	0.87		0.87	-0.00574725		23:01:46	23.0289	0.571	0.563	0.567	-0.0379315		23.0294	0.699	0.683	0.691	-0.0108615		23.0297	0.717	0.697	0.707	-0.00989557		23.0289	0.622	0.634	0.628	-0.015129		23.0294	0.7	0.725	0.7125	-0.00981374		23.0297	0.7	0.705	0.7025
	23:16:48	23.28	0.871	0.734	0.734	-0.0136053		23:16:48	23.28	0.869		0.869	-0.00575068		23:16:48	23.2792	0.566	0.557	0.5615	#DIV/0!		23.28	0.695	0.681	0.688	-0.00943121		23.28	0.715	0.695	0.705	-0.00778452		23.2792	0.62	0.632	0.626	#DIV/0!		23.28	0.697	0.723	0.71	-0.00701769		23.28	0.699	0.705	0.702
	23:31:49	23.5303	0.87	0.732	0.732	-0.0109109		23:31:49	23.5303	0.867		0.867	#DIV/0!		23:31:49	23.5294	0.56	0.551	0.5555	#DIV/0!		23.5303	0.693	0.679	0.686	-0.0116256		23.5303	0.714	0.693	0.7035	#DIV/0!		23.5294	0.616	0.629	0.6225	#DIV/0!		23.5303	0.696	0.722	0.709	-0.00844264		23.5303	0.697	0.702	0.6995
	23:46:50	23.7806	0.872	0.729	0.729			23:46:50	23.7806	0.866		0.866			23:46:50	0			#DIV/0!			23.7806	0.692	0.678	0.685			23.7806	0.714	0.692	0.703			0			#DIV/0!			23.7806	0.698	0.72	0.709			23.7806	0.698	0.7	0.699
	1 day, 0:01:52	24.0311	0.867	0.728	0.728			1 day, 0:01:52	0			#DIV/0!			1 day, 0:01:52	0			#DIV/0!			24.0311	0.69	0.676	0.683			0			#DIV/0!			0			#DIV/0!			24.0311	0.693	0.72	0.7065			0			#DIV/0!
[truncated: 21 more columns]

## Sheet: B. graminisolvens
			Dmm-Screen 1, 01.12.2021							Dmm-Screen 2, 07.12.2021						Dmm-Screen 2, 07.12.2021
		DMMG							DMMG							DMMG						DMMG-Y						DMMG-Y						DMMG-Y						DMMG-P						DMMG-P
	Zeit (hh.mm.ss)	time [h]	Well 1	Well 2	Mean	Growth rate		Zeit (hh.mm.ss)	time [h]	Well 1	Well 2	Mean	Growth rate		Zeit (hh.mm.ss)	time [h]	Well 1	Well 2	Mean	Growth rate		time [h]	Well 1	Well 2	Mean	Growth rate		time [h]	Well 1	Well 2	Mean	Growth rate		time [h]	Well 1	Well 2	Mean	Growth rate		time [h]	Well 1	Well 2	Mean	Growth rate		time [h]	Well 1	Well 2	Mean
					0.773	0.238691						0.732	0.263448						0.684	0.297629					0.713	0.256777					0.7765	0.264814					0.707	0.324915					0.7475	0.348703					0.7545
			C1	C2						C1	C2						C1	C2					C3	C4					C3	C4					C3	C4					C5	C6					C5	C6
	00:00:24	0.00666667	0.268	0.113	0.113			00:00:24	0.00666667	0.126	0.11	0.11			00:00:24	0.00666667	0.126	0.125	0.1255			0.00666667	0.115	0.109	0.112			0.00666667	0.108	0.107	0.1075			0.00666667	0.122	0.12	0.121			0.00666667	0.106	0.11	0.108			0.00666667	0.106	0.11	0.108
	00:15:24	0.256667	0.268	0.115	0.115			00:15:24	0.257222	0.128	0.111	0.111			00:15:24	0.256389	0.127	0.125	0.126			0.256667	0.116	0.111	0.1135			0.257222	0.11	0.107	0.1085			0.256389	0.121	0.119	0.12			0.256667	0.106	0.11	0.108			0.257222	0.107	0.112	0.1095
	00:30:25	0.506944	0.275	0.116	0.116	0.0516926		00:30:25	0.507222	0.131	0.112	0.112	0.0530509		00:30:25	0.506667	0.129	0.125	0.127	0.0313664		0.506944	0.117	0.112	0.1145			0.507222	0.111	0.11	0.1105			0.506667	0.123	0.12	0.1215			0.506944	0.109	0.112	0.1105			0.507222	0.108	0.113	0.1105
	00:45:26	0.757222	0.278	0.117	0.117	0.0507879		00:45:26	0.7575	0.143	0.115	0.115	0.0610865		00:45:26	0.757222	0.13	0.126	0.128	0.0350621		0.757222	0.119	0.114	0.1165			0.7575	0.114	0.115	0.1145			0.757222	0.125	0.122	0.1235			0.757222	0.111	0.114	0.1125			0.7575	0.11	0.116	0.113
	01:00:27	1.0075	0.28	0.119	0.119	0.0585291		01:00:27	1.00778	0.159	0.116	0.116	0.0689163		01:00:27	1.00694	0.131	0.128	0.1295	0.0385827		1.0075	0.121	0.117	0.119			1.00778	0.117	0.115	0.116			1.00694	0.127	0.124	0.1255			1.0075	0.113	0.116	0.1145	0.10705		1.00778	0.114	0.118	0.116
	01:15:29	1.25806	0.282	0.121	0.121	0.0580592		01:15:29	1.25833	0.165	0.118	0.118	0.0590233		01:15:29	1.25722	0.133	0.128	0.1305	0.0457841		1.25806	0.124	0.119	0.1215	0.0940606		1.25833	0.119	0.117	0.118	0.0956009		1.25722	0.129	0.128	0.1285	0.0815533		1.25806	0.118	0.119	0.1185	0.125059		1.25833	0.117	0.121	0.119
	01:30:29	1.50806	0.284	0.123	0.123	0.0649914		01:30:29	1.50833	0.172	0.12	0.12	0.0746406		01:30:29	1.5075	0.135	0.129	0.132	0.0525853		1.50806	0.127	0.122	0.1245	0.0997725		1.50833	0.123	0.121	0.122	0.117652		1.5075	0.132	0.13	0.131	0.0984552		1.50806	0.122	0.124	0.123	0.153356		1.50833	0.121	0.125	0.123
	01:45:29	1.75806	0.284	0.124	0.124	0.0716842		01:45:29	1.75861	0.179	0.122	0.122	0.0812779		01:45:29	1.75778	0.137	0.131	0.134	0.0630307		1.75806	0.131	0.125	0.128	0.112647		1.75861	0.127	0.125	0.126	0.138172		1.75778	0.135	0.133	0.134	0.113758		1.75806	0.126	0.129	0.1275	0.170153		1.75861	0.127	0.131	0.129
	02:00:31	2.00861	0.286	0.127	0.127	0.0705588		02:00:31	2.00889	0.187	0.125	0.125	0.0952044		02:00:31	2.00806	0.139	0.134	0.1365	0.0764551		2.00861	0.135	0.128	0.1315	0.124351		2.00889	0.132	0.129	0.1305	0.14103		2.00806	0.14	0.137	0.1385	0.135288		2.00861	0.132	0.135	0.1335	0.21152		2.00889	0.135	0.137	0.136
	02:15:32	2.25889	0.287	0.13	0.13	0.0848753		02:15:32	2.25917	0.197	0.128	0.128	0.101113		02:15:32	2.25833	0.142	0.136	0.139	0.09249		2.25889	0.139	0.133	0.136	0.131394		2.25917	0.137	0.134	0.1355	0.150534		2.25833	0.145	0.143	0.144	0.164572		2.25889	0.139	0.142	0.1405	0.245293		2.25917	0.142	0.147	0.1445
	02:30:32	2.50889	0.29	0.132	0.132	0.0757097		02:30:32	2.50944	0.204	0.132	0.132	0.0988301		02:30:32	2.50861	0.145	0.14	0.1425	0.104145		2.50889	0.144	0.138	0.141	0.147993		2.50944	0.142	0.139	0.1405	0.155618		2.50861	0.151	0.149	0.15	0.186916		2.50889	0.151	0.153	0.152	0.284553		2.50944	0.153	0.157	0.155
	02:45:34	2.75944	0.294	0.135	0.135	0.0740257		02:45:34	2.76	0.211	0.135	0.135	0.0965955		02:45:34	2.75889	0.15	0.144	0.147	0.12167		2.75944	0.149	0.143	0.146	0.159212		2.76	0.148	0.145	0.1465	0.162846		2.75889	0.159	0.157	0.158	0.200504		2.75944	0.159	0.167	0.163	0.337621		2.76	0.163	0.172	0.1675
	03:00:35	3.00972	0.298	0.137	0.137	0.0869148		03:00:35	3.01	0.222	0.138	0.138	0.0938536		03:00:35	3.00917	0.155	0.148	0.1515	0.13119		3.00972	0.156	0.149	0.1525	0.169046		3.01	0.154	0.151	0.1525	0.178608		3.00917	0.168	0.166	0.167	0.225556		3.00972	0.174	0.181	0.1775	0.30608		3.01	0.178	0.183	0.1805
	03:15:36	3.26	0.299	0.14	0.14	0.0918609		03:15:36	3.26056	0.233	0.141	0.141	0.105302		03:15:36	3.25917	0.16	0.154	0.157	0.13935		3.26	0.163	0.156	0.1595	0.181028		3.26056	0.161	0.158	0.1595	0.186192		3.25917	0.177	0.175	0.176	0.233025		3.26	0.193	0.201	0.197	0.322082		3.26056	0.195	0.201	0.198
	03:30:36	3.51	0.302	0.144	0.144	0.110334		03:30:36	3.51028	0.238	0.145	0.145	0.116075		03:30:36	3.50972	0.165	0.16	0.1625	0.146931		3.51	0.171	0.163	0.167	0.190273		3.51028	0.169	0.167	0.168	0.19303		3.50972	0.189	0.187	0.188	0.250108		3.51	0.205	0.208	0.2065	0.34011		3.51028	0.217	0.22	0.2185
	03:45:37	3.76028	0.306	0.148	0.148	0.127191		03:45:37	3.76056	0.252	0.15	0.15	0.126344		03:45:37	3.75972	0.172	0.166	0.169	0.155796		3.76028	0.179	0.171	0.175	0.193126		3.76056	0.178	0.175	0.1765	0.203403		3.75972	0.2	0.199	0.1995	0.265124		3.76028	0.223	0.227	0.225	0.318738		3.76056	0.237	0.239	0.238
	04:00:39	4.01083	0.311	0.153	0.153	0.129945		04:00:39	4.01083	0.261	0.155	0.155	0.135104		04:00:39	4.01	0.179	0.172	0.1755	0.166678		4.01083	0.19	0.179	0.1845	0.197508		4.01083	0.187	0.183	0.185	0.206107		4.01	0.214	0.215	0.2145	0.264596		4.01083	0.248	0.251	0.2495	0.341019		4.01083	0.26	0.265	0.2625
	04:15:38	4.26056	0.315	0.159	0.159	0.138432		04:15:38	4.26111	0.278	0.16	0.16	0.136707		04:15:38	4.26028	0.187	0.18	0.1835	0.175695		4.26056	0.199	0.188	0.1935	0.205624		4.26111	0.197	0.194	0.1955	0.215511		4.26028	0.229	0.23	0.2295	0.272228		4.26056	0.268	0.274	0.271	0.348703		4.26111	0.282	0.285	0.2835
	04:30:39	4.51083	0.32	0.164	0.164	0.145631		04:30:39	4.51139	0.278	0.166	0.166	0.143761		04:30:39	4.51056	0.195	0.189	0.192	0.186379		4.51083	0.209	0.198	0.2035	0.204982		4.51139	0.208	0.205	0.2065	0.234639		4.51056	0.243	0.247	0.245	0.260819		4.51083	0.288	0.293	0.2905	0.29152		4.51139	0.298	0.307	0.3025
	04:45:41	4.76139	0.326	0.17	0.17	0.145869		04:45:41	4.76167	0.287	0.172	0.172	0.161089		04:45:41	4.76083	0.205	0.198	0.2015	0.194741		4.76139	0.222	0.208	0.215	0.213039		4.76167	0.221	0.217	0.219	0.235588		4.76083	0.259	0.265	0.262	0.274219		4.76139	0.324	0.314	0.319	0.285056		4.76167	0.323	0.329	0.326
	05:00:41	5.01139	0.332	0.177	0.177	0.152238		05:00:41	5.01222	0.296	0.179	0.179	0.160833		05:00:41	5.01111	0.215	0.208	0.2115	0.201866		5.01139	0.233	0.22	0.2265	0.215506		5.01222	0.236	0.232	0.234	0.243482		5.01111	0.278	0.279	0.2785	0.282253		5.01139	0.332	0.336	0.334	0.280029		5.01222	0.35	0.359	0.3545
	05:15:42	5.26167	0.337	0.184	0.184	0.162384		05:15:42	5.26222	0.314	0.188	0.188	0.175369		05:15:42	5.26139	0.227	0.219	0.223	0.215432		5.26167	0.246	0.233	0.2395	0.223887		5.26222	0.248	0.247	0.2475	0.245513		5.26139	0.3	0.304	0.302	0.286409		5.26167	0.359	0.362	0.3605	0.255619		5.26222	0.379	0.391	0.385
	05:30:43	5.51194	0.345	0.191	0.191	0.166		05:30:43	5.5125	0.315	0.195	0.195	0.18315		05:30:43	5.51167	0.239	0.231	0.235	0.225317		5.51194	0.26	0.245	0.2525	0.222455		5.5125	0.265	0.262	0.2635	0.243314		5.51167	0.321	0.329	0.325	0.306543		5.51194	0.382	0.387	0.3845	0.293326		5.5125	0.41	0.415	0.4125
	05:45:44	5.76222	0.352	0.2	0.2	0.169371		05:45:44	5.7625	0.326	0.205	0.205	0.183889		05:45:44	5.76194	0.254	0.246	0.25	0.243291		5.76222	0.277	0.261	0.269	0.229961		5.7625	0.281	0.279	0.28	0.253499		5.76194	0.344	0.354	0.349	0.313882		5.76222	0.41	0.414	0.412	0.304532		5.7625	0.447	0.452	0.4495
	06:00:45	6.0125	0.36	0.209	0.209	0.181297		06:00:45	6.01278	0.339	0.215	0.215	0.194898		06:00:45	6.01194	0.269	0.261	0.265	0.252286		6.0125	0.29	0.276	0.283	0.236712		6.01278	0.301	0.296	0.2985	0.257614		6.01194	0.379	0.378	0.3785	0.313987		6.0125	0.445	0.451	0.448	0.319723		6.01278	0.484	0.487	0.4855
	06:15:46	6.26278	0.37	0.218	0.218	0.186324		06:15:46	6.26333	0.35	0.226	0.226	0.194227		06:15:46	6.2625	0.29	0.279	0.2845	0.266747		6.26278	0.309	0.294	0.3015	0.236974		6.26333	0.32	0.318	0.319	0.264814		6.2625	0.411	0.416	0.4135	0.319489		6.26278	0.483	0.495	0.489	0.328715		6.26333	0.524	0.529	0.5265
	06:30:46	6.51278	0.38	0.229	0.229	0.198764		06:30:46	6.51333	0.363	0.237	0.237	0.205026		06:30:46	6.5125	0.308	0.297	0.3025	0.279321		6.51278	0.328	0.312	0.32	0.245992		6.51333	0.343	0.339	0.341	0.258004		6.5125	0.441	0.449	0.445	0.324915		6.51278	0.525	0.534	0.5295	0.309227		6.51333	0.567	0.574	0.5705
	06:45:47	6.76306	0.391	0.241	0.241	0.202585		06:45:47	6.76361	0.376	0.249	0.249	0.203313		06:45:47	6.76278	0.332	0.321	0.3265	0.286564		6.76306	0.349	0.333	0.341	0.245567		6.76361	0.367	0.363	0.365	0.258041		6.76278	0.482	0.479	0.4805	0.304809		6.76306	0.566	0.579	0.5725	0.270442		6.76361	0.614	0.618	0.616
	07:00:48	7.01333	0.403	0.255	0.255	0.204406		07:00:48	7.01417	0.392	0.264	0.264	0.218672		07:00:48	7.01306	0.355	0.346	0.3505	0.297629		7.01333	0.369	0.355	0.362	0.248779		7.01417	0.391	0.382	0.3865	0.252337		7.01306	0.523	0.525	0.524	0.277494		7.01333	0.604	0.617	0.6105	0.232845		7.01417	0.645	0.648	0.6465
	07:15:49	7.26361	0.413	0.267	0.267	0.205334		07:15:49	7.26417	0.407	0.277	0.277	0.222093		07:15:49	7.26333	0.384	0.374	0.379	0.294521		7.26361	0.395	0.376	0.3855	0.247775		7.26417	0.416	0.41	0.413	0.244017		7.26333	0.556	0.566	0.561	0.238301		7.26361	0.638	0.644	0.641	0.192246		7.26417	0.671	0.679	0.675
	07:30:50	7.51389	0.426	0.281	0.281	0.207898		07:30:50	7.51444	0.424	0.295	0.295	0.231936		07:30:50	7.51361	0.412	0.403	0.4075	0.291		7.51389	0.418	0.403	0.4105	0.256539		7.51444	0.442	0.436	0.439	0.245131		7.51361	0.583	0.592	0.5875	0.197465		7.51389	0.663	0.674	0.6685	0.153629		7.51444	0.696	0.703	0.6995
	07:45:51	7.76417	0.44	0.296	0.296	0.208577		07:45:51	7.76472	0.44	0.311	0.311	0.236572		07:45:51	7.76417	0.445	0.432	0.4385	0.292701		7.76417	0.446	0.428	0.437	0.256777		7.76472	0.473	0.459	0.466	0.237846		7.76417	0.604	0.616	0.61	0.163896		7.76417	0.687	0.701	0.694	0.123694		7.76472	0.716	0.722	0.719
	08:00:52	8.01444	0.455	0.314	0.314	0.21361		08:00:52	8.01528	0.458	0.333	0.333	0.263448		08:00:52	8.01389	0.476	0.462	0.469	0.277586		8.01444	0.476	0.46	0.468	0.255218		8.01528	0.498	0.49	0.494	0.23966		8.01389	0.636	0.641	0.6385	0.139461		8.01444	0.705	0.719	0.712	0.0933689		8.01528	0.728	0.737	0.7325
	08:15:53	8.26472	0.472	0.329	0.329	0.220193		08:15:53	8.265	0.49	0.351	0.351	0.238894		08:15:53	8.26417	0.514	0.502	0.508	0.255975		8.26472	0.508	0.489	0.4985	0.24951		8.265	0.529	0.519	0.524	0.246688		8.26417	0.657	0.665	0.661	0.114435		8.26472	0.719	0.732	0.7255	0.0661297		8.265	0.74	0.747	0.7435
	08:30:54	8.515	0.491	0.348	0.348	0.214008		08:30:54	8.51528	0.497	0.384	0.384	0.227213		08:30:54	8.51444	0.545	0.531	0.538	0.230111		8.515	0.538	0.522	0.53	0.234843		8.51528	0.562	0.554	0.558	0.245426		8.51444	0.673	0.678	0.6755	0.0825379		8.515	0.727	0.741	0.734	0.0466088		8.51528	0.744	0.755	0.7495
	08:45:55	8.76528	0.51	0.369	0.369	0.227201		08:45:55	8.76556	0.52	0.395	0.395	0.239267		08:45:55	8.76472	0.575	0.558	0.5665	0.185176		8.76528	0.57	0.552	0.561	0.216321		8.76556	0.602	0.591	0.5965	0.235022		8.76472	0.676	0.692	0.684	0.057247		8.76528	0.734	0.749	0.7415	0.0298484		8.76556	0.748	0.758	0.753
	09:00:55	9.01528	0.53	0.389	0.389	0.229825		09:00:55	9.01583	0.54	0.418	0.418	0.20605		09:00:55	9.015	0.598	0.583	0.5905	0.158479		9.01528	0.602	0.582	0.592	0.19233		9.01583	0.637	0.626	0.6315	0.212762		9.015	0.687	0.7	0.6935	0.0412793		9.01528	0.738	0.754	0.746	0.0175415		9.01583	0.749	0.759	0.754
	09:15:56	9.26556	0.552	0.413	0.413	0.228897		09:15:56	9.26611	0.567	0.446	0.446	0.235461		09:15:56	9.26556	0.62	0.603	0.6115	0.134264		9.26556	0.63	0.608	0.619	0.164652		9.26611	0.67	0.656	0.663	0.179604		9.26556	0.691	0.709	0.7	0.0309145		9.26556	0.741	0.754	0.7475	0.0060454		9.26611	0.748	0.759	0.7535
	09:30:57	9.51583	0.574	0.438	0.438	0.238691		09:30:57	9.51667	0.593	0.472	0.472	0.227664		09:30:57	9.51556	0.639	0.622	0.6305	0.107356		9.51583	0.654	0.631	0.6425	0.133278		9.51667	0.7	0.681	0.6905	0.150924		9.51556	0.695	0.713	0.704	0.019258		9.51583	0.74	0.754	0.747	0		9.51667	0.748	0.758	0.753
	09:45:58	9.76611	0.598	0.464	0.464	0.23778		09:45:58	9.76667	0.632	0.5	0.5	0.218406		09:45:58	9.76583	0.652	0.644	0.648	0.0845532		9.76611	0.674	0.649	0.6615	0.106292		9.76667	0.722	0.706	0.714	0.123827		9.76583	0.697	0.714	0.7055	0.00994205		9.76611	0.738	0.754	0.746	-0.00468806		9.76667	0.747	0.758	0.7525
	10:00:59	10.0164	0.626	0.494	0.494	0.236486		10:00:59	10.0169	0.643	0.525	0.525	0.212745		10:00:59	10.0161	0.667	0.648	0.6575	0.0666614		10.0164	0.689	0.664	0.6765	0.0820445		10.0169	0.743	0.726	0.7345	0.0984485		10.0161	0.699	0.715	0.707	0.00354189		10.0164	0.739	0.753	0.746	-0.00401968		10.0169	0.746	0.763	0.7545
	10:16:00	10.2667	0.651	0.524	0.524	0.233111		10:16:00	10.2672	0.675	0.555	0.555	0.205216		10:16:00	10.2664	0.673	0.658	0.6655	0.0466915		10.2667	0.7	0.677	0.6885	0.0614725		10.2672	0.759	0.742	0.7505	0.0760933		10.2664	0.699	0.715	0.707	-0.00212664		10.2667	0.736	0.752	0.744	-0.00402397		10.2672	0.746	0.756	0.751
	10:31:01	10.5169	0.68	0.555	0.555	0.225319		10:31:01	10.5175	0.694	0.584	0.584	0.186916		10:31:01	10.5164	0.683	0.665	0.674	0.0336107		10.5169	0.709	0.686	0.6975	0.0454611		10.5175	0.77	0.754	0.762	0.0536283		10.5164	0.698	0.715	0.7065	-0.010653		10.5169	0.736	0.752	0.744	-0.00537039		10.5175	0.744	0.757	0.7505
	10:46:03	10.7675	0.711	0.586	0.586	0.209018		10:46:03	10.7675	0.721	0.614	0.614	0.168575		10:46:03	10.7667	0.687	0.671	0.679	0.0252029		10.7675	0.715	0.692	0.7035	0.0321125		10.7675	0.778	0.763	0.7705	0.0340286		10.7667	0.698	0.71	0.704	-0.0120854		10.7675	0.735	0.751	0.743	-0.00403481		10.7675	0.747	0.754	0.7505
	11:01:03	11.0175	0.741	0.619	0.619	0.1941		11:01:03	11.0178	0.744	0.633	0.633	0.147647		11:01:03	11.0172	0.687	0.673	0.68	0.0125185		11.0175	0.72	0.696	0.708	0.0219606		11.0178	0.782	0.768	0.775	0.00978624		11.0172	0.697	0.702	0.6995	-0.0207142		11.0175	0.734	0.75	0.742	-0.00471147		11.0178	0.743	0.753	0.748
	11:16:05	11.2681	0.766	0.646	0.646	0.171887		11:16:05	11.2681	0.767	0.657	0.657	0.119458		11:16:05	11.2672	0.691	0.674	0.6825	0.00732865		11.2681	0.723	0.699	0.711	0.0134024		11.2681	0.785	0.768	0.7765	-0.00259621		11.2672	0.695	0.702	0.6985	-0.0178953		11.2681	0.733	0.749	0.741	-0.00539363		11.2681	0.741	0.752	0.7465
	11:31:04	11.5178	0.792	0.674	0.674	0.145454		11:31:04	11.5183	0.787	0.677	0.677	0.109024		11:31:04	11.5175	0.689	0.676	0.6825	0.0043984		11.5178	0.725	0.701	0.713	0.00633054		11.5183	0.781	0.758	0.7695	-0.00841312		11.5175	0.684	0.7	0.692	-0.0100492		11.5178	0.732	0.749	0.7405	-0.00607809		11.5183	0.74	0.751	0.7455
	11:46:06	11.7683	0.812	0.696	0.696	0.124912		11:46:06	11.7686	0.803	0.692	0.692	0.0844812		11:46:06	11.7678	0.691	0.677	0.684	-0.00146465		11.7683	0.727	0.699	0.713	0.000702597		11.7686	0.778	0.759	0.7685	-0.0109916		11.7678	0.682	0.701	0.6915	-0.00933885		11.7683	0.731	0.747	0.739	-0.00405455		11.7686	0.739	0.75	0.7445
	12:01:06	12.0183	0.83	0.716	0.716	0.0946391		12:01:06	12.0189	0.817	0.706	0.706	0.065665		12:01:06	12.0181	0.689	0.677	0.683	-0.00366566		12.0183	0.727	0.698	0.7125	-0.00632258		12.0189	0.778	0.759	0.7685	-0.00259959		12.0181	0.683	0.702	0.6925	-0.000722002		12.0183	0.729	0.746	0.7375	-0.0067657		12.0189	0.737	0.754	0.7455
	12:16:07	12.2686	0.846	0.732	0.732	0.0759927		12:16:07	12.2694	0.827	0.715	0.715	0.0492721		12:16:07	12.2683	0.687	0.676	0.6815	-0.00806448		12.2686	0.726	0.697	0.7115	-0.00703147		12.2694	0.777	0.759	0.768	-0.000649927		12.2683	0.684	0.7	0.692	-0.00144557		12.2686	0.731	0.745	0.738	-0.00678324		12.2694	0.736	0.747	0.7415
	12:31:09	12.5192	0.857	0.741	0.741	0.0543009		12:31:09	12.5194	0.835	0.723	0.723	0.0347692		12:31:09	12.5186	0.685	0.675	0.68	-0.00807857		12.5192	0.727	0.69	0.7085	-0.00703447		12.5194	0.776	0.759	0.7675	-0.001301		12.5186	0.683	0.7	0.6915	-0.00361363		12.5192	0.728	0.743	0.7355	-0.0067952		12.5194	0.734	0.746	0.74
	12:46:09	12.7692	0.866	0.751	0.751	0.0388097		12:46:09	12.77	0.841	0.727	0.727	0.0221186		12:46:09	12.7689	0.684	0.673	0.6785	-0.00735767		12.7692	0.726	0.69	0.708	-0.00633771		12.77	0.777	0.759	0.768	-0.000650892		12.7689	0.682	0.699	0.6905	-0.00361624		12.7692	0.726	0.742	0.734	-0.00951979		12.77	0.733	0.744	0.7385
	13:01:10	13.0194	0.873	0.756	0.756	0.029233		13:01:10	13.0197	0.846	0.731	0.731	0.012361		13:01:10	13.0189	0.683	0.672	0.6775	-0.00885531		13.0194	0.725	0.69	0.7075	-0.00353188		13.0197	0.777	0.758	0.7675	-0.0013027		13.0189	0.681	0.699	0.69	-0.00434421		13.0194	0.724	0.741	0.7325	-0.00818435		13.0197	0.733	0.743	0.738
	13:16:11	13.2697	0.879	0.761	0.761	0.0184548		13:16:11	13.27	0.85	0.731	0.731	0.00411577		13:16:11	13.2692	0.682	0.671	0.6765	-0.00739032		13.2697	0.724	0.69	0.707	-0.0028265		13.27	0.777	0.758	0.7675	-0.00260612		13.2692	0.681	0.698	0.6895	-0.00289824		13.2697	0.722	0.74	0.731	-0.00820115		13.27	0.73	0.742	0.736
	13:31:12	13.52	0.882	0.763	0.763	0.0170354		13:31:12	13.5203	0.851	0.732	0.732	-0.00548089		13:31:12	13.5194	0.68	0.668	0.674	-0.00888566		13.52	0.723	0.689	0.706	-0.0028285		13.5203	0.775	0.758	0.7665	-0.00391211		13.5194	0.68	0.697	0.6885	-0.00435247		13.52	0.722	0.737	0.7295	-0.00753059		13.5203	0.729	0.741	0.735
	13:46:12	13.77	0.884	0.765	0.765	0.0143392		13:46:12	13.7706	0.853	0.73	0.73	-0.00685393		13:46:12	13.7697	0.679	0.668	0.6735	-0.00889886		13.77	0.722	0.69	0.706	-0.00353939		13.7706	0.775	0.757	0.766	-0.00521811		13.7697	0.68	0.697	0.6885	-0.00581174		13.77	0.72	0.736	0.728	-0.0075461		13.7706	0.728	0.739	0.7335
	14:01:13	14.0203	0.886	0.769	0.769	0.0130102		14:01:13	14.0208	0.854	0.727	0.727	-0.0109769		14:01:13	14.02	0.677	0.666	0.6715	-0.00818462		14.0203	0.722	0.689	0.7055	-0.00283452		14.0208	0.773	0.756	0.7645	-0.00522638		14.02	0.679	0.695	0.687	-0.00582021		14.0203	0.719	0.735	0.727	-0.000685065		14.0208	0.726	0.737	0.7315
	14:16:14	14.2706	0.888	0.772	0.772	0.00780387		14:16:14	14.2714	0.856	0.726	0.726	-0.00962462		14:16:14	14.2703	0.676	0.665	0.6705	-0.00893867		14.2706	0.721	0.688	0.7045	-0.00496432		14.2714	0.772	0.755	0.7635	-0.0052298		14.2703	0.677	0.694	0.6855	-0.00801156		14.2706	0.717	0.734	0.7255	-0.00619362		14.2714	0.725	0.737	0.731
	14:31:15	14.5208	0.889	0.773	0.773	-0.00129979		14:31:15	14.5214	0.863	0.724	0.724	-0.0041305		14:31:15	14.5206	0.674	0.663	0.6685	-0.00971618		14.5208	0.72	0.688	0.704	-0.00567956		14.5214	0.771	0.754	0.7625	-0.00524009		14.5206	0.676	0.693	0.6845	-0.00729653		14.5208	0.717	0.741	0.729	-0.00482058		14.5214	0.725	0.735	0.73
	14:46:16	14.7711	0.889	0.771	0.771	-0.00779372		14:46:16	14.7717	0.872	0.723	0.723	-0.00552028		14:46:16	14.7708	0.673	0.662	0.6675	-0.0104861		14.7711	0.719	0.686	0.7025	-0.00640088		14.7717	0.771	0.753	0.762	-0.00524843		14.7708	0.675	0.691	0.683	-0.00658071		14.7711	0.715	0.732	0.7235	-0.00483057		14.7717	0.723	0.733	0.728
	15:01:17	15.0214	0.891	0.768	0.768	-0.0116983		15:01:17	15.0219	0.865	0.724	0.724	-0.0041488		15:01:17	15.0211	0.671	0.659	0.665	-0.00976271		15.0214	0.718	0.685	0.7015	-0.0071197		15.0219	0.769	0.752	0.7605	-0.00591419		15.0211	0.673	0.691	0.682	-0.00585594		15.0214	0.715	0.732	0.7235	-0.0124087		15.0219	0.722	0.733	0.7275
	15:16:18	15.2717	0.89	0.766	0.766	-0.0104188		15:16:18	15.2722	0.864	0.722	0.722	-0.00415455		15:16:18	15.2711	0.669	0.658	0.6635	-0.0135636		15.2717	0.716	0.684	0.7	-0.00713496		15.2722	0.768	0.751	0.7595	-0.0078986		15.2711	0.672	0.69	0.681	-0.00513335		15.2717	0.713	0.731	0.722	-0.00484395		15.2722	0.72	0.731	0.7255
	15:31:19	15.5219	0.891	0.764	0.764	-0.00652445		15:31:19	15.5222	0.862	0.721	0.721	-0.00553403		15:31:19	15.5214	0.667	0.657	0.662	-0.0143768		15.5219	0.715	0.683	0.699	-0.00714517		15.5222	0.767	0.749	0.758	-0.00791204		15.5214	0.672	0.689	0.6805	-0.00587747		15.5219	0.712	0.728	0.72	-0.00692714		15.5222	0.72	0.731	0.7255
	15:46:20	15.7722	0.893	0.763	0.763	-0.00917275		15:46:20	15.7725	0.861	0.72	0.72	-0.00416031		15:46:20	15.7717	0.666	0.651	0.6585	-0.00831238		15.7722	0.714	0.681	0.6975	-0.00716252		15.7725	0.765	0.747	0.756	-0.0079247		15.7717	0.671	0.688	0.6795	-0.00514561		15.7722	0.713	0.727	0.72	-0.00694351		15.7725	0.719	0.729	0.724
	16:01:21	16.0225	0.894	0.763	0.763	-0.00655872		16:01:21	16.0231	0.859	0.72	0.72	-0.00555712		16:01:21	16.0219	0.665	0.646	0.6555	-0.0182729		16.0225	0.712	0.681	0.6965	-0.00717081		16.0231	0.763	0.746	0.7545	-0.00793824		16.0219	0.67	0.686	0.678	-0.00588883		16.0225	0.71	0.727	0.7185	-0.00626265		16.0231	0.718	0.732	0.725
	16:16:21	16.2725	0.912	0.759	0.759	-0.0078882		16:16:21	16.2731	0.858	0.719	0.719	-0.00417074		16:16:21	16.2725	0.67	0.646	0.658	-0.0145157		16.2725	0.711	0.679	0.695	-0.00718829		16.2731	0.762	0.745	0.7535	-0.00729362		16.2725	0.669	0.686	0.6775	-0.00663717		16.2725	0.709	0.725	0.717	-0.00836128		16.2731	0.716	0.728	0.722
	16:31:23	16.5231	0.907	0.759	0.759	-0.0078882		16:31:23	16.5233	0.856	0.717	0.717	-0.00556486		16:31:23	16.5225	0.655	0.645	0.65	-0.0130339		16.5231	0.71	0.678	0.694	-0.00719864		16.5233	0.761	0.743	0.752	-0.00664158		16.5225	0.668	0.685	0.6765	-0.00590897		16.5231	0.708	0.723	0.7155	-0.00767789		16.5233	0.714	0.726	0.72
	16:46:23	16.7731	0.903	0.757	0.757	-0.00395491		16:46:23	16.7736	0.855	0.717	0.717	-0.00557262		16:46:23	16.7728	0.654	0.644	0.649	-0.0245893		16.7731	0.708	0.677	0.6925	-0.00648686		16.7736	0.759	0.742	0.7505	-0.00731791		16.7728	0.667	0.683	0.675	-0.00665683		16.7731	0.706	0.722	0.714	-0.00768974		16.7736	0.714	0.726	0.72
	17:01:24	17.0233	0.899	0.757	0.757	-0.00660391		17:01:24	17.0242	0.854	0.716	0.716	-0.00418822		17:01:24	17.0233	0.65	0.644	0.647	-0.0139274		17.0233	0.707	0.676	0.6915	-0.00722467		17.0242	0.758	0.741	0.7495	-0.00666373		17.0233	0.666	0.682	0.674	-0.0066667		17.0233	0.705	0.721	0.713	-0.00700681		17.0242	0.712	0.723	0.7175
	17:16:26	17.2739	0.897	0.756	0.756	-0.00661957		17:16:26	17.2742	0.852	0.715	0.715	-0.00699016		17:16:26	17.2736	0.641	0.643	0.642	-0.0131726		17.2739	0.706	0.675	0.6905	-0.00651216		17.2742	0.756	0.74	0.748	-0.0053381		17.2736	0.665	0.681	0.673	-0.00668342		17.2739	0.704	0.719	0.7115	-0.0084295		17.2742	0.711	0.722	0.7165
	17:31:26	17.5239	0.895	0.754	0.754	-0.00794877		17:31:26	17.5244	0.851	0.714	0.714	-0.00700385		17:31:26	17.5236	0.64	0.642	0.641	-0.0124349		17.5239	0.704	0.674	0.689	-0.00652161		17.5244	0.756	0.738	0.747	-0.00668975		17.5236	0.663	0.681	0.672	-0.00744192		17.5239	0.703	0.718	0.7105	-0.00844138		17.5244	0.709	0.72	0.7145
	17:46:27	17.7742	0.893	0.752	0.752	-0.00796154		17:46:27	17.7747	0.85	0.712	0.712	-0.00701173		17:46:27	17.7736	0.64	0.641	0.6405	-0.00389952		17.7742	0.703	0.673	0.688	-0.00726142		17.7747	0.755	0.738	0.7465	-0.00602919		17.7736	0.662	0.679	0.6705	-0.00745302		17.7742	0.7	0.716	0.708	-0.00987885		17.7747	0.71	0.719	0.7145
	18:01:28	18.0244	0.891	0.751	0.751	-0.00798052		18:01:28	18.0247	0.849	0.711	0.711	-0.00843184		18:01:28	18.0239	0.639	0.639	0.639	-0.00625459		18.0244	0.702	0.672	0.687	-0.00946822		18.0247	0.753	0.736	0.7445	-0.00603728		18.0239	0.661	0.677	0.669	-0.00971161		18.0244	0.699	0.715	0.707	-0.0106003		18.0247	0.706	0.717	0.7115
	18:16:29	18.2747	0.89	0.75	0.75	-0.00666558		18:16:29	18.275	0.847	0.71	0.71	-0.00704138		18:16:29	18.2742	0.638	0.641	0.6395	-0.00625775		18.2747	0.7	0.671	0.6855	-0.010218		18.275	0.752	0.735	0.7435	-0.00671486		18.2742	0.66	0.676	0.668	-0.00973074		18.2747	0.696	0.713	0.7045	-0.00992793		18.275	0.706	0.715	0.7105
	18:31:30	18.525	0.889	0.748	0.748	-0.00667449		18:31:30	18.5253	0.846	0.708	0.708	-0.00846287		18:31:30	18.5244	0.637	0.637	0.637	-0.00548627		18.525	0.695	0.67	0.6825	-0.010233		18.5253	0.751	0.734	0.7425	-0.00672922		18.5244	0.657	0.674	0.6655	-0.00975267		18.525	0.695	0.711	0.703	-0.0113704		18.5253	0.704	0.713	0.7085
	18:46:30	18.775	0.887	0.747	0.747	-0.00802548		18:46:30	18.7756	0.845	0.707	0.707	-0.00847719		18:46:30	18.7747	0.637	0.636	0.6365	-0.00705378		18.775	0.693	0.669	0.681	-0.00951944		18.7756	0.75	0.733	0.7415	-0.00674017		18.7747	0.656	0.672	0.664	-0.012035		18.775	0.693	0.709	0.701	-0.00640266		18.7756	0.706	0.712	0.709
	19:01:31	19.0253	0.885	0.746	0.746	-0.00670135		19:01:31	19.0261	0.844	0.705	0.705	-0.00707737		19:01:31	19.025	0.636	0.635	0.6355	-0.00786933		19.0253	0.692	0.668	0.68	-0.00660973		19.0261	0.748	0.731	0.7395	-0.00674741		19.025	0.654	0.671	0.6625	-0.011318		19.0253	0.691	0.707	0.699	-0.0114355		19.0261	0.699	0.709	0.704
	19:16:32	19.2756	0.884	0.744	0.744	-0.00805561		19:16:32	19.2761	0.843	0.704	0.704	-0.00708938		19:16:32	19.2753	0.634	0.636	0.635	-0.00946075		19.2756	0.691	0.667	0.679	-0.0066225		19.2761	0.747	0.73	0.7385	-0.0081156		19.2753	0.652	0.668	0.66	-0.0121079		19.2756	0.694	0.706	0.7	-0.0121861		19.2761	0.696	0.708	0.702
	19:31:33	19.5258	0.883	0.743	0.743	-0.00671751		19:31:33	19.5267	0.842	0.703	0.703	-0.00711154		19:31:33	19.5258	0.632	0.632	0.632	-0.0102666		19.5258	0.69	0.666	0.678	-0.00663227		19.5267	0.746	0.729	0.7375	-0.00745904		19.5258	0.65	0.666	0.658	-0.0136591		19.5258	0.687	0.703	0.695	-0.0122212		19.5267	0.695	0.706	0.7005
	19:46:34	19.7761	0.882	0.741	0.741	-0.00538487		19:46:34	19.7767	0.841	0.702	0.702	-0.00712168		19:46:34	19.7758	0.631	0.63	0.6305	-0.0126644		19.7761	0.688	0.665	0.6765	-0.0081241		19.7767	0.744	0.727	0.7355	-0.00815097		19.7758	0.648	0.664	0.656	-0.0129481		19.7761	0.685	0.7	0.6925	-0.0172723		19.7767	0.692	0.703	0.6975
	20:01:35	20.0264	0.88	0.741	0.741	-0.00674473		20:01:35	20.0269	0.84	0.7	0.7	-0.00570298		20:01:35	20.0264	0.629	0.629	0.629	-0.0111285		20.0264	0.688	0.663	0.6755	-0.00887908		20.0269	0.742	0.726	0.734	-0.0102159		20.0264	0.645	0.662	0.6535	-0.0137607		20.0264	0.682	0.699	0.6905	-0.0130198		20.0269	0.69	0.701	0.6955
	20:16:36	20.2767	0.88	0.74	0.74	-0.00540523		20:16:36	20.2769	0.838	0.699	0.699	-0.00714204		20:16:36	20.2764	0.627	0.627	0.627	-0.011152		20.2767	0.685	0.662	0.6735	-0.00889639		20.2769	0.74	0.725	0.7325	-0.00955495		20.2764	0.643	0.66	0.6515	-0.0137992		20.2767	0.68	0.696	0.688	-0.0137942		20.2769	0.687	0.698	0.6925
	20:31:37	20.5269	0.878	0.738	0.738	-0.00676487		20:31:37	20.5272	0.837	0.699	0.699	-0.0057259		20:31:37	20.5267	0.625	0.625	0.625	-0.0119887		20.5269	0.684	0.66	0.672	-0.00966105		20.5272	0.738	0.722	0.73	-0.00957457		20.5267	0.641	0.657	0.649	-0.0130849		20.5269	0.678	0.694	0.686	-0.014576		20.5272	0.685	0.695	0.69
	20:46:39	20.7775	0.876	0.737	0.737	-0.00677404		20:46:39	20.7775	0.836	0.697	0.697	-0.00717081		20:46:39	20.7769	0.624	0.623	0.6235	-0.0120238		20.7775	0.683	0.658	0.6705	-0.00819299		20.7775	0.737	0.72	0.7285	-0.0109694		20.7769	0.639	0.655	0.647	-0.0146769		20.7775	0.675	0.691	0.683	-0.0131567		20.7775	0.683	0.694	0.6885
	21:01:38	21.0272	0.875	0.736	0.736	-0.00543027		21:01:38	21.0278	0.834	0.696	0.696	-0.00861118		21:01:38	21.0269	0.622	0.621	0.6215	-0.0128719		21.0272	0.681	0.657	0.669	-0.00971161		21.0278	0.735	0.719	0.727	-0.0103157		21.0269	0.637	0.653	0.645	-0.0155153		21.0272	0.673	0.688	0.6805	-0.0146723		21.0278	0.68	0.692	0.686
	21:16:39	21.2775	0.875	0.735	0.735	-0.00543917		21:16:39	21.2781	0.833	0.694	0.694	-0.00719146		21:16:39	21.2772	0.619	0.62	0.6195	-0.00885293		21.2775	0.68	0.656	0.668	-0.0112425		21.2781	0.733	0.716	0.7245	-0.01103		21.2772	0.634	0.65	0.642	-0.0171335		21.2775	0.671	0.687	0.679	-0.0147413		21.2781	0.677	0.688	0.6825
	21:31:40	21.5278	0.873	0.734	0.734	-0.00680909		21:31:40	21.5283	0.832	0.693	0.693	-0.00864845		21:31:40	21.5275	0.617	0.617	0.617	-0.0145708		21.5278	0.678	0.653	0.6655	-0.0120169		21.5283	0.73	0.715	0.7225	-0.0124431		21.5275	0.631	0.647	0.639	-0.0179703		21.5278	0.669	0.683	0.676	-0.0125555		21.5283	0.681	0.687	0.684
	21:46:41	21.7781	0.871	0.733	0.733	-0.00818767		21:46:41	21.7786	0.831	0.692	0.692	-0.00722266		21:46:41	21.7778	0.621	0.615	0.618	-0.0146182		21.7781	0.675	0.651	0.663	-0.0135496		21.7786	0.728	0.713	0.7205	-0.0117885		21.7778	0.628	0.644	0.636	-0.0172633		21.7781	0.665	0.681	0.673	-0.0155674		21.7786	0.672	0.683	0.6775
	22:01:42	22.0283	0.869	0.731	0.731	-0.0081966		22:01:42	22.0289	0.829	0.69	0.69	-0.00723112		22:01:42	22.0281	0.612	0.613	0.6125	-0.0146819		22.0283	0.673	0.649	0.661	-0.0128368		22.0289	0.726	0.71	0.718	-0.0125176		22.0281	0.626	0.641	0.6335	-0.0165546		22.0283	0.663	0.681	0.672	-0.0163833		22.0289	0.67	0.681	0.6755
	22:16:43	22.2786	0.868	0.729	0.729	-0.0109619		22:16:43	22.2792	0.828	0.689	0.689	-0.0101587		22:16:43	22.2783	0.611	0.61	0.6105	-0.0187681		22.2786	0.671	0.647	0.659	-0.0121263		22.2792	0.724	0.708	0.716	-0.0139648		22.2783	0.623	0.639	0.631	-0.0166334		22.2786	0.66	0.677	0.6685	-0.0157073		22.2792	0.675	0.678	0.6765
	22:31:45	22.5292	0.866	0.728	0.728	-0.010992		22:31:45	22.5297	0.826	0.688	0.688	-0.00872641		22:31:45	22.5283	0.608	0.608	0.608	-0.0147906		22.5292	0.669	0.645	0.657	-0.0121632		22.5297	0.721	0.706	0.7135	-0.0133084		22.5283	0.621	0.636	0.6285	-0.0183047		22.5292	0.657	0.673	0.665	-0.0134684		22.5297	0.665	0.676	0.6705
	22:46:45	22.7792	0.865	0.725	0.725	-0.00963521		22:46:45	22.7794	0.825	0.685	0.685	-0.0102031		22:46:45	22.7786	0.606	0.607	0.6065	-0.0156703		22.7792	0.667	0.643	0.655	-0.0137321		22.7794	0.718	0.703	0.7105	-0.0147611		22.7786	0.618	0.633	0.6255	-0.0183778		22.7792	0.655	0.67	0.6625	-0.0158095		22.7794	0.661	0.674	0.6675
	23:01:46	23.0294	0.862	0.723	0.723	-0.0110376		23:01:46	23.0297	0.824	0.684	0.684	-0.0102209		23:01:46	23.0289	0.604	0.603	0.6035	-0.0148967		23.0294	0.665	0.641	0.653	-0.0145491		23.0297	0.717	0.7	0.7085	-0.0148173		23.0289	0.614	0.63	0.622	-0.0184465		23.0294	0.653	0.673	0.663	-0.0158978		23.0297	0.659	0.67	0.6645
	23:16:48	23.28	0.861	0.722	0.722	-0.00968863		23:16:48	23.28	0.822	0.682	0.682	-0.0102602		23:16:48	23.2792	0.601	0.601	0.601	#DIV/0!		23.28	0.662	0.638	0.65	-0.0145898		23.28	0.713	0.698	0.7055	-0.0148721		23.2792	0.612	0.627	0.6195	#DIV/0!		23.28	0.65	0.666	0.658	-0.0159538		23.28	0.656	0.667	0.6615
	23:31:49	23.5303	0.859	0.72	0.72	-0.0111082		23:31:49	23.5303	0.821	0.681	0.681	#DIV/0!		23:31:49	23.5294	0.6	0.598	0.599	#DIV/0!		23.5303	0.659	0.636	0.6475	-0.0154067		23.5303	0.711	0.695	0.703	#DIV/0!		23.5294	0.609	0.625	0.617	#DIV/0!		23.5303	0.647	0.662	0.6545	-0.0197697		23.5303	0.653	0.664	0.6585
	23:46:50	23.7806	0.857	0.718	0.718			23:46:50	23.7806	0.82	0.678	0.678			23:46:50	0			#DIV/0!			23.7806	0.657	0.634	0.6455			23.7806	0.708	0.692	0.7			0			#DIV/0!			23.7806	0.644	0.66	0.652			23.7806	0.652	0.662	0.657
	1 day, 0:01:52	24.0311	0.855	0.715	0.715			1 day, 0:01:52	0			#DIV/0!			1 day, 0:01:52	0			#DIV/0!			24.0311	0.655	0.631	0.643			0			#DIV/0!			0			#DIV/0!			24.0311	0.641	0.659	0.65			0			#DIV/0!
[truncated: 21 more columns]

## Sheet: B. intestinalis
		Dmm-Screen 1, 01.12.2021							Dmm-Screen 2, 07.12.2021							Daten aus DMM Screen 6 vom 16.02.22
		DMMG							DMMG							DMMG						DMMG-Y						DMMG-Y						DMMG-Y						DMMG-P						DMMG-P
	Zeit (hh.mm.ss)	time [h]	Well 1	Well 2	Mean	Growth rate		Zeit (hh.mm.ss)	time [h]	Well 1	Well 2	Mean	Growth rate		Zeit (hh.mm.ss)	time [h]	Well 1	Well 2	Mean	Growth rate		time [h]	Well 1	Well 2	Mean	Growth rate		time [h]	Well 1	Well 2	Mean	Growth rate		time [h]	Well 1	Well 2	Mean	Growth rate		time [h]	Well 1	Well 2	Mean	Growth rate		time [h]	Well 1	Well 2	Mean
					0.891	0.446442						0.853	0.436081						0.892	0.422536					0.8305	0.475451					0.8095	0.473515					0.997	0.493702					0.7875	0.447859					0.826
			D1	D2						D1	D2						D1	D2					D3	D4					D3	D4					D3	D4					D5	D6					D5	D6
	00:00:24	0.00666667	0.266	0.118	0.118			00:00:24	0.00666667	0.185	0.11	0.11			00:00:24	0.00666667	0.116	0.117	0.1165			0.00666667	0.115	0.111	0.113			0.00666667	0.111	0.108	0.1095			0.00666667	0.119	0.117	0.118			0.00666667	0.108	0.11	0.109			0.00666667	0.101	0.103	0.102
	00:15:24	0.256667	0.282	0.124	0.124			00:15:24	0.257222	0.2	0.112	0.112			00:15:24	0.256389	0.12	0.12	0.12			0.256667	0.117	0.114	0.1155			0.257222	0.113	0.11	0.1115			0.256389	0.121	0.12	0.1205			0.256667	0.112	0.113	0.1125			0.257222	0.102	0.104	0.103
	00:30:25	0.506944	0.289	0.123	0.123	0.119565		00:30:25	0.507222	0.209	0.116	0.116	0.119668		00:30:25	0.506667	0.126	0.127	0.1265	0.169315		0.506944	0.121	0.117	0.119			0.507222	0.114	0.111	0.1125			0.506667	0.127	0.125	0.126			0.506944	0.116	0.117	0.1165			0.507222	0.106	0.108	0.107
	00:45:26	0.757222	0.3	0.128	0.128	0.106824		00:45:26	0.7575	0.216	0.12	0.12	0.133383		00:45:26	0.757222	0.133	0.132	0.1325	0.178694		0.757222	0.126	0.121	0.1235			0.7575	0.117	0.114	0.1155			0.757222	0.131	0.13	0.1305			0.757222	0.12	0.124	0.122			0.7575	0.11	0.111	0.1105
	01:00:27	1.0075	0.308	0.133	0.133	0.150493		01:00:27	1.00778	0.223	0.124	0.124	0.136607		01:00:27	1.00694	0.138	0.138	0.138	0.170251		1.0075	0.131	0.127	0.129			1.00778	0.121	0.117	0.119			1.00694	0.136	0.135	0.1355			1.0075	0.131	0.126	0.1285	0.139793		1.00778	0.113	0.116	0.1145
	01:15:29	1.25806	0.315	0.138	0.138	0.145061		01:15:29	1.25833	0.23	0.128	0.128	0.146819		01:15:29	1.25722	0.143	0.144	0.1435	0.175915		1.25806	0.135	0.131	0.133	0.163798		1.25833	0.124	0.12	0.122	0.166869		1.25722	0.142	0.142	0.142	0.197421		1.25806	0.129	0.13	0.1295	0.130344		1.25833	0.117	0.119	0.118
	01:30:29	1.50806	0.329	0.143	0.143	0.139933		01:30:29	1.50833	0.238	0.133	0.133	0.156279		01:30:29	1.5075	0.15	0.15	0.15	0.178493		1.50806	0.142	0.138	0.14	0.176944		1.50833	0.128	0.125	0.1265	0.129704		1.5075	0.15	0.15	0.15	0.220682		1.50806	0.133	0.135	0.134	0.120671		1.50833	0.128	0.123	0.1255
	01:45:29	1.75806	0.339	0.148	0.148	0.141533		01:45:29	1.75861	0.247	0.139	0.139	0.171707		01:45:29	1.75778	0.158	0.158	0.158	0.192506		1.75806	0.148	0.143	0.1455	0.206292		1.75861	0.132	0.141	0.1365	0.169118		1.75778	0.159	0.159	0.159	0.250645		1.75806	0.138	0.14	0.139	0.166618		1.75861	0.125	0.127	0.126
	02:00:31	2.00861	0.351	0.153	0.153	0.166915		02:00:31	2.00889	0.255	0.145	0.145	0.178357		02:00:31	2.00806	0.165	0.165	0.165	0.19863		2.00861	0.157	0.151	0.154	0.237131		2.00889	0.138	0.133	0.1355	0.173528		2.00806	0.169	0.169	0.169	0.272266		2.00861	0.144	0.146	0.145	0.192678		2.00889	0.13	0.132	0.131
	02:15:32	2.25889	0.363	0.159	0.159	0.195473		02:15:32	2.25917	0.265	0.152	0.152	0.195154		02:15:32	2.25833	0.174	0.174	0.174	0.210171		2.25889	0.166	0.161	0.1635	0.276935		2.25917	0.145	0.144	0.1445	0.171034		2.25833	0.182	0.183	0.1825	0.303719		2.25889	0.152	0.154	0.153	0.221396		2.25917	0.135	0.137	0.136
	02:30:32	2.50889	0.374	0.169	0.169	0.231994		02:30:32	2.50944	0.276	0.159	0.159	0.199195		02:30:32	2.50861	0.183	0.183	0.183	0.236126		2.50889	0.181	0.174	0.1775	0.314556		2.50944	0.153	0.148	0.1505	0.25838		2.50861	0.197	0.197	0.197	0.335677		2.50889	0.161	0.164	0.1625	0.262073		2.50944	0.142	0.144	0.143
	02:45:34	2.75944	0.398	0.18	0.18	0.268336		02:45:34	2.76	0.289	0.169	0.169	0.222834		02:45:34	2.75889	0.195	0.195	0.195	0.250148		2.75944	0.195	0.189	0.192	0.35811		2.76	0.165	0.159	0.162	0.291593		2.75889	0.215	0.216	0.2155	0.363198		2.75944	0.173	0.174	0.1735	0.297108		2.76	0.151	0.152	0.1515
	03:00:35	3.00972	0.417	0.193	0.193	0.303486		03:00:35	3.01	0.309	0.177	0.177	0.244098		03:00:35	3.00917	0.21	0.208	0.209	0.275005		3.00972	0.214	0.208	0.211	0.400314		3.01	0.179	0.172	0.1755	0.367929		3.00917	0.236	0.237	0.2365	0.394822		3.00972	0.188	0.189	0.1885	0.331698		3.01	0.162	0.163	0.1625
	03:15:36	3.26	0.431	0.208	0.208	0.328231		03:15:36	3.26056	0.329	0.19	0.19	0.263582		03:15:36	3.25917	0.224	0.223	0.2235	0.297004		3.26	0.238	0.23	0.234	0.418909		3.26056	0.199	0.188	0.1935	0.369654		3.25917	0.263	0.262	0.2625	0.421225		3.26	0.206	0.206	0.206	0.368968		3.26056	0.174	0.175	0.1745
	03:30:36	3.51	0.44	0.229	0.229	0.360926		03:30:36	3.51028	0.355	0.203	0.203	0.300064		03:30:36	3.50972	0.241	0.241	0.241	0.322092		3.51	0.265	0.265	0.265	0.44825		3.51028	0.214	0.221	0.2175	0.398463		3.50972	0.294	0.291	0.2925	0.448531		3.51	0.225	0.228	0.2265	0.404132		3.51028	0.19	0.19	0.19
	03:45:37	3.76028	0.462	0.25	0.25	0.389094		03:45:37	3.76056	0.398	0.22	0.22	0.313483		03:45:37	3.75972	0.263	0.262	0.2625	0.34278		3.76028	0.297	0.287	0.292	0.460625		3.76056	0.24	0.229	0.2345	0.416369		3.75972	0.331	0.326	0.3285	0.473043		3.76028	0.25	0.252	0.251	0.418095		3.76056	0.207	0.209	0.208
	04:00:39	4.01083	0.482	0.277	0.277	0.406581		04:00:39	4.01083	0.506	0.239	0.239	0.342405		04:00:39	4.01	0.29	0.287	0.2885	0.368534		4.01083	0.338	0.323	0.3305	0.454176		4.01083	0.266	0.257	0.2615	0.416431		4.01	0.374	0.367	0.3705	0.487597		4.01083	0.282	0.283	0.2825	0.431967		4.01083	0.229	0.231	0.23
	04:15:38	4.26056	0.502	0.307	0.307	0.426101		04:15:38	4.26111	0.535	0.26	0.26	0.364869		04:15:38	4.26028	0.315	0.315	0.315	0.383864		4.26056	0.376	0.366	0.371	0.475451		4.26111	0.298	0.289	0.2935	0.460926		4.26028	0.43	0.413	0.4215	0.493702		4.26056	0.313	0.313	0.313	0.447859		4.26111	0.257	0.257	0.257
	04:30:39	4.51083	0.529	0.344	0.344	0.434864		04:30:39	4.51139	0.556	0.286	0.286	0.38379		04:30:39	4.51056	0.348	0.349	0.3485	0.400967		4.51083	0.424	0.411	0.4175	0.469175		4.51139	0.335	0.325	0.33	0.471974		4.51056	0.487	0.466	0.4765	0.482373		4.51083	0.35	0.348	0.349	0.431428		4.51139	0.286	0.286	0.286
	04:45:41	4.76139	0.563	0.383	0.383	0.446442		04:45:41	4.76167	0.561	0.317	0.317	0.415208		04:45:41	4.76083	0.386	0.385	0.3855	0.416575		4.76139	0.478	0.462	0.47	0.45661		4.76167	0.38	0.364	0.372	0.473515		4.76083	0.554	0.523	0.5385	0.460705		4.76139	0.394	0.392	0.393	0.439517		4.76167	0.32	0.323	0.3215
	05:00:41	5.01139	0.601	0.428	0.428	0.443		05:00:41	5.01222	0.564	0.351	0.351	0.428032		05:00:41	5.01111	0.432	0.43	0.431	0.422536		5.01139	0.539	0.518	0.5285	0.429826		5.01222	0.426	0.413	0.4195	0.462839		5.01111	0.617	0.584	0.6005	0.427471		5.01139	0.435	0.435	0.435	0.433234		5.01222	0.365	0.364	0.3645
	05:15:42	5.26167	0.643	0.48	0.48	0.43342		05:15:42	5.26222	0.599	0.394	0.394	0.431054		05:15:42	5.26139	0.479	0.477	0.478	0.420867		5.26167	0.591	0.581	0.586	0.38219		5.26222	0.482	0.461	0.4715	0.443764		5.26139	0.69	0.647	0.6685	0.380922		5.26167	0.486	0.486	0.486	0.402582		5.26222	0.409	0.408	0.4085
	05:30:43	5.51194	0.692	0.536	0.536	0.412764		05:30:43	5.5125	0.641	0.439	0.439	0.436081		05:30:43	5.51167	0.53	0.534	0.532	0.415123		5.51194	0.649	0.635	0.642	0.331498		5.5125	0.534	0.515	0.5245	0.408807		5.51167	0.756	0.706	0.731	0.329993		5.51194	0.541	0.536	0.5385	0.377859		5.5125	0.468	0.462	0.465
	05:45:44	5.76222	0.74	0.591	0.591	0.381147		05:45:44	5.7625	0.674	0.488	0.488	0.416777		05:45:44	5.76194	0.585	0.59	0.5875	0.407798		5.76222	0.7	0.678	0.689	0.273416		5.7625	0.591	0.569	0.58	0.374542		5.76194	0.817	0.76	0.7885	0.276282		5.76222	0.588	0.588	0.588	0.329618		5.7625	0.516	0.516	0.516
	06:00:45	6.0125	0.789	0.647	0.647	0.336991		06:00:45	6.01278	0.733	0.543	0.543	0.398276		06:00:45	6.01194	0.654	0.652	0.653	0.378481		6.0125	0.747	0.726	0.7365	0.209167		6.01278	0.64	0.623	0.6315	0.311673		6.01194	0.864	0.807	0.8355	0.224324		6.0125	0.635	0.635	0.635	0.276247		6.01278	0.578	0.571	0.5745
	06:15:46	6.26278	0.835	0.703	0.703	0.292502		06:15:46	6.26333	0.784	0.598	0.598	0.373126		06:15:46	6.2625	0.72	0.718	0.719	0.334977		6.26278	0.78	0.761	0.7705	0.152986		6.26333	0.702	0.67	0.686	0.249408		6.2625	0.914	0.849	0.8815	0.175601		6.26278	0.676	0.676	0.676	0.223637		6.26333	0.631	0.626	0.6285
	06:30:46	6.51278	0.876	0.751	0.751	0.239195		06:30:46	6.51333	0.822	0.654	0.654	0.329151		06:30:46	6.5125	0.782	0.772	0.777	0.271559		6.51278	0.799	0.784	0.7915	0.0993539		6.51333	0.725	0.708	0.7165	0.190206		6.5125	0.94	0.89	0.915	0.147038		6.51278	0.707	0.713	0.71	0.17757		6.51333	0.683	0.677	0.68
	06:45:47	6.76306	0.911	0.792	0.792	0.185008		06:45:47	6.76361	0.855	0.709	0.709	0.283257		06:45:47	6.76278	0.823	0.82	0.8215	0.195056		6.76306	0.812	0.794	0.803	0.0640389		6.76361	0.754	0.735	0.7445	0.127669		6.76278	0.958	0.922	0.94	0.111431		6.76306	0.735	0.736	0.7355	0.136556		6.76361	0.718	0.717	0.7175
	07:00:48	7.01333	0.958	0.822	0.822	0.138855		07:00:48	7.01417	0.884	0.755	0.755	0.222285		07:00:48	7.01306	0.853	0.861	0.857	0.126045		7.01333	0.822	0.805	0.8135	0.0450332		7.01417	0.775	0.753	0.764	0.100702		7.01306	0.975	0.961	0.968	0.0817158		7.01333	0.756	0.761	0.7585	0.099034		7.01417	0.753	0.748	0.7505
	07:15:49	7.26361	1.001	0.846	0.846	0.104108		07:15:49	7.26417	0.908	0.794	0.794	0.157395		07:15:49	7.26333	0.868	0.88	0.874	0.0737881		7.26361	0.83	0.813	0.8215	0.0336358		7.26417	0.789	0.77	0.7795	0.0761797		7.26333	0.986	0.985	0.9855	0.0587892		7.26361	0.771	0.779	0.775	0.0676026		7.26417	0.776	0.774	0.775
	07:30:50	7.51389	1.007	0.863	0.863	0.0748933		07:30:50	7.51444	0.929	0.817	0.817	0.102992		07:30:50	7.51361	0.875	0.888	0.8815	0.0343784		7.51389	0.836	0.82	0.828	0.020659		7.51444	0.802	0.783	0.7925	0.0565501		7.51361	0.99	0.996	0.993	0.0279897		7.51389	0.781	0.787	0.784	0.0374789		7.51444	0.796	0.795	0.7955
	07:45:51	7.76417	1.016	0.879	0.879	0.0517675		07:45:51	7.76472	0.935	0.83	0.83	0.0598336		07:45:51	7.76417	0.878	0.891	0.8845	0.019248		7.76417	0.839	0.822	0.8305	0.00907813		7.76472	0.815	0.792	0.8035	0.0377326		7.76417	0.992	1.002	0.997	0.00958562		7.76417	0.784	0.79	0.787	0.01217		7.76472	0.813	0.812	0.8125
	08:00:52	8.01444	1.024	0.886	0.886	0.0318943		08:00:52	8.01528	0.941	0.837	0.837	0.0407391		08:00:52	8.01389	0.88	0.894	0.887	0.0118313		8.01444	0.839	0.822	0.8305	0		8.01528	0.818	0.799	0.8085	0.0212066		8.01389	0.99	1.001	0.9955	0.0010057		8.01444	0.783	0.792	0.7875	0		8.01528	0.82	0.824	0.822
	08:15:53	8.26472	1.029	0.891	0.891	0.0124228		08:15:53	8.265	0.946	0.843	0.843	0.0273111		08:15:53	8.26417	0.885	0.897	0.891	0.00731785		8.26472	0.838	0.82	0.829	-0.00603196		8.265	0.82	0.799	0.8095	0.00619833		8.26417	0.989	1.001	0.995	-0.00401787		8.26472	0.781	0.788	0.7845	-0.00572796		8.265	0.823	0.829	0.826
	08:30:54	8.515	1.03	0.891	0.891	0.00225291		08:30:54	8.51528	0.954	0.851	0.851	0.0177526		08:30:54	8.51444	0.885	0.899	0.892	0.0028114		8.515	0.836	0.82	0.828	-0.00785086		8.51528	0.82	0.799	0.8095	0.000617895		8.51444	0.988	1	0.994	-0.00553403		8.515	0.78	0.788	0.784	-0.00828132		8.51528	0.821	0.828	0.8245
	08:45:55	8.76528	1.029	0.89	0.89	-0.00562279		08:45:55	8.76556	0.958	0.853	0.853	0.0106078		08:45:55	8.76472	0.885	0.897	0.891	-0.00336801		8.76528	0.834	0.817	0.8255	-0.00786512		8.76556	0.82	0.797	0.8085	-0.00308967		8.76472	0.987	0.999	0.993	-0.006545		8.76528	0.779	0.786	0.7825	-0.00574786		8.76556	0.821	0.826	0.8235
	09:00:55	9.01528	1.029	0.888	0.888	-0.0078808		09:00:55	9.01583	0.959	0.852	0.852	-0.00117415		09:00:55	9.015	0.883	0.896	0.8895	-0.00674169		9.01528	0.833	0.815	0.824	-0.0103102		9.01583	0.82	0.798	0.809	-0.0049467		9.015	0.984	0.996	0.99	-0.00705932		9.01528	0.777	0.785	0.781	-0.00960437		9.01583	0.819	0.825	0.822
	09:15:56	9.26556	1.028	0.886	0.886	-0.00902189		09:15:56	9.26611	0.961	0.852	0.852	-0.00351929		09:15:56	9.26556	0.882	0.894	0.888	-0.00731379		9.26556	0.831	0.814	0.8225	-0.0103416		9.26611	0.818	0.796	0.807	-0.0030935		9.26556	0.982	0.995	0.9885	-0.00909466		9.26556	0.777	0.783	0.78	-0.0122047		9.26611	0.818	0.823	0.8205
	09:30:57	9.51583	1.027	0.884	0.884	-0.00903979		09:30:57	9.51667	0.962	0.85	0.85	-0.00352343		09:30:57	9.51556	0.88	0.892	0.886	-0.00789195		9.51583	0.828	0.811	0.8195	-0.0115832		9.51667	0.816	0.795	0.8055	-0.00743594		9.51556	0.981	0.993	0.987	-0.00810463		9.51583	0.772	0.781	0.7765	-0.0135205		9.51667	0.818	0.823	0.8205
	09:45:58	9.76611	1.025	0.882	0.882	-0.00792325		09:45:58	9.76667	0.964	0.85	0.85	-0.0058793		09:45:58	9.76583	0.878	0.891	0.8845	-0.00847475		9.76611	0.825	0.809	0.817	-0.012219		9.76667	0.815	0.797	0.806	-0.00745444		9.76583	0.978	0.99	0.984	-0.00964896		9.76611	0.769	0.777	0.773	-0.0148369		9.76667	0.816	0.821	0.8185
	10:00:59	10.0164	1.024	0.88	0.88	-0.0113641		10:00:59	10.0169	1.001	0.849	0.849	-0.00589481		10:00:59	10.0161	0.876	0.889	0.8825	-0.00849396		10.0164	0.823	0.806	0.8145	-0.0128812		10.0169	0.814	0.792	0.803	-0.00809551		10.0161	0.976	0.988	0.982	-0.0106864		10.0164	0.766	0.775	0.7705	-0.0149042		10.0169	0.814	0.818	0.816
	10:16:00	10.2667	1.022	0.879	0.879	-0.0068165		10:16:00	10.2672	0.992	0.847	0.847	-0.00707796		10:16:00	10.2664	0.874	0.887	0.8805	-0.00964838		10.2667	0.821	0.804	0.8125	-0.0129173		10.2672	0.812	0.79	0.801	-0.0112197		10.2664	0.973	0.985	0.979	-0.0107191		10.2667	0.765	0.772	0.7685	-0.013003		10.2672	0.811	0.816	0.8135
	10:31:01	10.5169	1.02	0.874	0.874	-0.011416		10:31:01	10.5175	0.99	0.845	0.845	-0.00827228		10:31:01	10.5164	0.872	0.885	0.8785	-0.0108112		10.5169	0.817	0.801	0.809	-0.0123398		10.5175	0.809	0.789	0.799	-0.0112619		10.5164	0.97	0.983	0.9765	-0.0117668		10.5169	0.762	0.768	0.765	-0.0143634		10.5175	0.81	0.815	0.8125
	10:46:03	10.7675	1.019	0.876	0.876	-0.0148793		10:46:03	10.7675	0.989	0.844	0.844	-0.00948209		10:46:03	10.7667	0.87	0.882	0.876	-0.0108389		10.7675	0.815	0.798	0.8065	-0.013612		10.7675	0.807	0.787	0.797	-0.0119211		10.7667	0.967	0.98	0.9735	-0.0118064		10.7675	0.759	0.767	0.763	-0.0157162		10.7675	0.806	0.813	0.8095
	11:01:03	11.0175	1.017	0.87	0.87	-0.0126551		11:01:03	11.0178	0.988	0.842	0.842	-0.00711999		11:01:03	11.0172	0.867	0.879	0.873	-0.0120108		11.0175	0.813	0.796	0.8045	-0.0130531		11.0178	0.804	0.784	0.794	-0.0125841		11.0172	0.964	0.977	0.9705	-0.0128692		11.0175	0.755	0.764	0.7595	-0.0144714		11.0178	0.805	0.811	0.808
	11:16:05	11.2681	1.016	0.866	0.866	-0.0184184		11:16:05	11.2681	0.987	0.839	0.839	-0.0119059		11:16:05	11.2672	0.865	0.877	0.871	-0.0120453		11.2681	0.809	0.794	0.8015	-0.0143498		11.2681	0.802	0.781	0.7915	-0.0138825		11.2672	0.962	0.973	0.9675	-0.0129091		11.2681	0.753	0.76	0.7565	-0.0171705		11.2681	0.802	0.807	0.8045
	11:31:04	11.5178	1.013	0.863	0.863	-0.0150428		11:31:04	11.5183	0.984	0.839	0.839	-0.0119343		11:31:04	11.5175	0.862	0.874	0.868	-0.0120903		11.5178	0.806	0.791	0.7985	-0.0150159		11.5183	0.799	0.779	0.789	-0.0132976		11.5175	0.958	0.97	0.964	-0.0124315		11.5178	0.751	0.757	0.754	-0.0179198		11.5183	0.799	0.803	0.801
	11:46:06	11.7683	1.012	0.86	0.86	-0.013946		11:46:06	11.7686	0.983	0.834	0.834	-0.01077		11:46:06	11.7678	0.859	0.872	0.8655	-0.0121149		11.7683	0.804	0.786	0.795	-0.0157099		11.7686	0.796	0.776	0.786	-0.0133362		11.7678	0.955	0.967	0.961	-0.0135128		11.7683	0.746	0.754	0.75	-0.0179965		11.7686	0.796	0.801	0.7985
	12:01:06	12.0183	1.01	0.857	0.857	-0.0151573		12:01:06	12.0189	0.982	0.832	0.832	-0.0168086		12:01:06	12.0181	0.856	0.869	0.8625	-0.0127396		12.0183	0.801	0.784	0.7925	-0.0144866		12.0189	0.794	0.773	0.7835	-0.0140242		12.0181	0.953	0.964	0.9585	-0.0125124		12.0183	0.742	0.75	0.746	-0.0187162		12.0189	0.793	0.798	0.7955
	12:16:07	12.2686	1.007	0.854	0.854	-0.015219		12:16:07	12.2694	0.98	0.83	0.83	-0.0132588		12:16:07	12.2683	0.854	0.867	0.8605	-0.0133613		12.2686	0.797	0.781	0.789	-0.0145589		12.2694	0.791	0.771	0.781	-0.0140742		12.2683	0.949	0.96	0.9545	-0.0130781		12.2686	0.739	0.747	0.743	-0.0167931		12.2694	0.791	0.794	0.7925
	12:31:09	12.5192	1.005	0.85	0.85	-0.0152685		12:31:09	12.5194	0.978	0.825	0.825	-0.0132982		12:31:09	12.5186	0.851	0.863	0.857	-0.012825		12.5192	0.795	0.779	0.787	-0.0146011		12.5194	0.788	0.768	0.778	-0.0154215		12.5186	0.946	0.958	0.952	-0.0147016		12.5192	0.736	0.744	0.74	-0.0175604		12.5194	0.787	0.791	0.789
	12:46:09	12.7692	1.003	0.847	0.847	-0.016511		12:46:09	12.77	0.976	0.823	0.823	-0.0157778		12:46:09	12.7689	0.848	0.86	0.854	-0.0146208		12.7692	0.792	0.775	0.7835	-0.015309		12.77	0.785	0.765	0.775	-0.0161256		12.7689	0.942	0.955	0.9485	-0.0142326		12.7692	0.734	0.741	0.7375	-0.0162645		12.77	0.782	0.788	0.785
	13:01:10	13.0194	1.001	0.844	0.844	-0.0153994		13:01:10	13.0197	0.975	0.821	0.821	-0.0134118		13:01:10	13.0189	0.845	0.858	0.8515	-0.0134985		13.0194	0.789	0.773	0.781	-0.0166425		13.0197	0.781	0.762	0.7715	-0.0161838		13.0189	0.939	0.95	0.9445	-0.0142703		13.0194	0.729	0.737	0.733	-0.0183964		13.0197	0.781	0.784	0.7825
	13:16:11	13.2697	0.999	0.84	0.84	-0.0166532		13:16:11	13.27	0.972	0.817	0.817	-0.01468		13:16:11	13.2692	0.842	0.854	0.848	-0.0141394		13.2697	0.785	0.769	0.777	-0.0160693		13.27	0.778	0.759	0.7685	-0.0162515		13.2692	0.935	0.947	0.941	-0.0143233		13.2697	0.728	0.734	0.731	-0.0191496		13.27	0.777	0.781	0.779
	13:31:12	13.52	0.996	0.837	0.837	-0.0167129		13:31:12	13.5203	0.97	0.814	0.814	-0.0159433		13:31:12	13.5194	0.839	0.852	0.8455	-0.0141773		13.52	0.782	0.766	0.774	-0.0154713		13.5203	0.775	0.756	0.7655	-0.0163168		13.5194	0.933	0.944	0.9385	-0.0138441		13.52	0.723	0.73	0.7265	-0.017186		13.5203	0.772	0.777	0.7745
	13:46:12	13.77	0.996	0.833	0.833	-0.0167931		13:46:12	13.7706	0.97	0.811	0.811	-0.0147763		13:46:12	13.7697	0.836	0.848	0.842	-0.0142362		13.77	0.779	0.763	0.771	-0.0148987		13.7706	0.772	0.753	0.7625	-0.0163764		13.7697	0.929	0.941	0.935	-0.0133579		13.77	0.719	0.728	0.7235	-0.0193215		13.7706	0.77	0.774	0.772
	14:01:13	14.0203	0.992	0.83	0.83	-0.0168538		14:01:13	14.0208	0.967	0.808	0.808	-0.0148353		14:01:13	14.02	0.833	0.846	0.8395	-0.0154777		14.0203	0.777	0.761	0.769	-0.0156123		14.0208	0.769	0.749	0.759	-0.01512		14.02	0.926	0.937	0.9315	-0.0155535		14.0203	0.717	0.724	0.7205	-0.0131517		14.0208	0.765	0.771	0.768
	14:16:14	14.2706	0.99	0.826	0.826	-0.0157118		14:16:14	14.2714	0.964	0.805	0.805	-0.0161415		14:16:14	14.2703	0.83	0.842	0.836	-0.0149403		14.2706	0.773	0.758	0.7655	-0.0150114		14.2714	0.765	0.747	0.756	-0.016511		14.2703	0.923	0.934	0.9285	-0.0156122		14.2706	0.713	0.721	0.717	-0.0181115		14.2714	0.761	0.766	0.7635
	14:31:15	14.5208	0.988	0.823	0.823	-0.0169925		14:31:15	14.5214	0.962	0.802	0.802	-0.0162019		14:31:15	14.5206	0.826	0.839	0.8325	-0.0155892		14.5208	0.77	0.754	0.762	-0.0150507		14.5214	0.763	0.745	0.754	-0.0165877		14.5206	0.918	0.93	0.924	-0.0156713		14.5208	0.711	0.723	0.717	-0.0188938		14.5214	0.758	0.763	0.7605
	14:46:16	14.7711	0.985	0.82	0.82	-0.0158461		14:46:16	14.7717	0.961	0.798	0.798	-0.0162673		14:46:16	14.7708	0.823	0.836	0.8295	-0.0156594		14.7711	0.767	0.752	0.7595	-0.0164457		14.7717	0.76	0.74	0.75	-0.015987		14.7708	0.915	0.926	0.9205	-0.0157267		14.7711	0.706	0.715	0.7105	-0.0182772		14.7717	0.755	0.762	0.7585
	15:01:17	15.0214	0.983	0.816	0.816	-0.0171382		15:01:17	15.0219	0.957	0.795	0.795	-0.0175959		15:01:17	15.0211	0.82	0.833	0.8265	-0.0145072		15.0214	0.766	0.749	0.7575	-0.01519		15.0219	0.756	0.737	0.7465	-0.0187266		15.0211	0.912	0.922	0.917	-0.0147059		15.0214	0.704	0.71	0.707	-0.0218307		15.0219	0.753	0.756	0.7545
	15:16:18	15.2717	0.98	0.813	0.813	-0.0184416		15:16:18	15.2722	0.955	0.792	0.792	-0.0164112		15:16:18	15.2711	0.817	0.829	0.823	-0.0151714		15.2717	0.761	0.745	0.753	-0.0145729		15.2722	0.753	0.735	0.744	-0.0167931		15.2711	0.908	0.92	0.914	-0.0153132		15.2717	0.7	0.708	0.704	-0.0163001		15.2722	0.748	0.754	0.751
	15:31:19	15.5219	0.978	0.809	0.809	-0.0172865		15:31:19	15.5222	0.953	0.788	0.788	-0.0164691		15:31:19	15.5214	0.814	0.827	0.8205	-0.0152269		15.5219	0.759	0.742	0.7505	-0.0166209		15.5222	0.75	0.73	0.74	-0.0168678		15.5214	0.905	0.916	0.9105	-0.0153721		15.5219	0.698	0.705	0.7015	-0.0170998		15.5222	0.744	0.749	0.7465
	15:46:20	15.7722	0.976	0.805	0.805	-0.018607		15:46:20	15.7725	0.95	0.785	0.785	-0.0165366		15:46:20	15.7717	0.811	0.823	0.817	-0.0152836		15.7722	0.756	0.741	0.7485	-0.0147037		15.7725	0.747	0.728	0.7375	-0.0169297		15.7717	0.901	0.912	0.9065	-0.0159693		15.7722	0.696	0.702	0.699	-0.0164564		15.7725	0.742	0.746	0.744
	16:01:21	16.0225	0.974	0.802	0.802	-0.0174374		16:01:21	16.0231	0.949	0.782	0.782	-0.0153285		16:01:21	16.0219	0.808	0.82	0.814	-0.0159531		16.0225	0.753	0.737	0.745	-0.014749		16.0231	0.743	0.725	0.734	-0.016331		16.0219	0.898	0.908	0.903	-0.0149215		16.0225	0.691	0.699	0.695	-0.0172351		16.0231	0.737	0.743	0.74
	16:16:21	16.2725	0.971	0.798	0.798	-0.0162673		16:16:21	16.2731	0.946	0.779	0.779	-0.0166806		16:16:21	16.2725	0.804	0.817	0.8105	-0.016022		16.2725	0.75	0.734	0.742	-0.0154704		16.2731	0.741	0.722	0.7315	-0.0170755		16.2725	0.894	0.905	0.8995	-0.0144287		16.2725	0.689	0.696	0.6925	-0.019486		16.2731	0.734	0.739	0.7365
	16:31:23	16.5231	0.969	0.795	0.795	-0.0175959		16:31:23	16.5233	0.943	0.776	0.776	-0.018045		16:31:23	16.5225	0.801	0.814	0.8075	-0.0160771		16.5231	0.748	0.731	0.7395	-0.0155437		16.5233	0.737	0.719	0.728	-0.0164656		16.5225	0.891	0.903	0.897	-0.014481		16.5231	0.687	0.692	0.6895	-0.0174025		16.5233	0.73	0.735	0.7325
	16:46:23	16.7731	0.967	0.792	0.792	-0.0164021		16:46:23	16.7736	0.941	0.772	0.772	-0.0168102		16:46:23	16.7728	0.798	0.81	0.804	-0.0161516		16.7731	0.745	0.729	0.737	-0.0142323		16.7736	0.734	0.716	0.725	-0.0172167		16.7728	0.888	0.899	0.8935	-0.0145418		16.7731	0.682	0.689	0.6855	-0.0181902		16.7736	0.727	0.731	0.729
	17:01:24	17.0233	0.964	0.788	0.788	-0.0164736		17:01:24	17.0242	0.939	0.768	0.768	-0.0181858		17:01:24	17.0233	0.795	0.807	0.801	-0.0162121		17.0233	0.742	0.725	0.7335	-0.0149742		17.0242	0.731	0.713	0.722	-0.0166024		17.0233	0.885	0.895	0.89	-0.0157132		17.0233	0.68	0.686	0.683	-0.0197572		17.0242	0.724	0.729	0.7265
	17:16:26	17.2739	0.962	0.785	0.785	-0.016532		17:16:26	17.2742	0.936	0.766	0.766	-0.0169639		17:16:26	17.2736	0.791	0.804	0.7975	-0.0150254		17.2739	0.74	0.723	0.7315	-0.0150212		17.2742	0.728	0.71	0.719	-0.0173724		17.2736	0.881	0.892	0.8865	-0.0157796		17.2739	0.677	0.683	0.68	-0.0161589		17.2742	0.722	0.725	0.7235
	17:31:26	17.5239	0.96	0.782	0.782	-0.0166166		17:31:26	17.5244	0.933	0.762	0.762	-0.0157396		17:31:26	17.5236	0.788	0.801	0.7945	-0.0150862		17.5239	0.737	0.72	0.7285	-0.0137118		17.5244	0.725	0.707	0.716	-0.0153442		17.5236	0.878	0.888	0.883	-0.0152763		17.5239	0.673	0.679	0.676	-0.017706		17.5244	0.718	0.721	0.7195
	17:46:27	17.7742	0.958	0.779	0.779	-0.0166853		17:46:27	17.7747	0.931	0.759	0.759	-0.0184305		17:46:27	17.7736	0.786	0.798	0.792	-0.015153		17.7742	0.734	0.718	0.726	-0.014446		17.7747	0.722	0.703	0.7125	-0.0161103		17.7736	0.874	0.885	0.8795	-0.0147648		17.7742	0.671	0.678	0.6745	-0.018538		17.7747	0.714	0.718	0.716
	18:01:28	18.0244	0.955	0.775	0.775	-0.0167452		18:01:28	18.0247	0.929	0.756	0.756	-0.0158601		18:01:28	18.0239	0.783	0.795	0.789	-0.0152064		18.0244	0.731	0.716	0.7235	-0.0138066		18.0247	0.721	0.701	0.711	-0.0168877		18.0239	0.871	0.882	0.8765	-0.0148196		18.0244	0.668	0.674	0.671	-0.0163878		18.0247	0.711	0.715	0.713
	18:16:29	18.2747	0.953	0.772	0.772	-0.0181201		18:16:29	18.275	0.926	0.752	0.752	-0.0172618		18:16:29	18.2742	0.779	0.792	0.7855	-0.015891		18.2747	0.729	0.713	0.721	-0.0145563		18.275	0.716	0.699	0.7075	-0.0155461		18.2742	0.868	0.879	0.8735	-0.0142987		18.2747	0.664	0.671	0.6675	-0.0194455		18.275	0.708	0.712	0.71
	18:31:30	18.525	0.951	0.769	0.769	-0.015592		18:31:30	18.5253	0.924	0.75	0.75	-0.0173213		18:31:30	18.5244	0.776	0.789	0.7825	-0.015309		18.525	0.727	0.71	0.7185	-0.014607		18.5253	0.713	0.695	0.704	-0.0169981		18.5244	0.864	0.876	0.87	-0.0155048		18.525	0.662	0.668	0.665	-0.0172728		18.5253	0.705	0.709	0.707
	18:46:30	18.775	0.949	0.765	0.765	-0.0156531		18:46:30	18.7756	0.922	0.746	0.746	-0.0160683		18:46:30	18.7747	0.773	0.786	0.7795	-0.0147322		18.775	0.724	0.707	0.7155	-0.0139551		18.7756	0.71	0.693	0.7015	-0.0163698		18.7747	0.861	0.873	0.867	-0.0149779		18.775	0.658	0.665	0.6615	-0.0158422		18.7756	0.704	0.707	0.7055
	19:01:31	19.0253	0.946	0.763	0.763	-0.0170354		19:01:31	19.0261	0.919	0.743	0.743	-0.0174611		19:01:31	19.025	0.771	0.783	0.777	-0.0141376		19.0253	0.722	0.704	0.713	-0.0147094		19.0261	0.708	0.69	0.699	-0.0150063		19.025	0.857	0.869	0.863	-0.014452		19.0253	0.657	0.662	0.6595	-0.0166658		19.0261	0.7	0.703	0.7015
	19:16:32	19.2756	0.945	0.76	0.76	-0.0157931		19:16:32	19.2761	0.917	0.74	0.74	-0.0148386		19:16:32	19.2753	0.768	0.78	0.774	-0.0141964		19.2756	0.719	0.703	0.711	-0.0140592		19.2761	0.705	0.687	0.696	-0.016511		19.2753	0.855	0.866	0.8605	-0.0145064		19.2756	0.654	0.66	0.657	-0.0144494		19.2761	0.697	0.7	0.6985
	19:31:33	19.5258	0.942	0.756	0.756	-0.0158348		19:31:33	19.5267	0.914	0.737	0.737	-0.016269		19:31:33	19.5258	0.765	0.778	0.7715	-0.0155429		19.5258	0.716	0.7	0.708	-0.0148196		19.5267	0.702	0.685	0.6935	-0.0165751		19.5258	0.852	0.863	0.8575	-0.0139831		19.5258	0.651	0.657	0.654	-0.0152622		19.5267	0.694	0.698	0.696
	19:46:34	19.7761	0.94	0.753	0.753	-0.0158978		19:46:34	19.7767	0.912	0.735	0.735	-0.0135943		19:46:34	19.7758	0.762	0.775	0.7685	-0.0149528		19.7761	0.714	0.697	0.7055	-0.0148616		19.7767	0.699	0.681	0.69	-0.0159176		19.7758	0.849	0.86	0.8545	-0.0140279		19.7761	0.649	0.655	0.652	-0.0168658		19.7767	0.693	0.695	0.694
	20:01:35	20.0264	0.938	0.751	0.751	-0.0146409		20:01:35	20.0269	0.91	0.731	0.731	-0.0164071		20:01:35	20.0264	0.759	0.771	0.765	-0.0150057		20.0264	0.711	0.694	0.7025	-0.0127792		20.0269	0.696	0.679	0.6875	-0.0159798		20.0264	0.845	0.857	0.851	-0.0146723		20.0264	0.646	0.653	0.6495	-0.0146163		20.0269	0.689	0.692	0.6905
	20:16:36	20.2767	0.936	0.748	0.748	-0.0146956		20:16:36	20.2769	0.908	0.73	0.73	-0.0164476		20:16:36	20.2764	0.756	0.769	0.7625	-0.0150606		20.2767	0.709	0.692	0.7005	-0.0135383		20.2769	0.694	0.676	0.685	-0.0138522		20.2764	0.843	0.854	0.8485	-0.0147201		20.2767	0.643	0.649	0.646	-0.0154348		20.2769	0.685	0.689	0.687
	20:31:37	20.5269	0.934	0.745	0.745	-0.0160943		20:31:37	20.5272	0.905	0.725	0.725	-0.0151496		20:31:37	20.5267	0.754	0.766	0.76	-0.0138129		20.5269	0.708	0.69	0.699	-0.0136041		20.5272	0.691	0.674	0.6825	-0.0146401		20.5267	0.839	0.851	0.845	-0.013003		20.5269	0.642	0.647	0.6445	-0.0147224		20.5272	0.683	0.686	0.6845
	20:46:39	20.7775	0.932	0.742	0.742	-0.0161594		20:46:39	20.7775	0.903	0.723	0.723	-0.0165566		20:46:39	20.7769	0.751	0.763	0.757	-0.0138546		20.7775	0.705	0.687	0.696	-0.0136432		20.7775	0.689	0.672	0.6805	-0.0139502		20.7769	0.836	0.848	0.842	-0.0142317		20.7775	0.639	0.645	0.642	-0.0124508		20.7775	0.68	0.685	0.6825
	21:01:38	21.0272	0.929	0.739	0.739	-0.0148628		21:01:38	21.0278	0.901	0.72	0.72	-0.0138737		21:01:38	21.0269	0.748	0.761	0.7545	-0.0139005		21.0272	0.702	0.684	0.693	-0.0143975		21.0278	0.686	0.669	0.6775	-0.0132598		21.0269	0.834	0.846	0.84	-0.0124935		21.0272	0.637	0.643	0.64	-0.0148375		21.0278	0.681	0.682	0.6815
	21:16:39	21.2775	0.928	0.736	0.736	-0.0149275		21:16:39	21.2781	0.899	0.718	0.718	-0.0139123		21:16:39	21.2772	0.746	0.758	0.752	-0.013956		21.2775	0.7	0.682	0.691	-0.014464		21.2781	0.684	0.667	0.6755	-0.0140431		21.2772	0.831	0.842	0.8365	-0.0125383		21.2775	0.635	0.641	0.638	-0.0133209		21.2781	0.676	0.679	0.6775
	21:31:40	21.5278	0.926	0.734	0.734	-0.0136091		21:31:40	21.5283	0.897	0.715	0.715	-0.0125648		21:31:40	21.5275	0.744	0.755	0.7495	-0.012657		21.5278	0.698	0.68	0.689	-0.014519		21.5283	0.682	0.665	0.6735	-0.0126115		21.5275	0.828	0.841	0.8345	-0.0131671		21.5278	0.632	0.638	0.635	-0.0133554		21.5283	0.675	0.677	0.676
	21:46:41	21.7781	0.924	0.731	0.731	-0.0136649		21:46:41	21.7786	0.895	0.713	0.713	-0.0140099		21:46:41	21.7778	0.74	0.753	0.7465	-0.0133722		21.7781	0.695	0.677	0.686	-0.015295		21.7786	0.68	0.662	0.671	-0.0119005		21.7778	0.826	0.837	0.8315	-0.0120133		21.7781	0.631	0.636	0.6335	-0.0133975		21.7786	0.672	0.675	0.6735
	22:01:42	22.0283	0.922	0.729	0.729	-0.0136986		22:01:42	22.0289	0.893	0.711	0.711	-0.0112363		22:01:42	22.0281	0.739	0.751	0.745	-0.0127455		22.0283	0.692	0.674	0.683	-0.0160717		22.0289	0.678	0.66	0.669	-0.0119328		22.0281	0.823	0.835	0.829	-0.0126517		22.0283	0.629	0.634	0.6315	-0.0126609		22.0289	0.67	0.673	0.6715
	22:16:43	22.2786	0.92	0.726	0.726	-0.0123746		22:16:43	22.2792	0.891	0.708	0.708	-0.0126925		22:16:43	22.2783	0.736	0.748	0.742	-0.0127971		22.2786	0.689	0.672	0.6805	-0.0139297		22.2792	0.676	0.659	0.6675	-0.0119842		22.2783	0.82	0.833	0.8265	-0.0114813		22.2786	0.627	0.632	0.6295	-0.0126946		22.2792	0.669	0.671	0.67
	22:31:45	22.5292	0.919	0.724	0.724	-0.0124087		22:31:45	22.5297	0.889	0.707	0.707	-0.0127284		22:31:45	22.5283	0.734	0.746	0.74	-0.0135025		22.5292	0.687	0.669	0.678	-0.01325		22.5297	0.674	0.657	0.6655	-0.0120202		22.5283	0.818	0.83	0.824	-0.0115162		22.5292	0.624	0.63	0.627	-0.0135364		22.5297	0.669	0.67	0.6695
	22:46:45	22.7792	0.919	0.722	0.722	-0.0110651		22:46:45	22.7794	0.887	0.704	0.704	-0.0113543		22:46:45	22.7786	0.731	0.743	0.737	-0.0115121		22.7792	0.685	0.668	0.6765	-0.0132953		22.7794	0.672	0.654	0.663	-0.0120474		22.7786	0.816	0.828	0.822	-0.0109399		22.7792	0.623	0.628	0.6255	-0.0127722		22.7794	0.665	0.668	0.6665
	23:01:46	23.0294	0.917	0.72	0.72	-0.0110989		23:01:46	23.0297	0.885	0.702	0.702	-0.0128044		23:01:46	23.0289	0.729	0.741	0.735	-0.0122231		23.0294	0.682	0.666	0.674	-0.0126021		23.0297	0.669	0.653	0.661	-0.0120872		23.0289	0.813	0.826	0.8195	-0.0115832		23.0294	0.62	0.626	0.623	-0.00799756		23.0297	0.663	0.665	0.664
	23:16:48	23.28	0.915	0.718	0.718	-0.00277008		23:16:48	23.28	0.885	0.7	0.7	-0.0128522		23:16:48	23.2792	0.728	0.739	0.7335	0.000418961		23.28	0.68	0.663	0.6715	-0.0133745		23.28	0.668	0.651	0.6595	-0.0121263		23.2792	0.811	0.824	0.8175	0.000456326		23.28	0.619	0.624	0.6215	-0.0120461		23.28	0.66	0.664	0.662
	23:31:49	23.5303	0.914	0.716	0.716	-0.00975354		23:31:49	23.5303	0.883	0.698	0.698	#DIV/0!		23:31:49	23.5294	0.725	0.737	0.731	5.91201e-05		23.5303	0.678	0.661	0.6695	-0.0126704		23.5303	0.666	0.649	0.6575	#DIV/0!		23.5294	0.808	0.821	0.8145	0.000425987		23.5303	0.618	0.626	0.622	-0.0112808		23.5303	0.66	0.662	0.661
	23:46:50	23.7806	0.912	0.72	0.72			23:46:50	23.7806	0.881	0.695	0.695			23:46:50	0	0.724	0.736	0.73			23.7806	0.676	0.659	0.6675			23.7806	0.663	0.647	0.655			0	0.807	0.82	0.8135			23.7806	0.616	0.62	0.618			23.7806	0.658	0.66	0.659
	1 day, 0:01:52	24.0311	0.91	0.713	0.713			1 day, 0:01:52	0			#DIV/0!			1 day, 0:01:52	0	0.723	0.734	0.734			24.0311	0.674	0.657	0.6655			0			#DIV/0!			0	0.805	0.818	0.8115			24.0311	0.614	0.618	0.616			0			#DIV/0!
[truncated: 21 more columns]

## Sheet: B. xylanisolvens
			Dmm-Screen 1, 01.12.2021							Dmm-Screen 2, 07.12.2021						Dmm-Screen 2, 07.12.2021
		DMMG							DMMG							DMMG						DMMG-Y						DMMG-Y						DMMG-Y						DMMG-P						DMMG-P
	Zeit (hh.mm.ss)	time [h]	Well 1	Well 2	Mean	Growth rate		Zeit (hh.mm.ss)	time [h]	Well 1	Well 2	Mean	Growth rate		Zeit (hh.mm.ss)	time [h]	Well 1	Well 2	Mean	Growth rate		time [h]	Well 1	Well 2	Mean	Growth rate		time [h]	Well 1	Well 2	Mean	Growth rate		time [h]	Well 1	Well 2	Mean	Growth rate		time [h]	Well 1	Well 2	Mean	Growth rate		time [h]	Well 1	Well 2	Mean
					0.914	0.559528						0.9165	0.384276						0.777	0.564484					0.866	0.614853					0.8555	0.614853					0.8135	0.587742					0.896	0.609454					0.882
			E1	E2						E1	E2						E1	E2					E3	E4					E3	E4					E3	E4					E5	E6					E5	E6
	00:00:24	0.00666667	0.285	0.11	0.11			00:00:24	0.00666667	0.281	0.103	0.192			00:00:24	0.00666667	0.115	0.116	0.1155			0.00666667	0.119	0.115	0.117			0.00666667	0.105	0.103	0.104			0.00666667	0.113	0.114	0.1135			0.00666667	0.112	0.111	0.1115			0.00666667	0.102	0.101	0.1015
	00:15:24	0.256667	0.289	0.111	0.111			00:15:24	0.257222	0.287	0.103	0.195			00:15:24	0.256389	0.112	0.116	0.114			0.256667	0.118	0.116	0.117			0.257222	0.105	0.103	0.104			0.256389	0.112	0.113	0.1125			0.256667	0.112	0.112	0.112			0.257222	0.101	0.1	0.1005
	00:30:25	0.506944	0.306	0.111	0.111	0.0356883		00:30:25	0.507222	0.306	0.103	0.2045	0.327515		00:30:25	0.506667	0.113	0.119	0.116	0.0256353		0.506944	0.118	0.117	0.1175			0.507222	0.105	0.102	0.1035			0.506667	0.117	0.113	0.115			0.506944	0.113	0.111	0.112			0.507222	0.101	0.1	0.1005
	00:45:26	0.757222	0.309	0.112	0.112	0.0439989		00:45:26	0.7575	0.337	0.105	0.221	0.3139		00:45:26	0.757222	0.114	0.121	0.1175	0.0512506		0.757222	0.119	0.12	0.1195			0.7575	0.105	0.102	0.1035			0.757222	0.114	0.114	0.114			0.757222	0.118	0.111	0.1145			0.7575	0.101	0.1	0.1005
	01:00:27	1.0075	0.316	0.114	0.114	0.0610865		01:00:27	1.00778	0.421	0.112	0.2665	0.28308		01:00:27	1.00694	0.114	0.123	0.1185	0.0625988		1.0075	0.12	0.12	0.12			1.00778	0.105	0.103	0.104			1.00694	0.114	0.115	0.1145			1.0075	0.113	0.112	0.1125	0.0730697		1.00778	0.101	0.1	0.1005
	01:15:29	1.25806	0.323	0.116	0.116	0.0689354		01:15:29	1.25833	0.422	0.112	0.267	0.269693		01:15:29	1.25722	0.116	0.124	0.12	0.0497752		1.25806	0.12	0.12	0.12	0.0918044		1.25833	0.104	0.102	0.103	0.0425124		1.25722	0.115	0.117	0.116	0.0429012		1.25806	0.116	0.116	0.116	0.042706		1.25833	0.104	0.109	0.1065
	01:30:29	1.50806	0.326	0.118	0.118	0.0759016		01:30:29	1.50833	0.427	0.116	0.2715	0.343833		01:30:29	1.5075	0.12	0.127	0.1235	0.0770317		1.50806	0.121	0.116	0.1185	0.0644669		1.50833	0.106	0.106	0.106	0.00955883		1.5075	0.138	0.118	0.128	0.0551544		1.50806	0.125	0.116	0.1205	0.207686		1.50833	0.102	0.102	0.102
	01:45:29	1.75806	0.335	0.12	0.12	0.0905215		01:45:29	1.75861	0.443	0.136	0.2895	0.334051		01:45:29	1.75778	0.119	0.128	0.1235	0.15398		1.75806	0.134	0.128	0.131	0.0566481		1.75861	0.106	0.11	0.108	0.0473628		1.75778	0.119	0.119	0.119	0.0944213		1.75806	0.12	0.119	0.1195	0.109999		1.75861	0.103	0.102	0.1025
	02:00:31	2.00861	0.345	0.123	0.123	0.112024		02:00:31	2.00889	0.62	0.132	0.376	0.2846		02:00:31	2.00806	0.123	0.133	0.128	0.160314		2.00861	0.125	0.131	0.128	0.122824		2.00889	0.107	0.103	0.105	0.0232852		2.00806	0.12	0.122	0.121	0		2.00861	0.124	0.153	0.1385	0.131864		2.00889	0.109	0.103	0.106
	02:15:32	2.25889	0.354	0.127	0.127	0.132305		02:15:32	2.25917	0.613	0.133	0.373	0.219032		02:15:32	2.25833	0.127	0.153	0.14	0.153402		2.25889	0.127	0.127	0.127	0.0699131		2.25917	0.112	0.104	0.108	0.0451938		2.25833	0.129	0.126	0.1275	0.118585		2.25889	0.128	0.131	0.1295	0.168749		2.25917	0.107	0.106	0.1065
	02:30:32	2.50889	0.364	0.132	0.132	0.150493		02:30:32	2.50944	0.591	0.131	0.361	-0.0687266		02:30:32	2.50861	0.14	0.15	0.145	0.165066		2.50889	0.137	0.131	0.134	0.128004		2.50944	0.111	0.106	0.1085	0.0995193		2.50861	0.127	0.129	0.128	0.142116		2.50889	0.134	0.141	0.1375	0.0961874		2.50944	0.109	0.115	0.112
	02:45:34	2.75944	0.37	0.137	0.137	0.172901		02:45:34	2.76	0.581	0.14	0.3605	-0.052209		02:45:34	2.75889	0.14	0.148	0.144	0.220099		2.75944	0.147	0.134	0.1405	0.267503		2.76	0.115	0.111	0.113	0.113502		2.75889	0.133	0.135	0.134	0.1557		2.75944	0.142	0.141	0.1415	0.303621		2.76	0.112	0.111	0.1115
	03:00:35	3.00972	0.379	0.143	0.143	0.198382		03:00:35	3.01	0.569	0.133	0.351	0.00138293		03:00:35	3.00917	0.145	0.157	0.151	0.170571		3.00972	0.147	0.144	0.1455	0.263792		3.01	0.118	0.114	0.116	0.207179		3.00917	0.139	0.14	0.1395	0.216633		3.00972	0.152	0.153	0.1525	0.252246		3.01	0.117	0.118	0.1175
	03:15:36	3.26	0.388	0.151	0.151	0.233116		03:15:36	3.26056	0.563	0.145	0.354	-0.0238475		03:15:36	3.25917	0.154	0.195	0.1745	0.253031		3.26	0.159	0.173	0.166	0.253079		3.26056	0.122	0.12	0.121	0.181483		3.25917	0.15	0.148	0.149	0.266724		3.26	0.177	0.174	0.1755	0.335688		3.26056	0.123	0.121	0.122
	03:30:36	3.51	0.398	0.161	0.161	0.273294		03:30:36	3.51028	0.581	0.142	0.3615	0.0085036		03:30:36	3.50972	0.163	0.181	0.172	0.240016		3.51	0.179	0.17	0.1745	0.302691		3.51028	0.128	0.139	0.1335	0.226397		3.50972	0.158	0.16	0.159	0.306069		3.51	0.178	0.176	0.177	0.399542		3.51028	0.133	0.128	0.1305
	03:45:37	3.76028	0.409	0.173	0.173	0.310424		03:45:37	3.76056	0.555	0.149	0.352	0.00563069		03:45:37	3.75972	0.174	0.197	0.1855	0.180209		3.76028	0.183	0.179	0.181	0.267761		3.76056	0.136	0.135	0.1355	0.260311		3.75972	0.174	0.176	0.175	0.34278		3.76028	0.199	0.197	0.198	0.359604		3.76056	0.138	0.155	0.1465
	04:00:39	4.01083	0.423	0.188	0.188	0.352024		04:00:39	4.01083	0.552	0.156	0.354	0.00962462		04:00:39	4.01	0.193	0.191	0.192	0.301145		4.01083	0.203	0.191	0.197	0.355232		4.01083	0.149	0.142	0.1455	0.256011		4.01	0.189	0.19	0.1895	0.368868		4.01083	0.223	0.232	0.2275	0.49676		4.01083	0.149	0.147	0.148
	04:15:38	4.26056	0.439	0.206	0.206	0.391451		04:15:38	4.26111	0.547	0.165	0.356	0.0645556		04:15:38	4.26028	0.209	0.209	0.209	0.344906		4.26056	0.213	0.221	0.217	0.395775		4.26111	0.157	0.157	0.157	0.340302		4.26028	0.207	0.213	0.21	0.387743		4.26056	0.256	0.247	0.2515	0.516294		4.26111	0.168	0.161	0.1645
	04:30:39	4.51083	0.457	0.229	0.229	0.429746		04:30:39	4.51139	0.552	0.178	0.365	0.0954344		04:30:39	4.51056	0.235	0.23	0.2325	0.450774		4.51083	0.256	0.242	0.249	0.446648		4.51139	0.174	0.171	0.1725	0.382929		4.51056	0.227	0.233	0.23	0.442095		4.51083	0.286	0.296	0.291	0.561499		4.51139	0.181	0.178	0.1795
	04:45:41	4.76139	0.478	0.256	0.256	0.470693		04:45:41	4.76167	0.557	0.194	0.3755	0.142287		04:45:41	4.76083	0.261	0.263	0.262	0.477218		4.76139	0.27	0.268	0.269	0.518054		4.76167	0.191	0.19	0.1905	0.426001		4.76083	0.256	0.26	0.258	0.448452		4.76139	0.333	0.331	0.332	0.584483		4.76167	0.205	0.2	0.2025
	05:00:41	5.01139	0.506	0.289	0.289	0.49797		05:00:41	5.01222	0.565	0.214	0.3895	0.174105		05:00:41	5.01111	0.306	0.297	0.3015	0.508969		5.01139	0.315	0.301	0.308	0.507849		5.01222	0.213	0.214	0.2135	0.47129		5.01111	0.289	0.301	0.295	0.485637		5.01139	0.421	0.377	0.399	0.595112		5.01222	0.233	0.229	0.231
	05:15:42	5.26167	0.537	0.33	0.33	0.520497		05:15:42	5.26222	0.576	0.245	0.4105	0.197354		05:15:42	5.26139	0.34	0.334	0.337	0.522385		5.26167	0.363	0.366	0.3645	0.580672		5.26222	0.242	0.239	0.2405	0.52291		5.26139	0.324	0.334	0.329	0.533223		5.26167	0.452	0.451	0.4515	0.609454		5.26222	0.27	0.262	0.266
	05:30:43	5.51194	0.576	0.377	0.377	0.537534		05:30:43	5.5125	0.593	0.276	0.4345	0.238551		05:30:43	5.51167	0.392	0.382	0.387	0.52716		5.51194	0.41	0.418	0.414	0.614853		5.5125	0.277	0.276	0.2765	0.554949		5.51167	0.374	0.374	0.374	0.545999		5.51194	0.539	0.517	0.528	0.577772		5.5125	0.315	0.303	0.309
	05:45:44	5.76222	0.618	0.431	0.431	0.547688		05:45:44	5.7625	0.61	0.305	0.4575	0.262728		05:45:44	5.76194	0.443	0.441	0.442	0.564484		5.76222	0.485	0.477	0.481	0.584695		5.7625	0.326	0.317	0.3215	0.591968		5.76194	0.436	0.444	0.44	0.574915		5.76222	0.617	0.605	0.611	0.578245		5.7625	0.366	0.355	0.3605
	06:00:45	6.0125	0.673	0.495	0.495	0.559528		06:00:45	6.01278	0.642	0.347	0.4945	0.295459		06:00:45	6.01194	0.517	0.505	0.511	0.55063		6.0125	0.582	0.558	0.57	0.589708		6.01278	0.374	0.37	0.372	0.61755		6.01194	0.51	0.509	0.5095	0.587742		6.0125	0.707	0.716	0.7115	0.528404		6.01278	0.426	0.414	0.42
	06:15:46	6.26278	0.829	0.571	0.571	0.557493		06:15:46	6.26333	0.667	0.401	0.534	0.336099		06:15:46	6.2625	0.598	0.588	0.593	0.537605		6.26278	0.663	0.646	0.6545	0.558259		6.26333	0.437	0.433	0.435	0.619904		6.2625	0.583	0.587	0.585	0.530186		6.26278	0.809	0.802	0.8055	0.344451		6.26333	0.503	0.487	0.495
	06:30:46	6.51278	0.861	0.66	0.66	0.540228		06:30:46	6.51333	0.706	0.462	0.584	0.356281		06:30:46	6.5125	0.671	0.672	0.6715	0.418606		6.51278	0.748	0.746	0.747	0.4179		6.51333	0.513	0.513	0.513	0.621994		6.5125	0.673	0.674	0.6735	0.467397		6.51278	0.905	0.887	0.896	0.187655		6.51333	0.585	0.573	0.579
	06:45:47	6.76306	0.902	0.753	0.753	0.47005		06:45:47	6.76361	0.748	0.533	0.6405	0.378583		06:45:47	6.76278	0.764	0.75	0.757	0.26551		6.76306	0.838	0.844	0.841	0.252885		6.76361	0.598	0.598	0.598	0.598085		6.76278	0.744	0.752	0.748	0.310238		6.76306	0.869	0.856	0.8625	0.0832626		6.76361	0.685	0.669	0.677
	07:00:48	7.01333	0.958	0.85	0.85	0.325229		07:00:48	7.01417	0.798	0.615	0.7065	0.384276		07:00:48	7.01306	0.777	0.777	0.777	0.128911		7.01333	0.854	0.878	0.866	0.126675		7.01417	0.695	0.692	0.6935	0.510843		7.01306	0.807	0.82	0.8135	0.163784		7.01333	0.869	0.848	0.8585	-0.0532333		7.01417	0.783	0.78	0.7815
	07:15:49	7.26361	1.003	0.914	0.914	0.190266		07:15:49	7.26417	0.857	0.703	0.78	0.351354		07:15:49	7.26333	0.769	0.778	0.7735	0.00394969		7.26361	0.843	0.843	0.843	0.00355688		7.26417	0.792	0.791	0.7915	0.357698		7.26333	0.794	0.802	0.798	0.0702313		7.26361	0.902	0.849	0.8755	-0.00755638		7.26417	0.884	0.876	0.88
	07:30:50	7.51389	1.006	0.914	0.914	0.0637321		07:30:50	7.51444	0.919	0.797	0.858	0.255581		07:30:50	7.51361	0.763	0.765	0.764	-0.0260554		7.51389	0.843	0.853	0.848	-0.020981		7.51444	0.854	0.857	0.8555	0.208534		7.51361	0.787	0.8	0.7935	-0.0261316		7.51389	0.856	0.843	0.8495	-0.0205722		7.51444	0.888	0.876	0.882
	07:45:51	7.76417	1.007	0.911	0.911	-0.0120946		07:45:51	7.76472	0.96	0.861	0.9105	0.155668		07:45:51	7.76417	0.757	0.763	0.76	-0.0268381		7.76417	0.84	0.848	0.844	-0.00892669		7.76472	0.854	0.857	0.8555	0.0724219		7.76417	0.798	0.807	0.8025	-0.0164112		7.76417	0.86	0.852	0.856	-0.0389718		7.76472	0.878	0.871	0.8745
	08:00:52	8.01444	1.005	0.906	0.906	-0.0165292		08:00:52	8.01528	0.965	0.86	0.9125	0.065903		08:00:52	8.01389	0.756	0.758	0.757	-0.0164828		8.01444	0.846	0.85	0.848	-0.00946822		8.01528	0.854	0.855	0.8545	-0.00292411		8.01389	0.789	0.796	0.7925	-0.0101246		8.01444	0.848	0.834	0.841	-0.0183941		8.01528	0.871	0.865	0.868
	08:15:53	8.26472	1.003	0.903	0.903	-0.0154698		08:15:53	8.265	0.966	0.857	0.9115	0.00109678		08:15:53	8.26417	0.752	0.754	0.753	-0.0152388		8.26472	0.833	0.838	0.8355	-0.00951331		8.265	0.856	0.846	0.851	-0.00997708		8.26417	0.777	0.793	0.785	-0.0277817		8.26472	0.839	0.845	0.842	-0.0302089		8.265	0.865	0.861	0.863
	08:30:54	8.515	1	0.899	0.899	-0.00997513		08:30:54	8.51528	0.978	0.855	0.9165	-0.00935353		08:30:54	8.51444	0.752	0.751	0.7515	-0.0159613		8.515	0.834	0.846	0.84	-0.00709471		8.51528	0.855	0.851	0.853	-0.00881091		8.51444	0.779	0.792	0.7855	-0.0184455		8.515	0.838	0.83	0.834	-0.00715397		8.51528	0.864	0.856	0.86
	08:45:55	8.76528	0.998	0.897	0.897	-0.0156123		08:45:55	8.76556	0.964	0.859	0.9115	-0.0110193		08:45:55	8.76472	0.749	0.748	0.7485	-0.0153687		8.76528	0.837	0.835	0.836	0.000597767		8.76556	0.85	0.844	0.847	-0.00825047		8.76472	0.776	0.785	0.7805	-0.00958676		8.76528	0.836	0.825	0.8305	-0.0185646		8.76556	0.86	0.852	0.856
	09:00:55	9.01528	0.994	0.897	0.897	-0.0156823		09:00:55	9.01583	0.961	0.847	0.904	-0.0198079		09:00:55	9.015	0.743	0.747	0.745	-0.0167547		9.01528	0.841	0.843	0.842	-0.0119662		9.01583	0.857	0.837	0.847	-0.0171212		9.015	0.773	0.783	0.778	-0.0121544		9.01528	0.834	0.836	0.835	-0.016915		9.01583	0.856	0.85	0.853
	09:15:56	9.26556	0.992	0.889	0.889	-0.0168498		09:15:56	9.26611	0.959	0.844	0.9015	-0.0165749		09:15:56	9.26556	0.741	0.742	0.7415	-0.0114083		9.26556	0.838	0.834	0.836	-0.0211376		9.26611	0.846	0.842	0.844	-0.00888435		9.26556	0.771	0.784	0.7775	-0.010938		9.26556	0.836	0.817	0.8265	-0.0169869		9.26611	0.853	0.851	0.852
	09:30:57	9.51583	0.988	0.885	0.885	-0.0225238		09:30:57	9.51667	0.956	0.841	0.8985	-0.00887908		09:30:57	9.51556	0.738	0.74	0.739	-0.0175842		9.51583	0.821	0.839	0.83	-0.0288856		9.51667	0.843	0.834	0.8385	-0.0184489		9.51556	0.771	0.781	0.776	-0.00192774		9.51583	0.824	0.816	0.82	-0.0254431		9.51667	0.847	0.841	0.844
	09:45:58	9.76611	0.986	0.882	0.882	-0.016998		09:45:58	9.76667	0.953	0.84	0.8965	-0.0133857		09:45:58	9.76583	0.742	0.738	0.74	-0.0122017		9.76611	0.814	0.823	0.8185	-0.0199121		9.76667	0.839	0.84	0.8395	-0.0107089		9.76583	0.767	0.777	0.772	-0.0148891		9.76611	0.823	0.81	0.8165	-0.0213772		9.76667	0.846	0.838	0.842
	10:00:59	10.0164	0.983	0.877	0.877	-0.0147818		10:00:59	10.0169	0.951	0.841	0.896	-0.0134344		10:00:59	10.0161	0.733	0.731	0.732	-0.0108754		10.0164	0.813	0.823	0.818	-0.021901		10.0169	0.836	0.827	0.8315	-0.0144027		10.0161	0.764	0.789	0.7765	-0.0162259		10.0164	0.822	0.806	0.814	-0.0172015		10.0169	0.843	0.834	0.8385
	10:16:00	10.2667	0.981	0.874	0.874	-0.0171293		10:16:00	10.2672	0.948	0.831	0.8895	-0.0145948		10:16:00	10.2664	0.735	0.73	0.7325	-0.0225309		10.2667	0.815	0.824	0.8195	-0.0197142		10.2672	0.833	0.837	0.835	-0.0071668		10.2664	0.76	0.772	0.766	-0.0156531		10.2667	0.815	0.803	0.809	-0.0178935		10.2672	0.84	0.844	0.842
	10:31:01	10.5169	0.977	0.872	0.872	-0.0160744		10:31:01	10.5175	0.946	0.827	0.8865	-0.017436		10:31:01	10.5164	0.736	0.726	0.731	-0.016511		10.5169	0.809	0.815	0.812	-0.0191092		10.5175	0.832	0.821	0.8265	-0.00361145		10.5164	0.76	0.767	0.7635	-0.0240865		10.5169	0.81	0.802	0.806	-0.0192041		10.5175	0.833	0.827	0.83
	10:46:03	10.7675	0.974	0.867	0.867	-0.0172874		10:46:03	10.7675	0.943	0.824	0.8835	-0.0141407		10:46:03	10.7667	0.723	0.724	0.7235	-0.0241607		10.7675	0.8	0.805	0.8025	-0.0303102		10.7675	0.849	0.818	0.8335	-0.0236106		10.7667	0.754	0.766	0.76	-0.0151143		10.7675	0.808	0.796	0.802	-0.00681227		10.7675	0.832	0.824	0.828
	11:01:03	11.0175	0.971	0.863	0.863	-0.0196716		11:01:03	11.0178	0.942	0.819	0.8805	-0.0153328		11:01:03	11.0172	0.719	0.721	0.72	-0.0228051		11.0175	0.803	0.802	0.8025	-0.0230276		11.0178	0.823	0.834	0.8285	-0.0189161		11.0172	0.752	0.764	0.758	-0.0111829		11.0175	0.803	0.794	0.7985	-0.016247		11.0178	0.828	0.819	0.8235
	11:16:05	11.2681	0.968	0.859	0.859	-0.0162659		11:16:05	11.2681	0.938	0.816	0.877	-0.0159552		11:16:05	11.2672	0.715	0.715	0.715	-0.0146029		11.2681	0.792	0.798	0.795	-0.0037422		11.2681	0.819	0.812	0.8155	-0.0304192		11.2672	0.751	0.758	0.7545	-0.0152303		11.2681	0.8	0.807	0.8035	-0.0175959		11.2681	0.825	0.816	0.8205
	11:31:04	11.5178	0.966	0.855	0.855	-0.0175195		11:31:04	11.5183	0.934	0.812	0.873	-0.0148579		11:31:04	11.5175	0.715	0.714	0.7145	-0.0182054		11.5178	0.789	0.798	0.7935	-0.0194874		11.5183	0.815	0.807	0.811	-0.0281224		11.5175	0.748	0.762	0.755	-0.0139375		11.5178	0.799	0.787	0.793	-0.019586		11.5183	0.822	0.829	0.8255
	11:46:06	11.7683	0.962	0.853	0.853	-0.0164232		11:46:06	11.7686	0.931	0.808	0.8695	-0.0154916		11:46:06	11.7678	0.71	0.716	0.713	-0.015487		11.7683	0.786	0.813	0.7995	-0.0101083		11.7686	0.813	0.804	0.8085	-0.0154253		11.7678	0.743	0.754	0.7485	-0.0146702		11.7683	0.795	0.781	0.788	-0.0283863		11.7686	0.817	0.809	0.813
	12:01:06	12.0183	0.959	0.848	0.848	-0.0164869		12:01:06	12.0189	0.929	0.806	0.8675	-0.0161487		12:01:06	12.0181	0.707	0.707	0.707	-0.0190539		12.0183	0.782	0.792	0.787	-0.0152173		12.0189	0.808	0.803	0.8055	-0.017394		12.0181	0.742	0.753	0.7475	-0.0180226		12.0183	0.788	0.778	0.783	-0.0203546		12.0189	0.815	0.809	0.812
	12:16:07	12.2686	0.956	0.845	0.845	-0.0189197		12:16:07	12.2694	0.926	0.801	0.8635	-0.0150431		12:16:07	12.2683	0.704	0.704	0.704	-0.0219545		12.2686	0.788	0.786	0.787	-0.0272373		12.2694	0.804	0.802	0.803	-0.0174435		12.2683	0.739	0.748	0.7435	-0.0120835		12.2686	0.788	0.774	0.781	-0.019203		12.2694	0.81	0.801	0.8055
	12:31:09	12.5192	0.953	0.841	0.841	-0.0178272		12:31:09	12.5194	0.922	0.796	0.859	-0.0174278		12:31:09	12.5186	0.701	0.701	0.701	-0.0171046		12.5192	0.782	0.781	0.7815	-0.0108472		12.5194	0.8	0.794	0.797	-0.0187819		12.5186	0.737	0.746	0.7415	-0.0148127		12.5192	0.783	0.771	0.777	-0.0173724		12.5194	0.807	0.796	0.8015
	12:46:09	12.7692	0.95	0.837	0.837	-0.0190953		12:46:09	12.77	0.92	0.793	0.8565	-0.0169253		12:46:09	12.7689	0.695	0.7	0.6975	-0.02007		12.7692	0.778	0.778	0.778	-0.0283209		12.77	0.796	0.793	0.7945	-0.0150484		12.7689	0.736	0.743	0.7395	-0.00269136		12.7692	0.778	0.768	0.773	-0.0200237		12.77	0.85	0.794	0.822
	13:01:10	13.0194	0.952	0.833	0.833	-0.0191923		13:01:10	13.0197	0.916	0.789	0.8525	-0.0152369		13:01:10	13.0189	0.692	0.698	0.695	-0.0201568		13.0194	0.784	0.773	0.7785	-0.0226285		13.0197	0.792	0.789	0.7905	-0.0202626		13.0189	0.733	0.74	0.7365	-0.0176728		13.0194	0.777	0.762	0.7695	-0.0188222		13.0197	0.799	0.79	0.7945
	13:16:11	13.2697	0.952	0.829	0.829	-0.0192849		13:16:11	13.27	0.913	0.785	0.849	-0.0176585		13:16:11	13.2692	0.689	0.691	0.69	-0.0187982		13.2697	0.76	0.77	0.765	-0.0260215		13.27	0.798	0.784	0.791	-0.0229036		13.2692	0.75	0.733	0.7415	-0.0211653		13.2697	0.771	0.76	0.7655	-0.0182621		13.27	0.796	0.786	0.791
	13:31:12	13.52	0.941	0.825	0.825	-0.0218273		13:31:12	13.5203	0.91	0.782	0.846	-0.0165402		13:31:12	13.5194	0.687	0.687	0.687	0.0318257		13.52	0.756	0.772	0.764	-0.0379311		13.5203	0.783	0.779	0.781	-0.0249496		13.5194	0.725	0.732	0.7285	-0.0212465		13.52	0.769	0.756	0.7625	0.0051804		13.5203	0.791	0.782	0.7865
	13:46:12	13.77	0.937	0.821	0.821	-0.0207026		13:46:12	13.7706	0.906	0.777	0.8415	-0.0172026		13:46:12	13.7697	0.685	0.684	0.6845	-0.0189992		13.77	0.755	0.761	0.758	-0.0184548		13.7706	0.777	0.776	0.7765	-0.0314196		13.7697	0.72	0.728	0.724	-0.03845		13.77	0.767	0.751	0.759	-0.023107		13.7706	0.788	0.779	0.7835
	14:01:13	14.0203	0.933	0.815	0.815	-0.0220414		14:01:13	14.0208	0.903	0.774	0.8385	-0.0178697		14:01:13	14.02	0.68	0.755	0.7175	-0.0198243		14.0203	0.745	0.754	0.7495	-0.0251626		14.0208	0.773	0.769	0.771	-0.0232912		14.02	0.715	0.727	0.721	-0.0242882		14.0203	0.782	0.765	0.7735	-0.023199		14.0208	0.785	0.776	0.7805
	14:16:14	14.2706	0.929	0.812	0.812	-0.0233885		14:16:14	14.2714	0.9	0.769	0.8345	-0.013745		14:16:14	14.2703	0.678	0.676	0.677	-0.0228792		14.2706	0.749	0.753	0.751	-0.0287422		14.2714	0.768	0.765	0.7665	-0.0247456		14.2703	0.71	0.717	0.7135	-0.0258559		14.2706	0.754	0.742	0.748	-0.0246488		14.2714	0.78	0.771	0.7755
	14:31:15	14.5208	0.925	0.807	0.807	-0.0210561		14:31:15	14.5214	0.896	0.766	0.831	-0.0192447		14:31:15	14.5206	0.672	0.675	0.6735	-0.0766529		14.5208	0.737	0.753	0.745	-0.0256486		14.5214	0.764	0.762	0.763	-0.0189648		14.5206	0.705	0.717	0.711	-0.0302397		14.5208	0.752	0.738	0.745	-0.048962		14.5214	0.781	0.767	0.774
	14:46:16	14.7711	0.922	0.802	0.802	-0.0236508		14:46:16	14.7717	0.892	0.768	0.83	-0.0144722		14:46:16	14.7708	0.668	0.67	0.669	-0.0254103		14.7711	0.731	0.742	0.7365	0.0125565		14.7717	0.759	0.756	0.7575	-0.0230765		14.7708	0.701	0.71	0.7055	-0.0262487		14.7711	0.747	0.734	0.7405	-0.0195537		14.7717	0.772	0.764	0.768
	15:01:17	15.0214	0.926	0.798	0.798	-0.0237991		15:01:17	15.0219	0.89	0.755	0.8225	-0.0182003		15:01:17	15.0211	0.664	0.665	0.6645	-0.0263053		15.0214	0.727	0.734	0.7305	-0.0264937		15.0219	0.755	0.758	0.7565	-0.0145096		15.0211	0.695	0.704	0.6995	-0.031405		15.0214	0.743	0.73	0.7365	-0.0223717		15.0219	0.779	0.758	0.7685
	15:16:18	15.2717	0.918	0.793	0.793	-0.0226744		15:16:18	15.2722	0.887	0.758	0.8225	-0.0237546		15:16:18	15.2711	0.659	0.661	0.66	-0.0257181		15.2717	0.743	0.778	0.7605	-0.0240212		15.2722	0.751	0.747	0.749	-0.022679		15.2711	0.691	0.699	0.695	-0.030193		15.2717	0.741	0.726	0.7335	-0.0225092		15.2722	0.764	0.767	0.7655
	15:31:19	15.5219	0.934	0.788	0.788	-0.0227894		15:31:19	15.5222	0.884	0.748	0.816	-0.015914		15:31:19	15.5214	0.655	0.657	0.656	-0.0266664		15.5219	0.718	0.733	0.7255	-0.0228209		15.5222	0.756	0.748	0.752	-0.0281207		15.5214	0.684	0.694	0.689	-0.0289844		15.5219	0.735	0.722	0.7285	-0.019862		15.5222	0.76	0.75	0.755
	15:46:20	15.7722	0.907	0.784	0.784	-0.0229411		15:46:20	15.7725	0.879	0.742	0.8105	-0.0252189		15:46:20	15.7717	0.651	0.653	0.652	-0.0229576		15.7722	0.715	0.723	0.719	-0.0429527		15.7725	0.741	0.74	0.7405	-0.00938192		15.7717	0.681	0.688	0.6845	-0.0298986		15.7722	0.731	0.717	0.724	-0.0241273		15.7725	0.757	0.746	0.7515
	16:01:21	16.0225	0.904	0.78	0.78	-0.0217855		16:01:21	16.0231	0.876	0.743	0.8095	-0.0197806		16:01:21	16.0219	0.646	0.648	0.647	-0.0277916		16.0225	0.71	0.718	0.714	-0.0286315		16.0231	0.737	0.734	0.7355	-0.0358354		16.0219	0.676	0.683	0.6795	-0.0301714		16.0225	0.727	0.717	0.722	-0.0242882		16.0231	0.752	0.742	0.747
	16:16:21	16.2725	0.9	0.775	0.775	-0.021904		16:16:21	16.2731	0.872	0.732	0.802	-0.0199162		16:16:21	16.2725	0.641	0.649	0.645	-0.0193365		16.2725	0.716	0.741	0.7285	-0.00907388		16.2731	0.732	0.752	0.742	-0.0259644		16.2725	0.67	0.679	0.6745	-0.0303727		16.2725	0.723	0.709	0.716	-0.0244478		16.2731	0.747	0.739	0.743
	16:31:23	16.5231	0.896	0.771	0.771	-0.0233279		16:31:23	16.5233	0.873	0.727	0.8	-0.0230931		16:31:23	16.5225	0.637	0.639	0.638	-0.0273824		16.5231	0.701	0.709	0.705	-0.0247945		16.5233	0.727	0.724	0.7255	-0.0212757		16.5225	0.664	0.673	0.6685	-0.0298338		16.5231	0.718	0.704	0.711	-0.0287803		16.5233	0.742	0.732	0.737
	16:46:23	16.7731	0.893	0.767	0.767	-0.0234672		16:46:23	16.7736	0.866	0.723	0.7945	-0.00812873		16:46:23	16.7728	0.632	0.647	0.6395	-0.0314637		16.7731	0.718	0.707	0.7125	-0.0506091		16.7736	0.723	0.72	0.7215	-0.023841		16.7728	0.659	0.669	0.664	-0.02778		16.7731	0.714	0.699	0.7065	-0.0161694		16.7736	0.738	0.729	0.7335
	17:01:24	17.0233	0.889	0.762	0.762	-0.0236035		17:01:24	17.0242	0.863	0.719	0.791	-0.0176353		17:01:24	17.0233	0.628	0.631	0.6295	-0.0269772		17.0233	0.692	0.701	0.6965	-0.0229374		17.0242	0.721	0.719	0.72	-0.00690798		17.0233	0.656	0.663	0.6595	-0.0272648		17.0233	0.709	0.694	0.7015	-0.0170075		17.0242	0.734	0.733	0.7335
	17:16:26	17.2739	0.895	0.757	0.757	-0.0223887		17:16:26	17.2742	0.86	0.731	0.7955	-0.0158406		17:16:26	17.2736	0.624	0.626	0.625	-0.0357878		17.2739	0.688	0.697	0.6925	-0.0320527		17.2742	0.737	0.712	0.7245	-0.0167533		17.2736	0.65	0.662	0.656	-0.0282334		17.2739	0.703	0.706	0.7045	-0.0279578		17.2742	0.728	0.734	0.731
	17:31:26	17.5239	0.883	0.753	0.753	-0.0225373		17:31:26	17.5244	0.86	0.712	0.786	-0.0178477		17:31:26	17.5236	0.62	0.622	0.621	-0.0273617		17.5239	0.684	0.694	0.689	-0.0239484		17.5244	0.726	0.715	0.7205	-0.0274416		17.5236	0.646	0.655	0.6505	-0.0299971		17.5239	0.699	0.699	0.699	-0.0274279		17.5244	0.724	0.716	0.72
	17:46:27	17.7742	0.905	0.75	0.75	-0.0213448		17:46:27	17.7747	0.859	0.705	0.782	-0.0293144		17:46:27	17.7736	0.616	0.618	0.617	-0.0275615		17.7742	0.69	0.69	0.69	-0.0240951		17.7747	0.711	0.708	0.7095	-0.0386641		17.7736	0.641	0.65	0.6455	-0.0285906		17.7742	0.694	0.68	0.687	-0.0420002		17.7747	0.72	0.716	0.718
	18:01:28	18.0244	0.876	0.745	0.745	-0.0228098		18:01:28	18.0247	0.851	0.703	0.777	-0.0224975		18:01:28	18.0239	0.611	0.614	0.6125	-0.0277338		18.0244	0.675	0.685	0.68	-0.0242123		18.0247	0.702	0.699	0.7005	-0.0403259		18.0239	0.636	0.644	0.64	-0.0280377		18.0244	0.69	0.675	0.6825	-0.0415808		18.0247	0.717	0.707	0.712
	18:16:29	18.2747	0.894	0.741	0.741	-0.0242725		18:16:29	18.275	0.848	0.697	0.7725	-0.0206554		18:16:29	18.2742	0.607	0.609	0.608	-0.0279084		18.2747	0.671	0.681	0.676	-0.0256681		18.275	0.699	0.695	0.697	-0.0227903		18.2742	0.634	0.641	0.6375	-0.0266596		18.2747	0.683	0.668	0.6755	-0.0310188		18.275	0.71	0.703	0.7065
	18:31:30	18.525	0.869	0.736	0.736	-0.00537911		18:31:30	18.5253	0.844	0.693	0.7685	-0.0194668		18:31:30	18.5244	0.603	0.605	0.604	-0.0281163		18.525	0.667	0.678	0.6725	-0.0170422		18.5253	0.693	0.691	0.692	-0.0172551		18.5244	0.629	0.636	0.6325	-0.0252897		18.525	0.677	0.664	0.6705	-0.0177241		18.5253	0.705	0.703	0.704
	18:46:30	18.775	0.865	0.732	0.732	-0.0231899		18:46:30	18.7756	0.843	0.689	0.766	-0.0195867		18:46:30	18.7747	0.599	0.601	0.6	-0.0283274		18.775	0.67	0.675	0.6725	-0.00592979		18.7756	0.699	0.688	0.6935	-0.0254		18.7747	0.625	0.632	0.6285	-0.0302235		18.775	0.674	0.658	0.666	-0.0346132		18.7756	0.699	0.693	0.696
	19:01:31	19.0253	0.862	0.741	0.741	-0.0247399		19:01:31	19.0261	0.837	0.687	0.762	-0.0130796		19:01:31	19.025	0.594	0.597	0.5955	-0.0285098		19.0253	0.657	0.68	0.6685	-0.0240594		19.0261	0.688	0.689	0.6885	-0.0263193		19.025	0.619	0.629	0.624	-0.028019		19.0253	0.689	0.652	0.6705	-0.0371932		19.0261	0.694	0.688	0.691
	19:16:32	19.2756	0.858	0.724	0.724	-0.0262699		19:16:32	19.2761	0.835	0.68	0.7575	-0.0217517		19:16:32	19.2753	0.59	0.592	0.591	-0.0295676		19.2756	0.675	0.669	0.672	-0.0210142		19.2761	0.681	0.678	0.6795	-0.0344353		19.2753	0.615	0.622	0.6185	-0.0298439		19.2756	0.659	0.646	0.6525	-0.0397773		19.2761	0.694	0.685	0.6895
	19:31:33	19.5258	0.855	0.718	0.718	-0.0469178		19:31:33	19.5267	0.833	0.684	0.7585	-0.0212033		19:31:33	19.5258	0.586	0.588	0.587	-0.0306504		19.5258	0.648	0.665	0.6565	-0.0419603		19.5267	0.675	0.673	0.674	-0.033198		19.5258	0.61	0.62	0.615	-0.033358		19.5258	0.652	0.64	0.646	-0.0598593		19.5267	0.683	0.677	0.68
	19:46:34	19.7761	0.85	0.713	0.713	-0.0308237		19:46:34	19.7767	0.827	0.672	0.7495	-0.019984		19:46:34	19.7758	0.581	0.584	0.5825	-0.030896		19.7761	0.642	0.675	0.6585	-0.0565705		19.7767	0.67	0.67	0.67	-0.0313666		19.7758	0.606	0.614	0.61	-0.0328342		19.7761	0.647	0.633	0.64	-0.0279428		19.7767	0.678	0.671	0.6745
	20:01:35	20.0264	0.846	0.707	0.707	-0.0310854		20:01:35	20.0269	0.824	0.668	0.746	-0.0273838		20:01:35	20.0264	0.576	0.579	0.5775	-0.0346367		20.0264	0.636	0.646	0.641	-0.0435383		20.0269	0.666	0.666	0.666	-0.0278164		20.0264	0.6	0.607	0.6035	-0.034714		20.0264	0.638	0.625	0.6315	-0.0474998		20.0269	0.671	0.67	0.6705
	20:16:36	20.2767	0.842	0.702	0.702	-0.0327443		20:16:36	20.2769	0.821	0.664	0.7425	-0.0208799		20:16:36	20.2764	0.572	0.574	0.573	-0.0375665		20.2767	0.63	0.64	0.635	-0.0577484		20.2769	0.659	0.658	0.6585	-0.0233866		20.2764	0.595	0.602	0.5985	-0.037541		20.2767	0.63	0.639	0.6345	-0.049581		20.2769	0.664	0.662	0.663
	20:31:37	20.5269	0.837	0.696	0.696	-0.0345071		20:31:37	20.5272	0.817	0.659	0.738	-0.021663		20:31:37	20.5267	0.566	0.568	0.567	-0.0379191		20.5269	0.623	0.634	0.6285	-0.0109714		20.5272	0.656	0.655	0.6555	-0.039008		20.5267	0.589	0.599	0.594	-0.00581316		20.5269	0.622	0.61	0.616	-0.0536267		20.5272	0.656	0.653	0.6545
	20:46:39	20.7775	0.831	0.69	0.69	-0.0362319		20:46:39	20.7775	0.813	0.655	0.734	-0.0231361		20:46:39	20.7769	0.56	0.562	0.561	-0.0427516		20.7775	0.617	0.626	0.6215	-0.0425926		20.7775	0.648	0.661	0.6545	-0.0300267		20.7769	0.584	0.591	0.5875	-0.0391547		20.7775	0.616	0.602	0.609	-0.0541972		20.7775	0.671	0.646	0.6585
	21:01:38	21.0272	0.826	0.683	0.683	-0.0395327		21:01:38	21.0278	0.81	0.65	0.73	-0.0225864		21:01:38	21.0269	0.555	0.557	0.556	-0.0450558		21.0272	0.609	0.659	0.634	-0.0380758		21.0278	0.641	0.64	0.6405	-0.0262475		21.0269	0.615	0.585	0.6	-0.0429631		21.0272	0.604	0.593	0.5985	-0.0593077		21.0278	0.64	0.639	0.6395
	21:16:39	21.2775	0.82	0.677	0.677	-0.0429139		21:16:39	21.2781	0.806	0.645	0.7255	-0.0248013		21:16:39	21.2772	0.548	0.55	0.549	-0.0474146		21.2775	0.607	0.61	0.6085	-0.0477585		21.2781	0.645	0.633	0.639	-0.0565116		21.2772	0.571	0.58	0.5755	-0.0461169		21.2775	0.617	0.585	0.601	-0.0661452		21.2781	0.636	0.632	0.634
	21:31:40	21.5278	0.814	0.669	0.669	-0.0463987		21:31:40	21.5283	0.803	0.64	0.7215	-0.0242377		21:31:40	21.5275	0.541	0.543	0.542	-0.0440758		21.5278	0.608	0.602	0.605	-0.0880613		21.5283	0.651	0.626	0.6385	-0.0511953		21.5275	0.565	0.573	0.569	-0.0707016		21.5278	0.586	0.575	0.5805	-0.0637439		21.5283	0.623	0.625	0.624
	21:46:41	21.7781	0.807	0.661	0.661	-0.0514694		21:46:41	21.7786	0.797	0.635	0.716	-0.0250956		21:46:41	21.7778	0.534	0.536	0.535	-0.0561322		21.7781	0.592	0.593	0.5925	-0.0661646		21.7786	0.619	0.618	0.6185	-0.0629049		21.7778	0.557	0.565	0.561	-0.0525619		21.7781	0.576	0.564	0.57	-0.0804388		21.7786	0.612	0.615	0.6135
	22:01:42	22.0283	0.809	0.652	0.652	-0.0536606		22:01:42	22.0289	0.793	0.632	0.7125	-0.0316377		22:01:42	22.0281	0.526	0.538	0.532	-0.0588474		22.0283	0.576	0.585	0.5805	-0.0771845		22.0289	0.609	0.608	0.6085	-0.0788896		22.0281	0.559	0.559	0.559	-0.0550471		22.0283	0.564	0.559	0.5615	-0.0777837		22.0289	0.602	0.605	0.6035
	22:16:43	22.2786	0.793	0.643	0.643	-0.05594		22:16:43	22.2792	0.793	0.622	0.7075	-0.032623		22:16:43	22.2783	0.518	0.52	0.519	-0.0616252		22.2786	0.565	0.574	0.5695	-0.0716294		22.2792	0.6	0.6	0.6	-0.0659398		22.2783	0.543	0.549	0.546	-0.0549131		22.2786	0.553	0.556	0.5545	-0.080246		22.2792	0.593	0.6	0.5965
	22:31:45	22.5292	0.785	0.634	0.634	-0.059983		22:31:45	22.5297	0.782	0.616	0.699	-0.00703642		22:31:45	22.5283	0.51	0.512	0.511	-0.0730355		22.5292	0.555	0.565	0.56	-0.0740919		22.5297	0.59	0.59	0.59	-0.067939		22.5283	0.535	0.542	0.5385	-0.0665126		22.5292	0.541	0.533	0.537	-0.0757377		22.5297	0.58	0.587	0.5835
	22:46:45	22.7792	0.784	0.625	0.625	-0.0624837		22:46:45	22.7794	0.776	0.61	0.693	-0.0381435		22:46:45	22.7786	0.502	0.504	0.503	-0.0635868		22.7792	0.549	0.554	0.5515	-0.073668		22.7794	0.579	0.579	0.579	-0.0751998		22.7786	0.528	0.534	0.531	-0.0574338		22.7792	0.53	0.522	0.526	-0.0973414		22.7794	0.569	0.577	0.573
	23:01:46	23.0294	0.769	0.614	0.614	-0.0667804		23:01:46	23.0297	0.793	0.622	0.7075	-0.0401144		23:01:46	23.0289	0.493	0.496	0.4945	-0.0645972		23.0294	0.535	0.543	0.539	-0.0568851		23.0297	0.569	0.568	0.5685	-0.0566286		23.0289	0.519	0.527	0.523	-0.0572587		23.0294	0.53	0.511	0.5205	-0.0874222		23.0297	0.556	0.567	0.5615
	23:16:48	23.28	0.766	0.604	0.604	-0.069468		23:16:48	23.28	0.763	0.599	0.681	-0.0449595		23:16:48	23.2792	0.486	0.488	0.487	#DIV/0!		23.28	0.526	0.532	0.529	-0.0606537		23.28	0.556	0.557	0.5565	-0.0817526		23.2792	0.513	0.518	0.5155	#DIV/0!		23.28	0.507	0.499	0.503	-0.0677452		23.28	0.544	0.554	0.549
	23:31:49	23.5303	0.752	0.593	0.593	-0.070738		23:31:49	23.5303	0.758	0.585	0.6715	#DIV/0!		23:31:49	23.5294	0.478	0.48	0.479	#DIV/0!		23.5303	0.517	0.541	0.529	-0.0759813		23.5303	0.57	0.545	0.5575	#DIV/0!		23.5294	0.505	0.512	0.5085	#DIV/0!		23.5303	0.496	0.488	0.492	-0.104014		23.5303	0.531	0.545	0.538
	23:46:50	23.7806	0.743	0.583	0.583			23:46:50	23.7806	0.75	0.575	0.6625			23:46:50	0			#DIV/0!			23.7806	0.506	0.532	0.519			23.7806	0.533	0.534	0.5335			0			#DIV/0!			23.7806	0.506	0.477	0.4915			23.7806	0.518	0.531	0.5245
	1 day, 0:01:52	24.0311	0.734	0.572	0.572			1 day, 0:01:52	0			#DIV/0!			1 day, 0:01:52	0			#DIV/0!			24.0311	0.497	0.502	0.4995			0			#DIV/0!			0			#DIV/0!			24.0311	0.472	0.466	0.469			0			#DIV/0!
[truncated: 21 more columns]

## Sheet: B. luti
1. 16.02.22							2. 16.02.22								3. 16.02.22									1. 16.02.22							2. 16.02.22							3. 16.02.22							1. 16.02.22
DMMG								DMMG								DMMG								DMMG-Y							DMMG-Y							DMMG-Y							DMMG-P
Zeit (hh.mm.ss)	time [h]	Well 1	Well 2	Mean	Growth rate		Zeit (hh.mm.ss)	time [h]	Well 1	Well 2	Mean	Growth rate			Zeit (hh.mm.ss)	time [h]	Well 1	Well 2	Mean	Growth rate			Zeit (hh.mm.ss)	time [h]	Well 1	Well 2	Mean	Growth rate		Zeit (hh.mm.ss)	time [h]	Well 1	Well 2	Mean	Growth rate		Zeit (hh.mm.ss)	time [h]	Well 1	Well 2	Mean	Growth rate		Zeit (hh.mm.ss)	time [h]	Well 1	Well 2	Mean	Growth rate
00:00:24	0.00666667	0.105	0.105	0.105			00:00:24	0.00666667	0.104	0.103	0.1035				00:00:24	0.00666667	0.109	0.106	0.1075				00:00:24	0.00666667	0.107		0.107			00:00:24	0.00666667	0.108		0.108			00:00:24	0.00666667	0.104	0.104	0.104			00:00:24	0.00666667	0.102	0.104	0.103
00:15:24	0.256667	0.105	0.105	0.105			00:15:24	0.256667	0.104	0.103	0.1035				00:15:24	0.256667	0.109	0.105	0.107				00:15:24	0.256667	0.107		0.107			00:15:24	0.256667	0.108		0.108			00:15:24	0.256667	0.105	0.104	0.1045			00:15:24	0.256667	0.102	0.104	0.103
00:30:26	0.507222	0.106	0.105	0.1055	0.0141728		00:30:26	0.507222	0.105	0.104	0.1045	0.0143768			00:30:26	0.507222	0.109	0.106	0.1075	0.0138455			00:30:26	0.507222	0.107		0.107	0.00929723		00:30:26	0.507222	0.108		0.108	0.00921154		00:30:26	0.507222	0.105	0.105	0.105	0.0190376		00:30:26	0.507222	0.103	0.104	0.1035	0.0192207
00:45:26	0.757222	0.106	0.106	0.106	0.0188528		00:45:26	0.757222	0.105	0.105	0.105	0.0143768			00:45:26	0.757222	0.11	0.106	0.108	0.0276285			00:45:26	0.756944	0.107		0.107	0.00929465		00:45:26	0.756944	0.109		0.109	0.00920898		00:45:26	0.756944	0.106	0.105	0.1055	0.0189421		00:45:26	0.756944	0.104	0.105	0.1045	0.023962
01:00:27	1.0075	0.107	0.106	0.1065	0.0187695		01:00:27	1.0075	0.105	0.105	0.105	0.0142441			01:00:27	1.0075	0.111	0.107	0.109	0.0275094			01:00:27	1.00722	0.108		0.108	0.0185088		01:00:27	1.00722	0.109		0.109	0.018339		01:00:27	1.00722	0.106	0.106	0.106	0.0235174		01:00:27	1.00722	0.104	0.106	0.105	0.0285575
01:15:27	1.2575	0.107	0.107	0.107	0.0186766		01:15:27	1.2575	0.105	0.105	0.105	0.0188528			01:15:27	1.2575	0.112	0.108	0.11	0.0273762			01:15:27	1.2575	0.108		0.108	0.0276208		01:15:27	1.2575	0.109		0.109	0.0181621		01:15:27	1.2575	0.107	0.106	0.1065	0.0187591		01:15:27	1.2575	0.105	0.106	0.1055	0.0282724
01:30:28	1.50778	0.108	0.107	0.1075	0.0277487		01:30:28	1.50778	0.106	0.106	0.106	0.0188475			01:30:28	1.50778	0.113	0.108	0.1105	0.0181621			01:30:28	1.50778	0.109		0.109	0.0183237		01:30:28	1.50778	0.11		0.11	0.0181571		01:30:28	1.50778	0.108	0.107	0.1075	0.0232787		01:30:28	1.50778	0.106	0.107	0.1065	0.0327443
01:45:29	1.75806	0.108	0.108	0.108	0.0230701		01:45:29	1.75806	0.107	0.107	0.107	0.0281396			01:45:29	1.75806	0.113	0.109	0.111	0.0224479			01:45:29	1.75806	0.11		0.11	0.0363273		01:45:29	1.75806	0.111		0.111	0.0271209		01:45:29	1.75806	0.108	0.107	0.1075	0.0322995		01:45:29	1.75806	0.107	0.108	0.1075	0.0326007
02:00:31	2.00861	0.109	0.11	0.1095	0.022964		02:00:31	2.00861	0.107	0.107	0.107	0.0324494			02:00:31	2.00861	0.113	0.109	0.111	0.0223475			02:00:31	2.00861	0.11		0.11	0.0359999		02:00:31	2.00861	0.111		0.111	0.0268776		02:00:31	2.00861	0.109	0.108	0.1085	0.0274941		02:00:31	2.00861	0.108	0.109	0.1085	0.0368296
02:15:31	2.25861	0.11	0.109	0.1095	0.0273686		02:15:31	2.25861	0.108	0.108	0.108	0.0276208			02:15:31	2.25861	0.115	0.11	0.1125	0.0266386			02:15:31	2.25861	0.112		0.112	0.0268776		02:15:31	2.25861	0.112		0.112	0.0266386		02:15:31	2.25861	0.11	0.11	0.11	0.0364932		02:15:31	2.25861	0.108	0.11	0.109	0.0364932
02:30:32	2.50889	0.11	0.11	0.11	0.0225555		02:30:32	2.50889	0.11	0.109	0.1095	0.0366708			02:30:32	2.50889	0.115	0.111	0.113	0.0353725			02:30:32	2.50889	0.113		0.113	0.0444024		02:30:32	2.50889	0.113		0.113	0.0266386		02:30:32	2.50889	0.111	0.11	0.1105	0.0405925		02:30:32	2.50889	0.11	0.111	0.1105	0.0405925
02:45:33	2.75917	0.111	0.111	0.111	0.0314283		02:45:33	2.75917	0.11	0.11	0.11	0.0363273			02:45:33	2.75917	0.116	0.112	0.114	0.030603			02:45:33	2.75917	0.113		0.113	0.0350621		02:45:33	2.75917	0.114		0.114	0.0436387		02:45:33	2.75917	0.112	0.111	0.1115	0.0400611		02:45:33	2.75917	0.111	0.112	0.1115	0.049186
03:00:34	3.00944	0.112	0.112	0.112	0.0356784		03:00:34	3.00944	0.111	0.111	0.111	0.0358385			03:00:34	3.00944	0.117	0.113	0.115	0.0261733			03:00:34	3.00972	0.115		0.115	0.0432608		03:00:34	3.00972	0.114		0.114	0.0347572		03:00:34	3.00972	0.113	0.113	0.113	0.0528317		03:00:34	3.00972	0.112	0.114	0.113	0.0442182
03:15:35	3.25972	0.113	0.113	0.113	0.0353725		03:15:35	3.25972	0.112	0.112	0.112	0.0400611			03:15:35	3.25972	0.118	0.114	0.116	0.0344575			03:15:35	3.25944	0.116		0.116	0.0516926		03:15:35	3.25944	0.117		0.117	0.0344575		03:15:35	3.25944	0.115	0.114	0.1145	0.0523701		03:15:35	3.25944	0.114	0.115	0.1145	0.0523701
03:30:36	3.51	0.114	0.114	0.114	0.0350524		03:30:36	3.51	0.113	0.114	0.1135	0.0440111			03:30:36	3.51	0.118	0.114	0.116	0.0299476			03:30:36	3.50972	0.118		0.118	0.0508302		03:30:36	3.50972	0.117		0.117	0.0512648		03:30:36	3.50972	0.117	0.116	0.1165	0.0517069		03:30:36	3.50972	0.115	0.116	0.1155	0.0558975
03:45:36	3.76	0.115	0.115	0.115	0.039018		03:45:36	3.76	0.114	0.115	0.1145	0.0521423			03:45:36	3.76	0.12	0.116	0.118	0.0338733			03:45:36	3.76	0.119		0.119	0.0665989		03:45:36	3.76	0.118		0.118	0.03357		03:45:36	3.76	0.118	0.117	0.1175	0.0551391		03:45:36	3.76	0.117	0.118	0.1175	0.0592571
04:00:38	4.01056	0.116	0.116	0.116	0.0428893		04:00:38	4.01056	0.116	0.116	0.116	0.0680547			04:00:38	4.01056	0.12	0.117	0.1185	0.0421652			04:00:38	4.01028	0.121		0.121	0.0655245		04:00:38	4.01028	0.12		0.12	0.0499549		04:00:38	4.01028	0.12	0.118	0.119	0.0542328		04:00:38	4.01028	0.119	0.12	0.1195	0.0668963
04:15:38	4.26056	0.117	0.118	0.1175	0.0549059		04:15:38	4.26056	0.118	0.118	0.118	0.0592571			04:15:38	4.26056	0.122	0.118	0.12	0.0373745			04:15:38	4.26083	0.124		0.124	0.0728259		04:15:38	4.26083	0.121		0.121	0.0575652		04:15:38	4.26083	0.122	0.12	0.121	0.0618067		04:15:38	4.26083	0.121	0.122	0.1215	0.0697661
04:30:39	4.51083	0.119	0.119	0.119	0.0503889		04:30:39	4.51083	0.119	0.124	0.1215	0.0585454			04:30:39	4.51083	0.123	0.119	0.121	0.0453308			04:30:39	4.51083	0.126		0.126	0.0793186		04:30:39	4.51083	0.123		0.123	0.0722404		04:30:39	4.51083	0.124	0.122	0.123	0.0689163		04:30:39	4.51083	0.123	0.124	0.1235	0.0725319
04:45:41	4.76139	0.122	0.121	0.1215	0.0537686		04:45:41	4.76139	0.121	0.122	0.1215	0.0575492			04:45:41	4.76139	0.124	0.121	0.1225	0.0487225			04:45:41	4.76111	0.128		0.128	0.0700092		04:45:41	4.76111	0.125		0.125	0.0561929		04:45:41	4.76111	0.126	0.124	0.125	0.0716842		04:45:41	4.76111	0.125	0.127	0.126	0.0790267
05:00:41	5.01139	0.122	0.122	0.122	0.057095		05:00:41	5.01139	0.123	0.123	0.123	0.0481486			05:00:41	5.01139	0.126	0.122	0.124	0.0522677			05:00:41	5.01139	0.131		0.131	0.0763094		05:00:41	5.01139	0.129		0.129	0.0629605		05:00:41	5.01139	0.128	0.127	0.1275	0.0743363		05:00:41	5.01139	0.128	0.129	0.1285	0.0926533
05:15:43	5.26194	0.124	0.124	0.124	0.0520582		05:15:43	5.26194	0.124	0.126	0.125	0.0675451			05:15:43	5.26194	0.128	0.124	0.126	0.0593575			05:15:43	5.26167	0.133		0.133	0.082375		05:15:43	5.26167	0.128		0.128	0.0694682		05:15:43	5.26167	0.131	0.129	0.13	0.0842709		05:15:43	5.26167	0.131	0.132	0.1315	0.090896
05:30:43	5.51194	0.126	0.126	0.126	0.0672774		05:30:43	5.51194	0.127	0.128	0.1275	0.0743157			05:30:43	5.51194	0.129	0.126	0.1275	0.0699898			05:30:43	5.51167	0.136		0.136	0.0945372		05:30:43	5.51167	0.131		0.131	0.0673851		05:30:43	5.51167	0.133	0.132	0.1325	0.0862857		05:30:43	5.51167	0.135	0.136	0.1355	0.0892042
05:45:45	5.7625	0.128	0.128	0.128	0.0700287		05:45:45	5.7625	0.13	0.13	0.13	0.0769183			05:45:45	5.7625	0.132	0.128	0.13	0.0540372			05:45:45	5.76194	0.139		0.139	0.1		05:45:45	5.76194	0.134		0.134	0.082375		05:45:45	5.76194	0.137	0.135	0.136	0.0882191		05:45:45	5.76194	0.137	0.139	0.138	0.0976455
06:00:45	6.0125	0.131	0.13	0.1305	0.0726292		06:00:45	6.0125	0.132	0.133	0.1325	0.0862857			06:00:45	6.0125	0.135	0.131	0.133	0.0644848			06:00:45	6.01222	0.144		0.144	0.111102		06:00:45	6.01222	0.138		0.138	0.08755		06:00:45	6.01222	0.14	0.138	0.139	0.0934896		06:00:45	6.01222	0.14	0.141	0.1405	0.0948693
06:15:45	6.2625	0.133	0.133	0.133	0.0787963		06:15:45	6.2625	0.135	0.135	0.135	0.0847182			06:15:45	6.2625	0.135	0.131	0.133	0.0596861			06:15:45	6.2625	0.147		0.147	0.134281		06:15:45	6.2625	0.139		0.139	0.0788064		06:15:45	6.2625	0.142	0.142	0.142	0.0945365		06:15:45	6.2625	0.144	0.146	0.145	0.10307
06:30:46	6.51278	0.136	0.135	0.1355	0.0808591		06:30:46	6.51278	0.138	0.14	0.139	0.0831614			06:30:46	6.51278	0.138	0.134	0.136	0.0512506			06:30:46	6.51278	0.152		0.152	0.148016		06:30:46	6.51278	0.143		0.143	0.0965196		06:30:46	6.51278	0.146	0.145	0.1455	0.0991165		06:30:46	6.51278	0.149	0.149	0.149	0.114091
06:45:47	6.76306	0.139	0.138	0.1385	0.0828383		06:45:47	6.76306	0.141	0.142	0.1415	0.0918355			06:45:47	6.76306	0.14	0.136	0.138	0.0759016			06:45:47	6.76306	0.159		0.159	0.12142		06:45:47	6.76306	0.145		0.145	0.0958575		06:45:47	6.76306	0.15	0.149	0.1495	0.109806		06:45:47	6.76306	0.152	0.154	0.153	0.11074
07:00:48	7.01333	0.142	0.141	0.1415	0.0915116		07:00:48	7.01333	0.144	0.144	0.144	0.0860161			07:00:48	7.01333	0.142	0.138	0.14	0.0640077			07:00:48	7.01333	0.167		0.167	0.123443		07:00:48	7.01333	0.152		0.152	0.0996121		07:00:48	7.01333	0.154	0.153	0.1535	0.116475		07:00:48	7.01333	0.157	0.158	0.1575	0.119851
07:15:49	7.26361	0.145	0.144	0.1445	0.0896157		07:15:49	7.26361	0.148	0.148	0.148	0.100644			07:15:49	7.26361	0.145	0.142	0.1435	0.0698809			07:15:49	7.26361	0.166		0.166	0.112754		07:15:49	7.26361	0.153		0.153	0.164747		07:15:49	7.26361	0.159	0.158	0.1585	0.119507		07:15:49	7.26361	0.161	0.163	0.162	0.1256
07:30:50	7.51389	0.149	0.148	0.1485	0.0942413		07:30:50	7.51389	0.151	0.152	0.1515	0.102117			07:30:50	7.51389	0.147	0.143	0.145	0.0821468			07:30:50	7.51417	0.172		0.172	0.0914162		07:30:50	7.51417	0.158		0.158	0.0880339		07:30:50	7.51417	0.164	0.163	0.1635	0.128117		07:30:50	7.51417	0.168	0.168	0.168	0.127854
07:45:51	7.76417	0.152	0.151	0.1515	0.0955186		07:45:51	7.76417	0.155	0.158	0.1565	0.10254			07:45:51	7.76417	0.15	0.146	0.148	0.0770045			07:45:51	7.76417	0.178		0.178	0.134924		07:45:51	7.76417	0.171		0.171	0.111133		07:45:51	7.76417	0.169	0.168	0.1685	0.127096		07:45:51	7.76417	0.173	0.174	0.1735	0.129945
08:00:52	8.01444	0.156	0.155	0.1555	0.0961479		08:00:52	8.01444	0.159	0.16	0.1595	0.112174			08:00:52	8.01444	0.154	0.15	0.152	0.0920937			08:00:52	8.01417	0.183		0.183	0.125435		08:00:52	8.01417	0.166		0.166	0.107829		08:00:52	8.01417	0.176	0.173	0.1745	0.128862		08:00:52	8.01417	0.178	0.18	0.179	0.133457
08:15:53	8.26472	0.16	0.158	0.159	0.0973271		08:15:53	8.26472	0.164	0.164	0.164	0.105911			08:15:53	8.26472	0.157	0.153	0.155	0.111666			08:15:53	8.26444	0.19		0.19	0.126379		08:15:53	8.26444	0.171		0.171	0.0567862		08:15:53	8.26444	0.181	0.179	0.18	0.135641		08:15:53	8.26444	0.184	0.185	0.1845	0.134499
08:30:53	8.51472	0.166	0.161	0.1635	0.106557		08:30:53	8.51472	0.169	0.17	0.1695	0.123584			08:30:53	8.51472	0.161	0.157	0.159	0.0910389			08:30:53	8.51472	0.195		0.195	0.142214		08:30:53	8.51472	0.176		0.176	0.113633		08:30:53	8.51472	0.187	0.185	0.186	0.131234		08:30:53	8.51472	0.191	0.193	0.192	0.140334
08:45:54	8.765	0.169	0.165	0.167	0.107156		08:45:54	8.765	0.174	0.174	0.174	0.117685			08:45:54	8.765	0.171	0.16	0.1655	0.0981566			08:45:54	8.765	0.202		0.202	0.132726		08:45:54	8.765	0.181		0.181	0.1363		08:45:54	8.765	0.194	0.192	0.193	0.13477		08:45:54	8.765	0.197	0.2	0.1985	0.148162
09:00:55	9.01528	0.175	0.171	0.173	0.115274		09:00:55	9.01528	0.18	0.181	0.1805	0.114044			09:00:55	9.01528	0.169	0.164	0.1665	0.101467			09:00:55	9.01528	0.211		0.211	0.138454		09:00:55	9.01528	0.186		0.186	0.127656		09:00:55	9.01528	0.2	0.198	0.199	0.140035		09:00:55	9.01528	0.205	0.207	0.206	0.147227
09:15:56	9.26556	0.179	0.175	0.177	0.123616		09:15:56	9.26556	0.184	0.185	0.1845	0.151516			09:15:56	9.26556	0.173	0.169	0.171	0.0811139			09:15:56	9.26556	0.217		0.217	0.176333		09:15:56	9.26556	0.196		0.196	0.17195		09:15:56	9.26556	0.207	0.205	0.206	0.13758		09:15:56	9.26556	0.212	0.216	0.214	0.147127
09:30:57	9.51583	0.184	0.183	0.1835	0.0936284		09:30:57	9.51583	0.189	0.191	0.19	0.136836			09:30:57	9.51583	0.179	0.173	0.176	0.094386			09:30:57	9.51611	0.224		0.224	0.136889		09:30:57	9.51611	0.2		0.2	0.116426		09:30:57	9.51611	0.215	0.213	0.214	0.140222		09:30:57	9.51611	0.221	0.224	0.2225	0.158773
09:45:58	9.76611	0.193	0.185	0.189	0.131971		09:45:58	9.76611	0.195	0.21	0.2025	0.141136			09:45:58	9.76611	0.181	0.178	0.1795	0.123477			09:45:58	9.76611	0.241		0.241	0.133383		09:45:58	9.76611	0.215		0.215	0.110834		09:45:58	9.76611	0.222	0.221	0.2215	0.135805		09:45:58	9.76611	0.229	0.231	0.23	0.1593
10:00:59	10.0164	0.194	0.186	0.19	0.125184		10:00:59	10.0164	0.201	0.213	0.207	0.150971			10:00:59	10.0164	0.185	0.181	0.183	0.0946883			10:00:59	10.0167	0.242		0.242	0.164166		10:00:59	10.0167	0.209		0.209	0.122116		10:00:59	10.0167	0.229	0.229	0.229	0.143293		10:00:59	10.0167	0.24	0.243	0.2415	0.155625
10:16:00	10.2667	0.207	0.197	0.202	0.107649		10:16:00	10.2667	0.214	0.211	0.2125	0.0985894			10:16:00	10.2667	0.199	0.188	0.1935	0.113036			10:16:00	10.2667	0.248		0.248	0.109823		10:16:00	10.2667	0.219		0.219	0.0630314		10:16:00	10.2667	0.236	0.236	0.236	0.136798		10:16:00	10.2667	0.25	0.252	0.251	0.165745
10:31:01	10.5169	0.207	0.209	0.208	0.123511		10:31:01	10.5169	0.223	0.219	0.221	0.120363			10:31:01	10.5169	0.195	0.192	0.1935	0.130344			10:31:01	10.5169	0.264		0.264	0.170402		10:31:01	10.5169	0.226		0.226	0.129828		10:31:01	10.5169	0.249	0.245	0.247	0.128774		10:31:01	10.5169	0.26	0.26	0.26	0.153135
10:46:01	10.7669	0.215	0.206	0.2105	0.186694		10:46:01	10.7669	0.221	0.226	0.2235	0.144235			10:46:01	10.7669	0.204	0.198	0.201	0.130511			10:46:01	10.7669	0.269		0.269	0.152828		10:46:01	10.7669	0.229		0.229	0.112062		10:46:01	10.7669	0.253	0.255	0.254	0.141813		10:46:01	10.7669	0.271	0.272	0.2715	0.159649
11:01:02	11.0172	0.22	0.21	0.215	0.149207		11:01:02	11.0172	0.233	0.234	0.2335	0.127184			11:01:02	11.0172	0.208	0.209	0.2085	0.109909			11:01:02	11.0175	0.287		0.287	0.150773		11:01:02	11.0175	0.238		0.238	0.116702		11:01:02	11.0175	0.26	0.261	0.2605	0.121722		11:01:02	11.0175	0.279	0.284	0.2815	0.167654
11:16:03	11.2675	0.231	0.256	0.2435	0.1837		11:16:03	11.2675	0.249	0.242	0.2455	0.147253			11:16:03	11.2675	0.218	0.223	0.2205	0.101509			11:16:03	11.2678	0.289		0.289	0.167154		11:16:03	11.2678	0.245		0.245	0.134473		11:16:03	11.2678	0.272	0.272	0.272	0.1324		11:16:03	11.2678	0.292	0.297	0.2945	0.162614
11:31:04	11.5178	0.244	0.239	0.2415	0.166511		11:31:04	11.5178	0.248	0.254	0.251	0.132045			11:31:04	11.5178	0.218	0.214	0.216	0.0958575			11:31:04	11.5178	0.307		0.307	0.130369		11:31:04	11.5178	0.254		0.254	0.126046		11:31:04	11.5178	0.277	0.281	0.279	0.139395		11:31:04	11.5178	0.305	0.31	0.3075	0.160341
11:46:05	11.7681	0.253	0.253	0.253	0.0673923		11:46:05	11.7681	0.26	0.258	0.259	0.116941			11:46:05	11.7681	0.224	0.221	0.2225	0.0990816			11:46:05	11.7681	0.318		0.318	0.150559		11:46:05	11.7681	0.262		0.262	0.115417		11:46:05	11.7681	0.292	0.288	0.29	0.133879		11:46:05	11.7681	0.319	0.32	0.3195	0.162468
12:01:06	12.0183	0.262	0.246	0.254	0.145971		12:01:06	12.0183	0.264	0.269	0.2665	0.125141			12:01:06	12.0183	0.232	0.227	0.2295	0.131937			12:01:06	12.0183	0.327		0.327	0.13094		12:01:06	12.0183	0.27		0.27	0.122012		12:01:06	12.0183	0.3	0.299	0.2995	0.140074		12:01:06	12.0183	0.33	0.331	0.3305	0.160225
12:16:08	12.2689	0.264	0.257	0.2605	0.118968		12:16:08	12.2689	0.275	0.277	0.276	0.128308			12:16:08	12.2689	0.238	0.249	0.2435	0.126344			12:16:08	12.2686	0.336		0.336	0.107127		12:16:08	12.2686	0.275		0.275	0.111704		12:16:08	12.2686	0.309	0.313	0.311	0.145579		12:16:08	12.2686	0.345	0.348	0.3465	0.157324
12:31:08	12.5189	0.279	0.28	0.2795	0.169588		12:31:08	12.5189	0.283	0.286	0.2845	0.134788			12:31:08	12.5189	0.245	0.248	0.2465	0.130386			12:31:08	12.5189	0.35		0.35	0.131509		12:31:08	12.5189	0.287		0.287	0.125059		12:31:08	12.5189	0.319	0.323	0.321	0.134046		12:31:08	12.5189	0.356	0.366	0.361	0.155101
12:46:09	12.7692	0.287	0.283	0.285	0.131056		12:46:09	12.7692	0.293	0.296	0.2945	0.132098			12:46:09	12.7692	0.257	0.248	0.2525	0.0826784			12:46:09	12.7692	0.354		0.354	0.13342		12:46:09	12.7692	0.293		0.293	0.122919		12:46:09	12.7692	0.338	0.333	0.3355	0.122315		12:46:09	12.7692	0.372	0.376	0.374	0.148446
13:01:10	13.0194	0.297	0.305	0.301	0.101871		13:01:10	13.0194	0.304	0.306	0.305	0.134517			13:01:10	13.0194	0.259	0.264	0.2615	0.1075			13:01:10	13.0192	0.373		0.373	0.118319		13:01:10	13.0192	0.306		0.306	0.105621		13:01:10	13.0192	0.341	0.344	0.3425	0.128349		13:01:10	13.0192	0.387	0.385	0.386	0.152439
13:16:10	13.2694	0.313	0.281	0.297	0.138883		13:16:10	13.2694	0.313	0.317	0.315	0.133208			13:16:10	13.2694	0.265	0.264	0.2645	0.103292			13:16:10	13.2694	0.384		0.384	0.149172		13:16:10	13.2694	0.311		0.311	0.109696		13:16:10	13.2694	0.351	0.352	0.3515	0.108543		13:16:10	13.2694	0.402	0.402	0.402	0.158972
13:31:11	13.5197	0.317	0.302	0.3095	0.112879		13:31:11	13.5197	0.324	0.327	0.3255	0.130344			13:31:11	13.5197	0.279	0.27	0.2745	0.101636			13:31:11	13.5197	0.394		0.394	0.132713		13:31:11	13.5197	0.319		0.319	0.0963907		13:31:11	13.5197	0.36	0.37	0.365	0.123307		13:31:11	13.5197	0.417	0.424	0.4205	0.15767
13:46:12	13.77	0.329	0.326	0.3275	0.149646		13:46:12	13.77	0.335	0.338	0.3365	0.149894			13:46:12	13.77	0.281	0.279	0.28	0.103921			13:46:12	13.77	0.411		0.411	0.115337		13:46:12	13.77	0.327		0.327	0.103636		13:46:12	13.77	0.372	0.376	0.374	0.121591		13:46:12	13.77	0.436	0.441	0.4385	0.160349
14:01:13	14.0203	0.342	0.332	0.337	0.166124		14:01:13	14.0203	0.348	0.347	0.3475	0.126648			14:01:13	14.0203	0.287	0.292	0.2895	0.100319			14:01:13	14.0203	0.426		0.426	0.1283		14:01:13	14.0203	0.337		0.337	0.120779		14:01:13	14.0203	0.383	0.392	0.3875	0.113691		14:01:13	14.0203	0.45	0.454	0.452	0.15381
14:16:14	14.2706	0.356	0.334	0.345	0.137948		14:16:14	14.2706	0.354	0.378	0.366	0.124063			14:16:14	14.2706	0.294	0.293	0.2935	0.10328			14:16:14	14.2706	0.431		0.431	0.125418		14:16:14	14.2706	0.345		0.345	0.107045		14:16:14	14.2706	0.394	0.4	0.397	0.117026		14:16:14	14.2706	0.469	0.475	0.472	0.133061
14:31:15	14.5208	0.361	0.37	0.3655	0.134309		14:31:15	14.5208	0.37	0.369	0.3695	0.125447			14:31:15	14.5208	0.302	0.305	0.3035	0.0984925			14:31:15	14.5208	0.448		0.448	0.108755		14:31:15	14.5208	0.36		0.36	0.101383		14:31:15	14.5208	0.408	0.41	0.409	0.128052		14:31:15	14.5208	0.486	0.495	0.4905	0.132278
14:46:16	14.7711	0.373	0.379	0.376	0.150208		14:46:16	14.7711	0.379	0.383	0.381	0.0961697			14:46:16	14.7711	0.311	0.31	0.3105	0.110982			14:46:16	14.7714	0.466		0.466	0.120001		14:46:16	14.7714	0.364		0.364	0.107009		14:46:16	14.7714	0.42	0.421	0.4205	0.114043		14:46:16	14.7714	0.503	0.499	0.501	0.131699
15:01:17	15.0214	0.391	0.38	0.3855	0.112293		15:01:17	15.0214	0.395	0.393	0.394	0.126737			15:01:17	15.0214	0.322	0.317	0.3195	0.100101			15:01:17	15.0214	0.475		0.475	0.113712		15:01:17	15.0214	0.373		0.373	0.0876326		15:01:17	15.0214	0.445	0.436	0.4405	0.106494		15:01:17	15.0214	0.518	0.514	0.516	0.118024
15:16:19	15.2719	0.401	0.401	0.401	0.110573		15:16:19	15.2719	0.4	0.406	0.403	0.118559			15:16:19	15.2719	0.329	0.327	0.328	0.0965464			15:16:19	15.2714	0.486		0.486	0.0999258		15:16:19	15.2714	0.384		0.384	0.0992431		15:16:19	15.2714	0.446	0.444	0.445	0.112289		15:16:19	15.2714	0.536	0.541	0.5385	0.13071
15:31:20	15.5222	0.405	0.413	0.409	0.114913		15:31:20	15.5222	0.42	0.419	0.4195	0.112569			15:31:20	15.5222	0.339	0.332	0.3355	0.102426			15:31:20	15.5217	0.502		0.502	0.103799		15:31:20	15.5217	0.393		0.393	0.113808		15:31:20	15.5217	0.453	0.457	0.455	0.106406		15:31:20	15.5217	0.55	0.554	0.552	0.127107
15:46:19	15.7719	0.422	0.418	0.42	0.111885		15:46:19	15.7719	0.427	0.431	0.429	0.112468			15:46:19	15.7719	0.343	0.341	0.342	0.0902586			15:46:19	15.7719	0.515		0.515	0.116281		15:46:19	15.7719	0.402		0.402	0.094258		15:46:19	15.7719	0.472	0.469	0.4705	0.0972429		15:46:19	15.7719	0.572	0.57	0.571	0.0886909
16:01:21	16.0225	0.433	0.432	0.4325	0.130362		16:01:21	16.0225	0.438	0.444	0.441	0.101813			16:01:21	16.0225	0.354	0.354	0.354	0.103186			16:01:21	16.0222	0.527		0.527	0.110997		16:01:21	16.0222	0.418		0.418	0.094511		16:01:21	16.0222	0.476	0.504	0.49	0.104145		16:01:21	16.0222	0.589	0.583	0.586	0.0782821
16:16:21	16.2725	0.449	0.448	0.4485	0.116595		16:16:21	16.2725	0.447	0.455	0.451	0.104894			16:16:21	16.2725	0.36	0.358	0.359	0.103928			16:16:21	16.2725	0.546		0.546	0.0960856		16:16:21	16.2725	0.422		0.422	0.103752		16:16:21	16.2725	0.488	0.493	0.4905	0.0902706		16:16:21	16.2725	0.588	0.589	0.5885	0.0276049
16:31:23	16.5231	0.455	0.477	0.466	0.140861		16:31:23	16.5231	0.462	0.467	0.4645	0.100134			16:31:23	16.5231	0.374	0.37	0.372	0.0903186			16:31:23	16.5228	0.561		0.561	0.107705		16:31:23	16.5228	0.432		0.432	0.0825241		16:31:23	16.5228	0.505	0.505	0.505	0.074608		16:31:23	16.5228	0.599	0.595	0.597	-0.00941952
16:46:23	16.7731	0.475	0.469	0.472	0.0955081		16:46:23	16.7731	0.472	0.481	0.4765	0.109994			16:46:23	16.7731	0.382	0.377	0.3795	0.106773			16:46:23	16.7731	0.567		0.567	0.0958694		16:46:23	16.7731	0.446		0.446	0.0882946		16:46:23	16.7731	0.512	0.518	0.515	0.0960372		16:46:23	16.7731	0.581	0.593	0.587	-0.0257903
17:01:25	17.0236	0.482	0.514	0.498	0.101836		17:01:25	17.0236	0.487	0.488	0.4875	0.107958			17:01:25	17.0236	0.39	0.385	0.3875	0.0910712			17:01:25	17.0233	0.587		0.587	0.0901989		17:01:25	17.0233	0.454		0.454	0.0905943		17:01:25	17.0233	0.524	0.532	0.528	0.091627		17:01:25	17.0233	0.578	0.583	0.5805	-0.0515149
17:16:25	17.2736	0.503	0.484	0.4935	0.113883		17:16:25	17.2736	0.501	0.506	0.5035	0.10346			17:16:25	17.2736	0.4	0.399	0.3995	0.0929286			17:16:25	17.2736	0.601		0.601	0.0973113		17:16:25	17.2736	0.461		0.461	0.0816979		17:16:25	17.2736	0.537	0.543	0.54	0.0854828		17:16:25	17.2736	0.569	0.578	0.5735	-0.0443761
17:31:26	17.5239	0.519	0.513	0.516	0.0753562		17:31:26	17.5239	0.516	0.519	0.5175	0.102222			17:31:26	17.5239	0.41	0.405	0.4075	0.100519			17:31:26	17.5236	0.614		0.614	0.0816768		17:31:26	17.5236	0.473		0.473	0.0884051		17:31:26	17.5236	0.549	0.558	0.5535	0.0703222		17:31:26	17.5236	0.56	0.574	0.567	-0.0412902
17:46:27	17.7742	0.524	0.534	0.529	0.109183		17:46:27	17.7742	0.529	0.528	0.5285	0.0918623			17:46:27	17.7742	0.42	0.413	0.4165	0.0873314			17:46:27	17.7739	0.625		0.625	0.0674935		17:46:27	17.7739	0.484		0.484	0.0950338		17:46:27	17.7739	0.557	0.565	0.561	0.0487495		17:46:27	17.7739	0.559	0.564	0.5615	-0.0354666
18:01:27	18.0242	0.534	0.54	0.537	0.0772913		18:01:27	18.0242	0.538	0.542	0.54	0.0815343			18:01:27	18.0242	0.427	0.43	0.4285	0.0868368			18:01:27	18.0242	0.637		0.637	0.0445439		18:01:27	18.0242	0.496		0.496	0.107985		18:01:27	18.0242	0.563	0.57	0.5665	0.0152232		18:01:27	18.0242	0.553	0.561	0.557	-0.0231689
18:16:29	18.2747	0.55	0.551	0.5505	0.054221		18:16:29	18.2747	0.55	0.554	0.552	0.0728978			18:16:29	18.2747	0.436	0.436	0.436	0.110059			18:16:29	18.2744	0.643		0.643	0.0268069		18:16:29	18.2744	0.507		0.507	0.0869148		18:16:29	18.2744	0.562	0.572	0.567	-0.00535599		18:16:29	18.2744	0.551	0.556	0.5535	-0.0206705
18:31:29	18.5247	0.558	0.557	0.5575	0.0795245		18:31:29	18.5247	0.56	0.563	0.5615	0.0504962			18:31:29	18.5247	0.448	0.441	0.4445	0.0870119			18:31:29	18.5247	0.642		0.642	-0.00314117		18:31:29	18.5247	0.527		0.527	0.0756068		18:31:29	18.5247	0.558	0.566	0.562	-0.0331649		18:31:29	18.5247	0.548	0.56	0.554	-0.0162719
18:46:30	18.775	0.569	0.548	0.5585	0.0356565		18:46:30	18.775	0.565	0.572	0.5685	0.0259074			18:46:30	18.775	0.473	0.457	0.465	0.0877025			18:46:30	18.775	0.642		0.642	-0.00311181		18:46:30	18.775	0.528		0.528	0.0975301		18:46:30	18.775	0.556	0.56	0.558	-0.0459652		18:46:30	18.775	0.548	0.552	0.55	-0.0145428
19:01:31	19.0253	0.572	0.591	0.5815	0.0195171		19:01:31	19.0253	0.562	0.574	0.568	-0.00893468			19:01:31	19.0253	0.468	0.467	0.4675	0.0993836			19:01:31	19.0253	0.635		0.635	-0.0429183		19:01:31	19.0253	0.535		0.535	0.0499087		19:01:31	19.0253	0.542	0.554	0.548	-0.0491805		19:01:31	19.0253	0.544	0.552	0.548	-0.0163607
19:16:32	19.2756	0.569	0.572	0.5705	0.00357066		19:16:32	19.2756	0.562	0.571	0.5665	-0.0357743			19:16:32	19.2756	0.476	0.476	0.476	0.0684866			19:16:32	19.2756	0.641		0.641	-0.0445439		19:16:32	19.2756	0.559		0.559	0.0605573		19:16:32	19.2756	0.537	0.546	0.5415	-0.0533113		19:16:32	19.2756	0.542	0.549	0.5455	-0.0155579
19:31:33	19.5258	0.569	0.568	0.5685	-0.054708		19:31:33	19.5258	0.549	0.564	0.5565	-0.0477121			19:31:33	19.5258	0.489	0.493	0.491	0.0917739			19:31:33	19.5258	0.615		0.615	-0.0483562		19:31:33	19.5258	0.554		0.554	0.0545136		19:31:33	19.5258	0.53	0.54	0.535	-0.0457002		19:31:33	19.5258	0.542	0.548	0.545	-0.0119223
19:46:34	19.7761	0.56	0.561	0.5605	-0.0374628		19:46:34	19.7761	0.542	0.555	0.5485	-0.05249			19:46:34	19.7761	0.496	0.5	0.498	0.0940591			19:46:34	19.7761	0.614		0.614	-0.0660448		19:46:34	19.7761	0.561		0.561	0.00356846		19:46:34	19.7761	0.524	0.534	0.529	-0.0385609		19:46:34	19.7761	0.539	0.544	0.5415	-0.0110508
20:01:36	20.0267	0.548	0.553	0.5505	-0.0700659		20:01:36	20.0267	0.537	0.546	0.5415	-0.0487495			20:01:36	20.0267	0.506	0.519	0.5125	0.0763692			20:01:36	20.0261	0.605		0.605	-0.0313468		20:01:36	20.0261	0.565		0.565	0.00359961		20:01:36	20.0261	0.519	0.528	0.5235	-0.0332203		20:01:36	20.0261	0.538	0.545	0.5415	-0.00828196
20:16:36	20.2767	0.544	0.555	0.5495	-0.0437262		20:16:36	20.2767	0.527	0.548	0.5375	-0.0418512			20:16:36	20.2767	0.519	0.527	0.523	0.0845954			20:16:36	20.2764	0.6		0.6	-0.0415341		20:16:36	20.2764	0.561		0.561	-0.0216045		20:16:36	20.2764	0.516	0.526	0.521	-0.0287412		20:16:36	20.2764	0.539	0.54	0.5395	-0.00462364
20:31:36	20.5267	0.536	0.524	0.53	-0.0146307		20:31:36	20.5267	0.525	0.535	0.53	-0.0385716			20:31:36	20.5267	0.523	0.537	0.53	0.0859062			20:31:36	20.5269	0.596		0.596	-0.0284699		20:31:36	20.5269	0.556		0.556	-0.0470579		20:31:36	20.5269	0.512	0.523	0.5175	-0.0182934		20:31:36	20.5269	0.537	0.544	0.5405	-0.0055494
20:46:37	20.7769	0.539	0.534	0.5365	-0.027654		20:46:37	20.7769	0.52	0.532	0.526	-0.0398203			20:46:37	20.7769	0.534	0.55	0.542	0.0815913			20:46:37	20.7769	0.589		0.589	-0.0218805		20:46:37	20.7769	0.549		0.549	-0.0511427		20:46:37	20.7769	0.509	0.519	0.514	-0.0164311		20:46:37	20.7769	0.536	0.542	0.539	-0.00743364
21:01:38	21.0272	0.551	0.534	0.5425	0.00937932		21:01:38	21.0272	0.519	0.523	0.521	-0.0277089			21:01:38	21.0272	0.549	0.568	0.5585	0.0744295			21:01:38	21.0272	0.588		0.588	-0.0237438		21:01:38	21.0272	0.539		0.539	-0.0554055		21:01:38	21.0272	0.51	0.518	0.514	-0.0185075		21:01:38	21.0272	0.535	0.542	0.5385	-0.0102165
21:16:39	21.2775	0.522	0.547	0.5345	-0.029284		21:16:39	21.2775	0.513	0.52	0.5165	-0.0308562			21:16:39	21.2775	0.559	0.576	0.5675	0.0694076			21:16:39	21.2775	0.587		0.587	-0.0136602		21:16:39	21.2775	0.533		0.533	-0.0542094		21:16:39	21.2775	0.505	0.52	0.5125	-0.00780387		21:16:39	21.2775	0.534	0.537	0.5355	-0.00744056
21:31:40	21.5278	0.518	0.552	0.535	-0.0509941		21:31:40	21.5278	0.515	0.516	0.5155	-0.0193589			21:31:40	21.5278	0.563	0.579	0.571	0.0360079			21:31:40	21.5281	0.582		0.582	-0.0154074		21:31:40	21.5281	0.526		0.526	-0.0474396		21:31:40	21.5281	0.503	0.513	0.508	-0.0176452		21:31:40	21.5281	0.532	0.538	0.535	-0.00931807
21:46:41	21.7781	0.514	0.528	0.521	-0.0265124		21:46:41	21.7781	0.506	0.514	0.51	-0.0205158			21:46:41	21.7781	0.568	0.594	0.581	0.0157171			21:46:41	21.7781	0.581		0.581	-0.0154338		21:46:41	21.7781	0.52		0.52	-0.0440617		21:46:41	21.7781	0.506	0.514	0.51	-0.0176973		21:46:41	21.7781	0.531	0.539	0.535	0
22:01:42	22.0283	0.515	0.516	0.5155	-0.0332203		22:01:42	22.0283	0.506	0.516	0.511	-0.0156232			22:01:42	22.0283	0.57	0.588	0.579	-0.00350488			22:01:42	22.0283	0.579		0.579	-0.010357		22:01:42	22.0283	0.514		0.514	-0.0348004		22:01:42	22.0283	0.501	0.509	0.505	-0.00889279		22:01:42	22.0283	0.531	0.536	0.5335	-0.00750056
22:16:43	22.2786	0.521	0.52	0.5205	-0.00191857		22:16:43	22.2786	0.502	0.51	0.506	-0.000979513			22:16:43	22.2786	0.568	0.585	0.5765	-0.0332028			22:16:43	22.2786	0.578		0.578	-0.00690274		22:16:43	22.2786	0.51		0.51	-0.033211		22:16:43	22.2786	0.499	0.508	0.5035	-0.0157974		22:16:43	22.2786	0.534	0.537	0.5355	-0.010325
22:31:44	22.5289	0.521	0.514	0.5175	0.0125199		22:31:44	22.5289	0.501	0.514	0.5075	-0.0147736			22:31:44	22.5289	0.566	0.572	0.569	-0.0360178			22:31:44	22.5286	0.576		0.576	-0.0104081		22:31:44	22.5286	0.508		0.508	-0.0156735		22:31:44	22.5286	0.499	0.508	0.5035	-0.00894338		22:31:44	22.5286	0.528	0.534	0.531	-0.00657658
22:46:46	22.7794	0.514	0.526	0.52	-0.0213363		22:46:46	22.7794	0.501	0.518	0.5095	-0.0109169			22:46:46	22.7794	0.563	0.561	0.562	-0.0460972			22:46:46	22.7789	0.577		0.577	-0.00693869		22:46:46	22.7789	0.503		0.503	-0.0257992		22:46:46	22.7789	0.498	0.506	0.502	-0.00897014		22:46:46	22.7789	0.527	0.532	0.5295	-0.0131471
23:01:45	23.0292	0.512	0.532	0.522	-0.0165477		23:01:45	23.0292	0.5	0.507	0.5035	-0.00989283			23:01:45	23.0292	0.555	0.562	0.5585	-0.0448938			23:01:45	23.0292	0.573		0.573	-0.00521615		23:01:45	23.0292	0.506		0.506	-0.0279149		23:01:45	23.0292	0.497	0.504	0.5005	-0.0109714		23:01:45	23.0292	0.527	0.533	0.53	-0.00471398
23:16:47	23.2797	0.512	0.507	0.5095	-0.0243118		23:16:47	23.2797	0.498	0.503	0.5005	-0.0198057			23:16:47	23.2797	0.547	0.554	0.5505	-0.043607			23:16:47	23.2794	0.574		0.574	-0.0139463		23:16:47	23.2794	0.497		0.497	-0.0220869		23:16:47	23.2794	0.495	0.503	0.499	-0.00899457		23:16:47	23.2794	0.527	0.53	0.5285	-0.00472736
23:31:47	23.5297	0.512	0.506	0.509	-0.0125164		23:31:47	23.5297	0.496	0.509	0.5025	-0.0139847			23:31:47	23.5297	0.543	0.545	0.544	-0.0466813			23:31:47	23.5297	0.573		0.573	-0.00875214		23:31:47	23.5297	0.494		0.494	-0.0300508		23:31:47	23.5297	0.493	0.503	0.498	-0.00801299		23:31:47	23.5297	0.528	0.529	0.5285	-0.00472158
23:46:49	23.7803	0.504	0.511	0.5075			23:46:49	23.7803	0.495	0.504	0.4995				23:46:49	23.7803	0.538	0.538	0.538				23:46:49	23.78	0.569		0.569			23:46:49	23.78	0.492		0.492			23:46:49	23.78	0.494	0.501	0.4975			23:46:49	23.78	0.526	0.528	0.527
1 day, 0:01:49	24.0303	0.508	0.523	0.5155			1 day, 0:01:49	24.0303	0.494	0.499	0.4965				1 day, 0:01:49	24.0303	0.531	0.535	0.533				1 day, 0:01:49	24.0306	0.568		0.568			1 day, 0:01:49	24.0306	0.491		0.491			1 day, 0:01:49	24.0306	0.492	0.501	0.4965			1 day, 0:01:49	24.0306	0.525	0.53	0.5275
				0.5815	0.186694						0.5685	0.151516							0.581	0.131937							0.643	0.176333						0.565	0.17195						0.567	0.145579						0.597	0.167654

## Sheet: P. chartae
	1. 13.01.22							2. 13.01.22																	1. 13.01.22							2. 13.01.22														1. 13.01.22
		DMMG							DMMG								DMMG								DMMG-Y							DMMG-Y							DMMG-Y							DMMG-P
	Zeit (hh.mm.ss)	time [h]	Well 1	Well 2	Mean	Growth rate		Zeit (hh.mm.ss)	time [h]	Well 1	Well 2	Mean	Growth rate			Zeit (hh.mm.ss)	time [h]	Well 1	Well 2	Mean	Growth rate			Zeit (hh.mm.ss)	time [h]	Well 1	Well 2	Mean	Growth rate		Zeit (hh.mm.ss)	time [h]	Well 1	Well 2	Mean	Growth rate		Zeit (hh.mm.ss)	time [h]	Well 1	Well 2	Mean	Growth rate		Zeit (hh.mm.ss)	time [h]	Well 1	Well 2	Mean
	00:00:24	0.00666667	0.11	0.107	0.1085			00:00:24	0.00666667	0.1	0.103	0.1015				00:00:24	0.00666667	0.108	0.11	0.109				00:00:24	0.00666667	0.108	0.106	0.107			00:00:24	0.00666667	0.107	0.108	0.1075			00:00:24	0.00666667	0.109	0.117	0.113			00:00:24	0.00666667	0.105	0.104	0.1045
	00:15:24	0.256667	0.11	0.108	0.109			00:15:24	0.256667	0.101	0.104	0.1025				00:15:24	0.256667	0.108	0.111	0.1095				00:15:24	0.256667	0.109	0.108	0.1085			00:15:24	0.256667	0.109	0.11	0.1095			00:15:24	0.256667	0.11	0.124	0.117			00:15:24	0.256667	0.106	0.104	0.105
	00:30:26	0.507222	0.112	0.111	0.1115	0.0753819		00:30:26	0.507222	0.102	0.105	0.1035	0.0433562			00:30:26	0.507222	0.11	0.115	0.1125	0.0578744			00:30:26	0.507222	0.111	0.11	0.1105	0.0763993		00:30:26	0.507222	0.111	0.112	0.1115	0.0803558		00:30:26	0.507222	0.112	0.131	0.1215	0.12847		00:30:26	0.507222	0.108	0.106	0.107
	00:45:25	0.756944	0.116	0.113	0.1145	0.100218		00:45:25	0.756944	0.104	0.106	0.105	0.0660067			00:45:26	0.757222	0.111	0.116	0.1135	0.0619151			00:45:25	0.756944	0.114	0.113	0.1135	0.0922964		00:45:25	0.756944	0.114	0.114	0.114	0.0873191		00:45:26	0.756944	0.114	0.135	0.1245	0.116736		00:45:25	0.756944	0.11	0.108	0.109
	01:00:26	1.00722	0.118	0.116	0.117	0.114226		01:00:26	1.00722	0.105	0.107	0.106	0.0654076			01:00:27	1.0075	0.113	0.118	0.1155	0.0561391			01:00:26	1.00722	0.116	0.115	0.1155	0.103038		01:00:26	1.00722	0.116	0.117	0.1165	0.10216		01:00:27	1.00722	0.117	0.14	0.1285	0.112678		01:00:26	1.00722	0.112	0.111	0.1115
	01:15:27	1.2575	0.121	0.12	0.1205	0.130653		01:15:27	1.2575	0.109	0.11	0.1095	0.0644669			01:15:27	1.2575	0.113	0.12	0.1165	0.0597971			01:15:27	1.2575	0.12	0.118	0.119	0.108319		01:15:27	1.2575	0.119	0.12	0.1195	0.115703		01:15:27	1.2575	0.119	0.144	0.1315	0.117206		01:15:27	1.2575	0.116	0.114	0.115
	01:30:28	1.50778	0.126	0.124	0.125	0.146594		01:30:28	1.50778	0.11	0.111	0.1105	0.0726584			01:30:28	1.50778	0.115	0.123	0.119	0.0546897			01:30:28	1.50778	0.123	0.122	0.1225	0.129556		01:30:28	1.50778	0.123	0.124	0.1235	0.128513		01:30:28	1.50778	0.123	0.149	0.136	0.120637		01:30:28	1.50778	0.119	0.118	0.1185
	01:45:29	1.75806	0.131	0.13	0.1305	0.160472		01:45:29	1.75806	0.111	0.113	0.112	0.0704355			01:45:29	1.75806	0.116	0.125	0.1205	0.062321			01:45:29	1.75806	0.127	0.126	0.1265	0.14434		01:45:29	1.75806	0.128	0.128	0.128	0.143778		01:45:29	1.75806	0.127	0.153	0.14	0.13812		01:45:29	1.75806	0.123	0.122	0.1225
	02:00:31	2.00861	0.136	0.135	0.1355	0.182119		02:00:31	2.00861	0.113	0.115	0.114	0.0823847			02:00:31	2.00861	0.117	0.127	0.122	0.061051			02:00:31	2.00861	0.132	0.131	0.1315	0.164985		02:00:31	2.00861	0.132	0.133	0.1325	0.156864		02:00:31	2.00861	0.131	0.159	0.145	0.146608		02:00:31	2.00861	0.129	0.128	0.1285
	02:15:31	2.25861	0.142	0.141	0.1415	0.215983		02:15:31	2.25861	0.117	0.118	0.1175	0.0935815			02:15:31	2.25861	0.119	0.129	0.124	0.0758005			02:15:31	2.25861	0.138	0.137	0.1375	0.186715		02:15:31	2.25861	0.138	0.138	0.138	0.17494		02:15:31	2.25861	0.137	0.165	0.151	0.167143		02:15:31	2.25861	0.135	0.134	0.1345
	02:30:32	2.50889	0.151	0.149	0.15	0.252672		02:30:32	2.50889	0.119	0.121	0.12	0.107869			02:30:32	2.50889	0.121	0.132	0.1265	0.0862562			02:30:32	2.50889	0.145	0.144	0.1445	0.211436		02:30:32	2.50889	0.144	0.145	0.1445	0.203869		02:30:32	2.50889	0.143	0.172	0.1575	0.187844		02:30:32	2.50889	0.142	0.141	0.1415
	02:45:33	2.75917	0.163	0.161	0.162	0.291846		02:45:33	2.75917	0.122	0.124	0.123	0.101012			02:45:33	2.75917	0.124	0.136	0.13	0.0959365			02:45:33	2.75917	0.153	0.152	0.1525	0.235235		02:45:33	2.75917	0.152	0.153	0.1525	0.234476		02:45:33	2.75917	0.151	0.18	0.1655	0.210976		02:45:33	2.75917	0.152	0.15	0.151
	03:00:35	3.00972	0.175	0.174	0.1745	0.324226		03:00:35	3.00972	0.126	0.128	0.127	0.117685			03:00:34	3.00944	0.127	0.139	0.133	0.104849			03:00:35	3.00972	0.163	0.162	0.1625	0.262943		03:00:35	3.00972	0.162	0.163	0.1625	0.254939		03:00:34	3.00972	0.16	0.19	0.175	0.233685		03:00:35	3.00972	0.163	0.162	0.1625
	03:15:34	3.25944	0.19	0.189	0.1895	0.345837		03:15:34	3.25944	0.129	0.131	0.13	0.125775			03:15:35	3.25972	0.13	0.143	0.1365	0.105657			03:15:34	3.25944	0.174	0.174	0.174	0.290713		03:15:34	3.25944	0.174	0.175	0.1745	0.280869		03:15:35	3.25944	0.171	0.202	0.1865	0.259123		03:15:34	3.25944	0.176	0.176	0.176
	03:30:35	3.50972	0.208	0.207	0.2075	0.379128		03:30:35	3.50972	0.134	0.136	0.135	0.132473			03:30:36	3.51	0.134	0.147	0.1405	0.116817			03:30:35	3.50972	0.188	0.188	0.188	0.302781		03:30:35	3.50972	0.186	0.187	0.1865	0.286753		03:30:36	3.50972	0.183	0.215	0.199	0.273142		03:30:35	3.50972	0.193	0.192	0.1925
	03:45:36	3.76	0.229	0.229	0.229	0.400502		03:45:36	3.76	0.138	0.141	0.1395	0.149538			03:45:36	3.76	0.138	0.151	0.1445	0.126995			03:45:36	3.76	0.204	0.204	0.204	0.314877		03:45:36	3.76	0.201	0.203	0.202	0.292989		03:45:36	3.76	0.197	0.232	0.2145	0.284602		03:45:36	3.76	0.211	0.211	0.211
	04:00:37	4.01028	0.255	0.255	0.255	0.426446		04:00:37	4.01028	0.144	0.146	0.145	0.15398			04:00:38	4.01056	0.143	0.156	0.1495	0.136083			04:00:37	4.01028	0.22	0.22	0.22	0.321957		04:00:37	4.01028	0.215	0.218	0.2165	0.302644		04:00:38	4.01028	0.212	0.248	0.23	0.295486		04:00:37	4.01028	0.234	0.233	0.2335
	04:15:39	4.26083	0.283	0.283	0.283	0.407919		04:15:39	4.26083	0.15	0.152	0.151	0.167695			04:15:38	4.26056	0.148	0.162	0.155	0.147499			04:15:39	4.26083	0.238	0.239	0.2385	0.321655		04:15:39	4.26083	0.233	0.235	0.234	0.302698		04:15:38	4.26083	0.229	0.267	0.248	0.299513		04:15:39	4.26083	0.26	0.259	0.2595
	04:30:39	4.51083	0.323	0.313	0.318	0.389222		04:30:39	4.51083	0.156	0.159	0.1575	0.176362			04:30:39	4.51083	0.154	0.168	0.161	0.157358			04:30:39	4.51083	0.259	0.26	0.2595	0.331222		04:30:39	4.51083	0.251	0.254	0.2525	0.310733		04:30:39	4.51083	0.247	0.288	0.2675	0.310968		04:30:39	4.51083	0.288	0.289	0.2885
	04:45:40	4.76111	0.344	0.345	0.3445	0.377686		04:45:40	4.76111	0.164	0.166	0.165	0.194773			04:45:41	4.76139	0.16	0.175	0.1675	0.171273			04:45:40	4.76111	0.282	0.281	0.2815	0.337986		04:45:40	4.76111	0.272	0.275	0.2735	0.318965		04:45:41	4.76111	0.268	0.311	0.2895	0.316722		04:45:40	4.76111	0.324	0.324	0.324
	05:00:41	5.01139	0.376	0.377	0.3765	0.350232		05:00:41	5.01139	0.172	0.174	0.173	0.208259			05:00:41	5.01139	0.168	0.182	0.175	0.186247			05:00:41	5.01139	0.308	0.305	0.3065	0.339487		05:00:41	5.01139	0.294	0.297	0.2955	0.329101		05:00:41	5.01139	0.291	0.337	0.314	0.32681		05:00:41	5.01139	0.362	0.364	0.363
	05:15:42	5.26167	0.412	0.414	0.413	0.356088		05:15:42	5.26167	0.182	0.185	0.1835	0.216884			05:15:43	5.26194	0.177	0.191	0.184	0.204236			05:15:42	5.26167	0.337	0.332	0.3345	0.344775		05:15:42	5.26167	0.321	0.323	0.322	0.335148		05:15:43	5.26167	0.316	0.365	0.3405	0.342826		05:15:42	5.26167	0.403	0.404	0.4035
	05:30:42	5.51167	0.45	0.453	0.4515	0.349187		05:30:42	5.51167	0.193	0.195	0.194	0.228717			05:30:43	5.51194	0.187	0.201	0.194	0.219465			05:30:42	5.51167	0.368	0.361	0.3645	0.345232		05:30:42	5.51167	0.351	0.351	0.351	0.34053		05:30:43	5.51167	0.345	0.397	0.371	0.345017		05:30:42	5.51167	0.446	0.446	0.446
	05:45:43	5.76194	0.491	0.493	0.492	0.332383		05:45:43	5.76194	0.204	0.206	0.205	0.234327			05:45:45	5.7625	0.199	0.212	0.2055	0.231673			05:45:43	5.76194	0.4	0.395	0.3975	0.34617		05:45:43	5.76194	0.382	0.383	0.3825	0.334417		05:45:45	5.76194	0.379	0.437	0.408	0.350344		05:45:43	5.76194	0.49	0.491	0.4905
	06:00:44	6.01222	0.533	0.535	0.534	0.311947		06:00:44	6.01222	0.217	0.218	0.2175	0.245298			06:00:45	6.0125	0.212	0.224	0.218	0.245366			06:00:44	6.01222	0.436	0.43	0.433	0.339421		06:00:44	6.01222	0.416	0.415	0.4155	0.325061		06:00:45	6.01222	0.414	0.473	0.4435	0.349661		06:00:44	6.01222	0.533	0.535	0.534
	06:15:45	6.2625	0.576	0.576	0.576	0.288884		06:15:45	6.2625	0.231	0.233	0.232	0.258318			06:15:45	6.2625	0.227	0.237	0.232	0.256027			06:15:45	6.2625	0.474	0.472	0.473	0.329797		06:15:45	6.2625	0.45	0.45	0.45	0.312506		06:15:45	6.2625	0.453	0.514	0.4835	0.337497		06:15:45	6.2625	0.579	0.579	0.579
	06:30:46	6.51278	0.616	0.618	0.617	0.261785		06:30:46	6.51278	0.247	0.249	0.248	0.266479			06:30:46	6.51278	0.245	0.251	0.248	0.258968			06:30:46	6.51278	0.512	0.512	0.512	0.317471		06:30:46	6.51278	0.486	0.486	0.486	0.297231		06:30:46	6.51278	0.498	0.555	0.5265	0.323308		06:30:46	6.51278	0.621	0.622	0.6215
	06:45:47	6.76306	0.655	0.659	0.657	0.233933		06:45:47	6.76306	0.264	0.267	0.2655	0.273271			06:45:47	6.76306	0.261	0.27	0.2655	0.271632			06:45:47	6.76306	0.553	0.553	0.553	0.29184		06:45:47	6.76306	0.522	0.524	0.523	0.279843		06:45:47	6.76306	0.544	0.6	0.572	0.304771		06:45:47	6.76306	0.662	0.663	0.6625
	07:00:48	7.01333	0.692	0.696	0.694	0.20816		07:00:48	7.01333	0.283	0.285	0.284	0.280718			07:00:48	7.01333	0.279	0.286	0.2825	0.279275			07:00:48	7.01333	0.594	0.596	0.595	0.272299		07:00:48	7.01333	0.559	0.56	0.5595	0.267045		07:00:48	7.01333	0.583	0.643	0.613	0.277275		07:00:48	7.01333	0.698	0.7	0.699
	07:15:49	7.26361	0.726	0.73	0.728	0.179074		07:15:49	7.26361	0.304	0.306	0.305	0.291586			07:15:49	7.26361	0.301	0.308	0.3045	0.284537			07:15:49	7.26361	0.634	0.633	0.6335	0.247517		07:15:49	7.26361	0.594	0.597	0.5955	0.247421		07:15:49	7.26361	0.624	0.688	0.656	0.253168		07:15:49	7.26361	0.731	0.733	0.732
	07:30:51	7.51417	0.757	0.763	0.76	0.151963		07:30:51	7.51417	0.328	0.329	0.3285	0.307901			07:30:50	7.51389	0.325	0.331	0.328	0.300099			07:30:51	7.51417	0.673	0.672	0.6725	0.217232		07:30:51	7.51417	0.633	0.637	0.635	0.228123		07:30:50	7.51417	0.66	0.73	0.695	0.234303		07:30:51	7.51417	0.762	0.765	0.7635
	07:45:51	7.76417	0.782	0.79	0.786	0.124372		07:45:51	7.76417	0.354	0.357	0.3555	0.316102			07:45:51	7.76417	0.35	0.356	0.353	0.30806			07:45:51	7.76417	0.706	0.711	0.7085	0.19302		07:45:51	7.76417	0.669	0.671	0.67	0.206207		07:45:51	7.76417	0.697	0.777	0.737	0.211931		07:45:51	7.76417	0.787	0.789	0.788
	08:00:51	8.01417	0.805	0.811	0.808	0.0952573		08:00:51	8.01417	0.384	0.389	0.3865	0.321177			08:00:52	8.01444	0.379	0.384	0.3815	0.31486			08:00:51	8.01417	0.737	0.742	0.7395	0.167247		08:00:51	8.01417	0.701	0.705	0.703	0.178936		08:00:52	8.01417	0.733	0.817	0.775	0.189385		08:00:51	8.01417	0.806	0.808	0.807
	08:15:52	8.26444	0.821	0.828	0.8245	0.0740917		08:15:52	8.26444	0.417	0.42	0.4185	0.316526			08:15:53	8.26472	0.409	0.42	0.4145	0.322553			08:15:52	8.26444	0.768	0.769	0.7685	0.139308		08:15:52	8.26444	0.731	0.733	0.732	0.154448		08:15:53	8.26444	0.769	0.853	0.811	0.158852		08:15:52	8.26444	0.822	0.822	0.822
	08:30:53	8.51472	0.832	0.84	0.836	0.0500303		08:30:53	8.51472	0.451	0.455	0.453	0.307827			08:30:53	8.51472	0.442	0.457	0.4495	0.316163			08:30:53	8.51472	0.793	0.797	0.795	0.115925		08:30:53	8.51472	0.758	0.761	0.7595	0.129111		08:30:53	8.51472	0.796	0.884	0.84	0.130317		08:30:53	8.51472	0.831	0.832	0.8315
	08:45:54	8.765	0.84	0.853	0.8465	0.035115		08:45:54	8.765	0.486	0.49	0.488	0.298046			08:45:54	8.765	0.476	0.499	0.4875	0.307725			08:45:54	8.765	0.813	0.816	0.8145	0.093016		08:45:54	8.765	0.78	0.784	0.782	0.106062		08:45:54	8.765	0.817	0.911	0.864	0.0995617		08:45:54	8.765	0.835	0.836	0.8355
	09:00:55	9.01528	0.845	0.854	0.8495	0.0224417		09:00:55	9.01528	0.524	0.528	0.526	0.2848			09:00:55	9.01528	0.512	0.535	0.5235	0.299236			09:00:55	9.01528	0.828	0.833	0.8305	0.0662139		09:00:55	9.01528	0.798	0.802	0.8	0.0801845		09:00:55	9.01528	0.834	0.932	0.883	0.0727731		09:00:55	9.01528	0.838	0.84	0.839
	09:15:56	9.26556	0.85	0.858	0.854	0.00939586		09:15:56	9.26556	0.562	0.566	0.564	0.270071			09:15:56	9.26556	0.551	0.577	0.564	0.277324			09:15:56	9.26556	0.843	0.844	0.8435	0.0473042		09:15:56	9.26556	0.812	0.816	0.814	0.0589029		09:15:56	9.26556	0.842	0.95	0.896	0.0501664		09:15:56	9.26556	0.84	0.841	0.8405
	09:30:58	9.51611	0.85	0.86	0.855	-0.00176485		09:30:58	9.51611	0.601	0.604	0.6025	0.246844			09:30:57	9.51583	0.594	0.619	0.6065	0.267854			09:30:58	9.51611	0.847	0.852	0.8495	0.0307836		09:30:58	9.51611	0.821	0.825	0.823	0.0415639		09:30:57	9.51611	0.848	0.959	0.9035	0.03227		09:30:58	9.51611	0.839	0.842	0.8405
	09:45:58	9.76611	0.849	0.86	0.8545	-0.011174		09:45:58	9.76611	0.637	0.642	0.6395	0.225726			09:45:58	9.76611	0.627	0.66	0.6435	0.246005			09:45:58	9.76611	0.851	0.857	0.854	0.0187701		09:45:58	9.76611	0.827	0.832	0.8295	0.026041		09:45:58	9.76611	0.853	0.964	0.9085	0.0187746		09:45:58	9.76611	0.836	0.837	0.8365
	10:01:00	10.0167	0.843	0.853	0.848	-0.0164961		10:01:00	10.0167	0.669	0.678	0.6735	0.201332			10:00:59	10.0164	0.666	0.703	0.6845	0.225363			10:01:00	10.0167	0.854	0.859	0.8565	0.00878266		10:01:00	10.0167	0.832	0.836	0.834	0.0156594		10:00:59	10.0167	0.853	0.971	0.912	0.00441378		10:01:00	10.0167	0.83	0.832	0.831
	10:16:00	10.2667	0.839	0.85	0.8445	-0.0176953		10:16:00	10.2667	0.704	0.71	0.707	0.177079			10:16:00	10.2667	0.701	0.742	0.7215	0.207466			10:16:00	10.2667	0.858	0.861	0.8595	-0.00117067		10:16:00	10.2667	0.833	0.838	0.8355	0.00120382		10:16:00	10.2667	0.852	0.974	0.913	-0.00496139		10:16:00	10.2667	0.826	0.828	0.827
	10:31:01	10.5169	0.836	0.846	0.841	-0.0148379		10:31:01	10.5169	0.734	0.74	0.737	0.153704			10:31:01	10.5169	0.734	0.786	0.76	0.179856			10:31:01	10.5169	0.854	0.86	0.857	-0.00878781		10:31:01	10.5169	0.834	0.838	0.836	-0.00902596		10:31:01	10.5169	0.847	0.968	0.9075	-0.0137894		10:31:01	10.5169	0.822	0.824	0.823
	10:46:01	10.7669	0.833	0.846	0.8395	-0.0124974		10:46:01	10.7669	0.76	0.767	0.7635	0.127805			10:46:01	10.7669	0.767	0.817	0.792	0.157281			10:46:01	10.7669	0.85	0.856	0.853	-0.0169953		10:46:01	10.7669	0.828	0.833	0.8305	-0.0144507		10:46:01	10.7669	0.843	0.965	0.904	-0.0182173		10:46:01	10.7669	0.82	0.821	0.8205
	11:01:03	11.0175	0.83	0.841	0.8355	-0.0113509		11:01:03	11.0175	0.782	0.789	0.7855	0.102354			11:01:02	11.0172	0.79	0.849	0.8195	0.126411			11:01:03	11.0175	0.847	0.851	0.849	-0.0176432		11:01:03	11.0175	0.824	0.829	0.8265	-0.0193082		11:01:02	11.0175	0.837	0.962	0.8995	-0.0144166		11:01:03	11.0175	0.817	0.819	0.818
	11:16:04	11.2678	0.829	0.839	0.834	-0.0113681		11:16:04	11.2678	0.8	0.807	0.8035	0.0779895			11:16:03	11.2675	0.815	0.874	0.8445	0.100123			11:16:04	11.2678	0.842	0.848	0.845	-0.0159354		11:16:04	11.2678	0.821	0.826	0.8235	-0.0151488		11:16:03	11.2678	0.835	0.958	0.8965	-0.0139085		11:16:04	11.2678	0.814	0.816	0.815
	11:31:04	11.5178	0.826	0.837	0.8315	-0.00840651		11:31:04	11.5178	0.813	0.82	0.8165	0.0568635			11:31:04	11.5178	0.831	0.894	0.8625	0.0751134			11:31:04	11.5178	0.839	0.845	0.842	-0.0118386		11:31:04	11.5178	0.818	0.822	0.82	-0.0140001		11:31:04	11.5178	0.831	0.958	0.8945	-0.00892618		11:31:04	11.5178	0.812	0.814	0.813
	11:46:05	11.7681	0.824	0.836	0.83	-0.00842169		11:46:05	11.7681	0.821	0.83	0.8255	0.0402158			11:46:05	11.7681	0.841	0.91	0.8755	0.0507195			11:46:05	11.7681	0.837	0.842	0.8395	-0.0112969		11:46:05	11.7681	0.816	0.82	0.818	-0.0115935		11:46:05	11.7681	0.829	0.954	0.8915	-0.00727077		11:46:05	11.7681	0.811	0.812	0.8115
	12:01:06	12.0183	0.824	0.833	0.8285	-0.0078392		12:01:06	12.0183	0.827	0.836	0.8315	0.0277487			12:01:06	12.0183	0.848	0.919	0.8835	0.0363893			12:01:06	12.0183	0.835	0.843	0.839	-0.00953602		12:01:06	12.0183	0.813	0.817	0.815	-0.00979312		12:01:06	12.0183	0.828	0.955	0.8915	-0.00841058		12:01:06	12.0183	0.809	0.81	0.8095
	12:16:07	12.2686	0.822	0.832	0.827	-0.00785343		12:16:07	12.2686	0.832	0.841	0.8365	0.0179877			12:16:08	12.2689	0.851	0.926	0.8885	0.0197695			12:16:07	12.2686	0.833	0.838	0.8355	-0.00896408		12:16:07	12.2686	0.812	0.816	0.814	-0.00981718		12:16:08	12.2686	0.826	0.954	0.89	-0.00730967		12:16:07	12.2686	0.807	0.809	0.808
	12:31:08	12.5189	0.82	0.83	0.825	-0.0072623		12:31:08	12.5189	0.835	0.844	0.8395	0.00778032			12:31:08	12.5189	0.853	0.936	0.8945	0.00844375			12:31:08	12.5189	0.831	0.837	0.834	-0.010776		12:31:08	12.5189	0.81	0.814	0.812	-0.00738304		12:31:08	12.5189	0.822	0.952	0.887	-0.00900664		12:31:08	12.5189	0.806	0.807	0.8065
	12:46:09	12.7692	0.818	0.829	0.8235	-0.00545167		12:46:09	12.7692	0.836	0.845	0.8405	-0.00358983			12:46:09	12.7692	0.854	0.932	0.893	-0.00281613			12:46:09	12.7692	0.829	0.835	0.832	-0.00599742		12:46:09	12.7692	0.808	0.812	0.81	-0.00862951		12:46:09	12.7692	0.82	0.95	0.885	-0.0101554		12:46:09	12.7692	0.804	0.806	0.805
	13:01:09	13.0192	0.817	0.828	0.8225	-0.00607398		13:01:09	13.0192	0.833	0.843	0.838	-0.0113713			13:01:10	13.0194	0.851	0.931	0.891	-0.0106684			13:01:09	13.0192	0.827	0.833	0.83	-0.00781778		13:01:09	13.0192	0.807	0.811	0.809	-0.00679078		13:01:10	13.0192	0.818	0.949	0.8835	-0.00791648		13:01:09	13.0192	0.803	0.804	0.8035
	13:16:10	13.2694	0.816	0.829	0.8225	-0.00608508		13:16:10	13.2694	0.829	0.838	0.8335	-0.0155749			13:16:10	13.2694	0.845	0.927	0.886	-0.0157885			13:16:10	13.2694	0.826	0.835	0.8305	-0.00723164		13:16:10	13.2694	0.805	0.809	0.807	-0.00742879		13:16:10	13.2694	0.816	0.946	0.881	-0.0073656		13:16:10	13.2694	0.802	0.803	0.8025
	13:31:11	13.5197	0.815	0.825	0.82	-0.00365003		13:31:11	13.5197	0.825	0.835	0.83	-0.0138028			13:31:11	13.5197	0.843	0.927	0.885	-0.0124122			13:31:11	13.5197	0.825	0.83	0.8275	-0.00482557		13:31:11	13.5197	0.805	0.808	0.8065	-0.00743594		13:31:11	13.5197	0.815	0.945	0.88	-0.00851574		13:31:11	13.5197	0.8	0.801	0.8005
	13:46:12	13.77	0.813	0.824	0.8185	-0.00853757		13:46:12	13.77	0.823	0.832	0.8275	-0.0120568			13:46:12	13.77	0.838	0.92	0.879	-0.0141931			13:46:12	13.77	0.823	0.829	0.826	-0.00906166		13:46:12	13.77	0.802	0.806	0.804	-0.00683111		13:46:12	13.77	0.813	0.944	0.8785	-0.00739711		13:46:12	13.77	0.798	0.8	0.799
	14:01:13	14.0203	0.815	0.824	0.8195	-0.00733582		14:01:13	14.0203	0.822	0.831	0.8265	-0.00967456			14:01:13	14.0203	0.837	0.923	0.88	-0.0142092			14:01:13	14.0203	0.823	0.829	0.826	-0.00848577		14:01:13	14.0203	0.801	0.805	0.803	-0.00808319		14:01:13	14.0203	0.812	0.94	0.876	-0.00626265		14:01:13	14.0203	0.797	0.798	0.7975
	14:16:14	14.2706	0.81	0.821	0.8155	-0.00611897		14:16:14	14.2706	0.819	0.828	0.8235	-0.00848341			14:16:14	14.2706	0.833	0.914	0.8735	-0.00913277			14:16:14	14.2706	0.82	0.826	0.823	-0.00606324		14:16:14	14.2706	0.8	0.803	0.8015	-0.00748028		14:16:14	14.2706	0.81	0.939	0.8745	-0.0102833		14:16:14	14.2706	0.795	0.797	0.796
	14:31:15	14.5208	0.809	0.819	0.814	-0.0104148		14:31:15	14.5208	0.817	0.827	0.822	-0.00910572			14:31:15	14.5208	0.833	0.912	0.8725	-0.0125648			14:31:15	14.5208	0.818	0.823	0.8205	-0.0109435		14:31:15	14.5208	0.798	0.802	0.8	-0.00811856		14:31:15	14.5208	0.811	0.938	0.8745	-0.00916419		14:31:15	14.5208	0.793	0.795	0.794
	14:46:17	14.7714	0.81	0.817	0.8135	-0.00799584		14:46:17	14.7714	0.816	0.825	0.8205	-0.00669563			14:46:16	14.7711	0.829	0.913	0.871	-0.00918799			14:46:17	14.7714	0.819	0.823	0.821	-0.00914716		14:46:17	14.7714	0.796	0.8	0.798	-0.00876468		14:46:16	14.7714	0.804	0.935	0.8695	-0.0109137		14:46:17	14.7714	0.792	0.793	0.7925
	15:01:17	15.0214	0.806	0.816	0.811	-0.00801064		15:01:17	15.0214	0.814	0.824	0.819	-0.00670789			15:01:17	15.0214	0.829	0.909	0.869	-0.00919857			15:01:17	15.0214	0.814	0.82	0.817	-0.00856085		15:01:17	15.0214	0.795	0.798	0.7965	-0.00878119		15:01:17	15.0214	0.802	0.934	0.868	-0.0138056		15:01:17	15.0214	0.789	0.791	0.79
	15:16:17	15.2714	0.804	0.814	0.809	-0.00925704		15:16:17	15.2714	0.813	0.823	0.818	-0.00672206			15:16:19	15.2719	0.825	0.906	0.8655	-0.0092196			15:16:17	15.2714	0.813	0.818	0.8155	-0.0122483		15:16:17	15.2714	0.792	0.797	0.7945	-0.0100701		15:16:19	15.2714	0.799	0.931	0.865	-0.00923815		15:16:17	15.2714	0.787	0.789	0.788
	15:31:18	15.5217	0.803	0.812	0.8075	-0.00617916		15:31:18	15.5217	0.812	0.821	0.8165	-0.00611862			15:31:20	15.5222	0.823	0.906	0.8645	-0.00576395			15:31:18	15.5217	0.81	0.817	0.8135	-0.0104497		15:31:18	15.5217	0.791	0.795	0.793	-0.0107201		15:31:20	15.5217	0.797	0.928	0.8625	-0.0075104		15:31:18	15.5217	0.785	0.787	0.786
	15:46:19	15.7719	0.802	0.81	0.806	-0.00868066		15:46:19	15.7719	0.811	0.819	0.815	-0.00612442			15:46:19	15.7719	0.822	0.904	0.863	-0.00231219			15:46:19	15.7719	0.808	0.814	0.811	-0.0117047		15:46:19	15.7719	0.788	0.792	0.79	-0.0107443		15:46:19	15.7719	0.797	0.926	0.8615	-0.0121994		15:46:19	15.7719	0.783	0.785	0.784
	16:01:20	16.0222	0.804	0.808	0.806	-0.00994547		16:01:20	16.0222	0.81	0.818	0.814	-0.00613571			16:01:21	16.0225	0.821	0.907	0.864	-0.00695883			16:01:20	16.0222	0.806	0.811	0.8085	-0.0117336		16:01:20	16.0222	0.786	0.79	0.788	-0.0126764		16:01:21	16.0222	0.793	0.93	0.8615	-0.0134081		16:01:20	16.0222	0.781	0.783	0.782
	16:16:21	16.2725	0.798	0.806	0.802	-0.0093384		16:16:21	16.2725	0.808	0.818	0.813	-0.00553063			16:16:21	16.2725	0.819	0.908	0.8635	-0.00696903			16:16:21	16.2725	0.803	0.809	0.806	-0.0123933		16:16:21	16.2725	0.784	0.788	0.786	-0.0114451		16:16:21	16.2725	0.788	0.921	0.8545	-0.0169555		16:16:21	16.2725	0.778	0.78	0.779
	16:31:22	16.5228	0.795	0.804	0.7995	-0.0137264		16:31:22	16.5228	0.807	0.816	0.8115	-0.00677216			16:31:23	16.5231	0.817	0.9	0.8585	-0.011044			16:31:22	16.5228	0.801	0.807	0.804	-0.0130576		16:31:22	16.5228	0.781	0.785	0.783	-0.0121156		16:31:23	16.5228	0.785	0.917	0.851	-0.0187261		16:31:22	16.5228	0.776	0.777	0.7765
	16:46:23	16.7731	0.795	0.802	0.7985	-0.0125333		16:46:23	16.7731	0.806	0.815	0.8105	-0.0080183			16:46:23	16.7731	0.815	0.899	0.857	-0.0122208			16:46:23	16.7731	0.798	0.804	0.801	-0.0137264		16:46:23	16.7731	0.779	0.783	0.781	-0.0127901		16:46:23	16.7731	0.782	0.912	0.847	-0.0165012		16:46:23	16.7731	0.773	0.774	0.7735
	17:01:24	17.0233	0.79	0.8	0.795	-0.0119436		17:01:24	17.0233	0.804	0.813	0.8085	-0.00741501			17:01:25	17.0236	0.813	0.896	0.8545	-0.00818036			17:01:24	17.0233	0.795	0.801	0.798	-0.0150254		17:01:24	17.0233	0.776	0.781	0.7785	-0.0128429		17:01:25	17.0233	0.778	0.913	0.8455	-0.0141896		17:01:24	17.0233	0.77	0.772	0.771
	17:16:25	17.2736	0.788	0.796	0.792	-0.01386		17:16:25	17.2736	0.802	0.811	0.8065	-0.00742419			17:16:25	17.2736	0.811	0.895	0.853	-0.00819247			17:16:25	17.2736	0.792	0.798	0.795	-0.0150821		17:16:25	17.2736	0.774	0.778	0.776	-0.0141728		17:16:25	17.2736	0.774	0.907	0.8405	-0.0154544		17:16:25	17.2736	0.767	0.768	0.7675
	17:31:25	17.5236	0.786	0.794	0.79	-0.0120116		17:31:25	17.5236	0.801	0.81	0.8055	-0.00744262			17:31:26	17.5239	0.809	0.894	0.8515	-0.00940108			17:31:25	17.5236	0.789	0.795	0.792	-0.015775		17:31:25	17.5236	0.771	0.775	0.773	-0.0148698		17:31:26	17.5236	0.774	0.904	0.839	-0.0148821		17:31:25	17.5236	0.765	0.765	0.765
	17:46:26	17.7739	0.783	0.792	0.7875	-0.0133351		17:46:26	17.7739	0.8	0.809	0.8045	-0.00746115			17:46:27	17.7742	0.807	0.893	0.85	-0.00882158			17:46:26	17.7739	0.786	0.792	0.789	-0.0164736		17:46:26	17.7739	0.768	0.772	0.77	-0.0162259		17:46:27	17.7739	0.768	0.9	0.834	-0.0155749		17:46:26	17.7739	0.761	0.762	0.7615
	18:01:27	18.0242	0.781	0.79	0.7855	-0.00889037		18:01:27	18.0242	0.798	0.807	0.8025	-0.00746837			18:01:27	18.0242	0.805	0.888	0.8465	-0.0112101			18:01:27	18.0242	0.783	0.788	0.7855	-0.0171733		18:01:27	18.0242	0.765	0.769	0.767	-0.0169418		18:01:27	18.0242	0.769	0.897	0.833	-0.0180202		18:01:27	18.0242	0.758	0.759	0.7585
	18:16:28	18.2744	0.778	0.785	0.7815	-0.0146945		18:16:28	18.2744	0.796	0.805	0.8005	-0.00935589			18:16:29	18.2747	0.803	0.888	0.8455	-0.00885531			18:16:28	18.2744	0.779	0.785	0.782	-0.0178834		18:16:28	18.2744	0.762	0.765	0.7635	-0.0170084		18:16:29	18.2744	0.761	0.894	0.8275	-0.0175195		18:16:28	18.2744	0.755	0.756	0.7555
	18:31:29	18.5247	0.783	0.783	0.783	-0.0160236		18:31:29	18.5247	0.795	0.804	0.7995	-0.00875128			18:31:29	18.5247	0.8	0.884	0.842	-0.0118705			18:31:29	18.5247	0.775	0.782	0.7785	-0.0186114		18:31:29	18.5247	0.758	0.762	0.76	-0.0184011		18:31:29	18.5247	0.758	0.89	0.824	-0.0205964		18:31:29	18.5247	0.752	0.753	0.7525
	18:46:30	18.775	0.772	0.78	0.776	-0.015457		18:46:30	18.775	0.792	0.802	0.797	-0.00877324			18:46:30	18.775	0.797	0.888	0.8425	-0.0130845			18:46:30	18.775	0.772	0.778	0.775	-0.0135031		18:46:30	18.775	0.755	0.759	0.757	-0.0178201		18:46:30	18.775	0.753	0.886	0.8195	-0.0188878		18:46:30	18.775	0.748	0.749	0.7485
	19:01:31	19.0253	0.769	0.777	0.773	-0.020623		19:01:31	19.0253	0.791	0.8	0.7955	-0.0106767			19:01:31	19.0253	0.795	0.878	0.8365	-0.0107344			19:01:31	19.0253	0.768	0.774	0.771	-0.0187803		19:01:31	19.0253	0.751	0.755	0.753	-0.0185722		19:01:31	19.0253	0.749	0.883	0.816	-0.0158848		19:01:31	19.0253	0.744	0.746	0.745
	19:16:32	19.2756	0.766	0.773	0.7695	-0.0149139		19:16:32	19.2756	0.789	0.798	0.7935	-0.0107104			19:16:32	19.2756	0.793	0.876	0.8345	-0.0161356			19:16:32	19.2756	0.764	0.779	0.7715	-0.0201803		19:16:32	19.2756	0.748	0.752	0.75	-0.0186465		19:16:32	19.2756	0.747	0.877	0.812	-0.0159728		19:16:32	19.2756	0.741	0.742	0.7415
	19:31:33	19.5258	0.763	0.771	0.767	-0.0162894		19:31:33	19.5258	0.786	0.796	0.791	-0.0113687			19:31:33	19.5258	0.79	0.876	0.833	-0.0108024			19:31:33	19.5258	0.761	0.767	0.764	-0.0130441		19:31:33	19.5258	0.744	0.748	0.746	-0.0187517		19:31:33	19.5258	0.743	0.879	0.811	-0.0172913		19:31:33	19.5258	0.738	0.738	0.738
	19:46:34	19.7761	0.76	0.769	0.7645	-0.0163641		19:46:34	19.7761	0.784	0.793	0.7885	-0.0113975			19:46:34	19.7761	0.787	0.871	0.829	-0.0108314			19:46:34	19.7761	0.757	0.762	0.7595	-0.0262436		19:46:34	19.7761	0.741	0.745	0.743	-0.0201859		19:46:34	19.7761	0.742	0.871	0.8065	-0.0123814		19:46:34	19.7761	0.734	0.735	0.7345
	20:01:34	20.0261	0.757	0.764	0.7605	-0.0170755		20:01:34	20.0261	0.782	0.791	0.7865	-0.0120694			20:01:36	20.0267	0.785	0.87	0.8275	-0.0157162			20:01:34	20.0261	0.753	0.769	0.761	-0.0211413		20:01:34	20.0261	0.737	0.741	0.739	-0.0189241		20:01:36	20.0261	0.735	0.869	0.802	-0.0224199		20:01:34	20.0261	0.73	0.731	0.7305
	20:16:35	20.2764	0.753	0.761	0.757	-0.0191329		20:16:35	20.2764	0.779	0.79	0.7845	-0.0121113			20:16:36	20.2767	0.78	0.871	0.8255	-0.0151806			20:16:35	20.2764	0.749	0.754	0.7515	-0.0206021		20:16:35	20.2764	0.733	0.737	0.735	-0.020378		20:16:36	20.2764	0.739	0.865	0.802	-0.0212863		20:16:35	20.2764	0.727	0.728	0.7275
	20:31:37	20.5269	0.75	0.758	0.754	-0.0185599		20:31:37	20.5269	0.776	0.787	0.7815	-0.0127819			20:31:36	20.5267	0.777	0.863	0.82	-0.0188983			20:31:37	20.5269	0.745	0.751	0.748	-0.0279521		20:31:37	20.5269	0.73	0.734	0.732	-0.0204838		20:31:36	20.5269	0.726	0.86	0.793	-0.0201294		20:31:37	20.5269	0.723	0.724	0.7235
	20:46:37	20.7769	0.747	0.753	0.75	-0.0179745		20:46:37	20.7769	0.774	0.784	0.779	-0.0147511			20:46:37	20.7769	0.774	0.859	0.8165	-0.0195562			20:46:37	20.7769	0.741	0.747	0.744	-0.020818		20:46:37	20.7769	0.726	0.73	0.728	-0.019903		20:46:37	20.7769	0.723	0.856	0.7895	-0.0239493		20:46:37	20.7769	0.719	0.72	0.7195
	21:01:38	21.0272	0.743	0.75	0.7465	-0.0160253		21:01:38	21.0272	0.772	0.781	0.7765	-0.0135118			21:01:38	21.0272	0.77	0.854	0.812	-0.016582			21:01:38	21.0272	0.737	0.743	0.74	-0.0215985		21:01:38	21.0272	0.722	0.726	0.724	-0.0185941		21:01:38	21.0272	0.719	0.853	0.786	-0.013953		21:01:38	21.0272	0.716	0.717	0.7165
	21:16:39	21.2775	0.74	0.747	0.7435	-0.0181438		21:16:39	21.2775	0.768	0.778	0.773	-0.0148561			21:16:39	21.2775	0.767	0.852	0.8095	-0.0178984			21:16:39	21.2775	0.733	0.739	0.736	-0.02103		21:16:39	21.2775	0.719	0.722	0.7205	-0.0193965		21:16:39	21.2775	0.716	0.85	0.783	-0.0172282		21:16:39	21.2775	0.713	0.713	0.713
	21:31:41	21.5281	0.74	0.744	0.742	-0.0168678		21:31:41	21.5281	0.766	0.776	0.771	-0.0162108			21:31:40	21.5278	0.764	0.849	0.8065	-0.0148721			21:31:41	21.5281	0.729	0.735	0.732	-0.0211449		21:31:41	21.5281	0.718	0.719	0.7185	-0.0195048		21:31:40	21.5281	0.714	0.85	0.782	-0.0173056		21:31:41	21.5281	0.71	0.71	0.71
	21:46:41	21.7781	0.733	0.74	0.7365	-0.0169365		21:46:41	21.7781	0.762	0.773	0.7675	-0.0149722			21:46:41	21.7781	0.759	0.845	0.802	-0.0161717			21:46:41	21.7781	0.726	0.731	0.7285	-0.0212611		21:46:41	21.7781	0.712	0.716	0.714	-0.0203076		21:46:41	21.7781	0.709	0.843	0.776	-0.0180217		21:46:41	21.7781	0.705	0.706	0.7055
	22:01:42	22.0283	0.731	0.737	0.734	-0.0204114		22:01:42	22.0283	0.759	0.769	0.764	-0.0169955			22:01:42	22.0283	0.757	0.843	0.8	-0.0181224			22:01:42	22.0283	0.722	0.727	0.7245	-0.0186045		22:01:42	22.0283	0.708	0.712	0.71	-0.0189574		22:01:42	22.0283	0.706	0.839	0.7725	-0.0200089		22:01:42	22.0283	0.703	0.703	0.703
	22:16:43	22.2786	0.729	0.733	0.731	-0.0129719		22:16:43	22.2786	0.756	0.767	0.7615	-0.017069			22:16:43	22.2786	0.753	0.84	0.7965	-0.0169527			22:16:43	22.2786	0.718	0.723	0.7205	-0.0207879		22:16:43	22.2786	0.704	0.708	0.706	-0.0212145		22:16:43	22.2786	0.702	0.836	0.769	-0.0181908		22:16:43	22.2786	0.699	0.699	0.699
	22:31:43	22.5286	0.723	0.731	0.727	-0.0192418		22:31:43	22.5286	0.753	0.763	0.758	-0.0164828			22:31:44	22.5289	0.749	0.835	0.792	-0.018276			22:31:43	22.5286	0.717	0.72	0.7185	-0.0209038		22:31:43	22.5286	0.705	0.705	0.705	-0.0213353		22:31:44	22.5286	0.699	0.834	0.7665	-0.0169576		22:31:43	22.5286	0.695	0.695	0.695
	22:46:44	22.7789	0.727	0.727	0.727	-0.0165383		22:46:44	22.7789	0.749	0.76	0.7545	-0.0178723			22:46:46	22.7794	0.746	0.831	0.7885	-0.018352			22:46:44	22.7789	0.711	0.716	0.7135	-0.0196059		22:46:44	22.7789	0.697	0.701	0.699	-0.0200126		22:46:46	22.7789	0.695	0.829	0.762	-0.0143956		22:46:44	22.7789	0.692	0.692	0.692
	23:01:45	23.0292	0.718	0.722	0.72	-0.0201242		23:01:45	23.0292	0.746	0.757	0.7515	-0.0179506			23:01:45	23.0292	0.744	0.827	0.7855	-0.01782			23:01:45	23.0292	0.707	0.712	0.7095	-0.0224953		23:01:45	23.0292	0.693	0.697	0.695	-0.0229311		23:01:45	23.0292	0.693	0.826	0.7595	-0.0111389		23:01:45	23.0292	0.689	0.689	0.689
	23:16:46	23.2794	0.715	0.723	0.719	-0.0243389		23:16:46	23.2794	0.743	0.753	0.748	-0.0173608			23:16:47	23.2797	0.739	0.825	0.782	-0.0185451			23:16:46	23.2794	0.704	0.709	0.7065	-0.0197946		23:16:46	23.2794	0.69	0.694	0.692	-0.0180245		23:16:47	23.2794	0.69	0.826	0.758	-0.0125316		23:16:46	23.2794	0.687	0.685	0.686
	23:31:47	23.5297	0.709	0.716	0.7125	-0.0203162		23:31:47	23.5297	0.739	0.75	0.7445	-0.018779			23:31:47	23.5297	0.735	0.821	0.778	-0.0205567			23:31:47	23.5297	0.7	0.705	0.7025	-0.0184671		23:31:47	23.5297	0.687	0.691	0.689	-0.018856		23:31:47	23.5297	0.687	0.829	0.758	-0.0145689		23:31:47	23.5297	0.681	0.682	0.6815
	23:46:48	23.78	0.706	0.713	0.7095			23:46:48	23.78	0.736	0.747	0.7415				23:46:49	23.7803	0.731	0.817	0.774				23:46:48	23.78	0.697	0.702	0.6995			23:46:48	23.78	0.685	0.688	0.6865			23:46:49	23.78	0.685	0.82	0.7525			23:46:48	23.78	0.677	0.679	0.678
	1 day, 0:01:50	24.0306	0.702	0.709	0.7055			1 day, 0:01:50	24.0306	0.732	0.743	0.7375				1 day, 0:01:49	24.0303	0.727	0.812	0.7695				1 day, 0:01:50	24.0306	0.694	0.699	0.6965			1 day, 0:01:50	24.0306	0.68	0.684	0.682			1 day, 0:01:49	24.0306	0.681	0.816	0.7485			1 day, 0:01:50	24.0306	0.677	0.676	0.6765
					0.855	0.426446						0.8405	0.321177							0.8945	0.322553							0.8595	0.34617						0.836	0.34053						0.913	0.350344						0.8405
[truncated: 31 more columns]

## Sheet: P. vulgatus
	1. 13.01.22							2. 13.01.22								3. 13.01.22									1. 13.01.22							2. 13.01.22							3. 13.01.22							1. 13.01.22
		DMMG							DMMG								DMMG								DMMG-Y							DMMG-Y							DMMG-Y							DMMG-P
	Zeit (hh.mm.ss)	time [h]	Well 1	Well 2	Mean	Growth rate		Zeit (hh.mm.ss)	time [h]	Well 1	Well 2	Mean	Growth rate			Zeit (hh.mm.ss)	time [h]	Well 1	Well 2	Mean	Growth rate			Zeit (hh.mm.ss)	time [h]	Well 1	Well 2	Mean	Growth rate		Zeit (hh.mm.ss)	time [h]	Well 1	Well 2	Mean	Growth rate		Zeit (hh.mm.ss)	time [h]	Well 1	Well 2	Mean	Growth rate		Zeit (hh.mm.ss)	time [h]	Well 1	Well 2	Mean
	00:00:24	0.00666667	0.104	0.104	0.104			0.00666667	0.00666667	0.104	0.102	0.103				00:00:24	0.00666667	0.102	0.102	0.102				00:00:24	0.00666667	0.103	0.104	0.1035			00:00:24	0.00666667	0.103	0.104	0.1035			00:00:24	0.00666667	0.106	0.102	0.104			00:00:24	0.00666667	0.103		0.103
	00:15:24	0.256667	0.105	0.105	0.105			0.256667	0.256667	0.105	0.104	0.1045				00:15:24	0.256667	0.102	0.102	0.102				00:15:24	0.256667	0.105	0.104	0.1045			00:15:24	0.256667	0.104	0.104	0.104			00:15:24	0.256667	0.105	0.103	0.104			00:15:24	0.256667	0.103		0.103
	00:30:26	0.507222	0.107	0.107	0.107	0.0785187		0.507222	0.507222	0.109	0.105	0.107	0.0519923			00:30:26	0.507222	0.103	0.102	0.1025	0.0194073			00:30:26	0.507222	0.107	0.106	0.1065	0.0788834		00:30:26	0.507222	0.105	0.105	0.105	0.0608749		00:30:26	0.507222	0.105	0.104	0.1045	0.0237409		00:30:26	0.507222	0.105		0.105
	00:45:25	0.756944	0.111	0.11	0.1105	0.0777777		0.756944	0.756944	0.108	0.107	0.1075	0.0512506			00:45:25	0.756944	0.104	0.102	0.103	0.0241941			00:45:25	0.756944	0.11	0.108	0.109	0.1		00:45:25	0.756944	0.107	0.107	0.107	0.0829278		00:45:25	0.756944	0.106	0.104	0.105	0.042324		00:45:25	0.756944	0.108		0.108
	01:00:26	1.00722	0.113	0.112	0.1125	0.0677084		1.00722	1.00722	0.109	0.108	0.1085	0.036681			01:00:26	1.00722	0.105	0.103	0.104	0.0240842			01:00:26	1.00722	0.113	0.111	0.112	0.115107		01:00:26	1.00722	0.11	0.11	0.11	0.108153		01:00:26	1.00722	0.107	0.106	0.1065	0.0603096		01:00:26	1.00722	0.11		0.11
	01:15:27	1.2575	0.114	0.113	0.1135	0.0485208		1.2575	1.2575	0.11	0.11	0.11	0.0498416			01:15:27	1.2575	0.105	0.104	0.1045	0.0239553			01:15:27	1.2575	0.116	0.115	0.1155	0.136814		01:15:27	1.2575	0.113	0.113	0.113	0.118689		01:15:27	1.2575	0.109	0.108	0.1085	0.0865183		01:15:27	1.2575	0.114		0.114
	01:30:28	1.50778	0.115	0.114	0.1145	0.0476652		1.50778	1.50778	0.111	0.111	0.111	0.0493797			01:30:28	1.50778	0.106	0.104	0.105	0.0237211			01:30:28	1.50778	0.12	0.119	0.1195	0.148829		01:30:28	1.50778	0.117	0.117	0.117	0.135613		01:30:28	1.50778	0.112	0.11	0.111	0.110825		01:30:28	1.50778	0.117		0.117
	01:45:29	1.75806	0.116	0.116	0.116	0.0556271		1.75806	1.75806	0.113	0.113	0.113	0.048736			01:45:29	1.75806	0.106	0.105	0.1055	0.0236155			01:45:29	1.75806	0.126	0.124	0.125	0.170521		01:45:29	1.75806	0.121	0.12	0.1205	0.155242		01:45:29	1.75806	0.115	0.114	0.1145	0.133383		01:45:29	1.75806	0.121		0.121
	02:00:31	2.00861	0.118	0.118	0.118	0.0674613		2.00861	2.00861	0.114	0.114	0.114	0.0525853			02:00:31	2.00861	0.107	0.106	0.1065	0.0235044			02:00:31	2.00861	0.131	0.129	0.13	0.193203		02:00:31	2.00861	0.126	0.126	0.126	0.179269		02:00:31	2.00861	0.12	0.118	0.119	0.150115		02:00:31	2.00861	0.127		0.127
	02:15:31	2.25861	0.12	0.12	0.12	0.070637		2.25861	2.25861	0.116	0.115	0.1155	0.0516783			02:15:31	2.25861	0.108	0.106	0.107	0.0280081			02:15:31	2.25861	0.138	0.136	0.137	0.2019		02:15:31	2.25861	0.132	0.132	0.132	0.212061		02:15:31	2.25861	0.125	0.123	0.124	0.175555		02:15:31	2.25861	0.133		0.133
	02:30:32	2.50889	0.122	0.123	0.1225	0.0734209		2.50889	2.50889	0.117	0.117	0.117	0.0512364			02:30:32	2.50889	0.108	0.107	0.1075	0.0231771			02:30:32	2.50889	0.146	0.144	0.145	0.225965		02:30:32	2.50889	0.14	0.14	0.14	0.238627		02:30:32	2.50889	0.13	0.128	0.129	0.193941		02:30:32	2.50889	0.14		0.14
	02:45:33	2.75917	0.124	0.125	0.1245	0.0761257		2.75917	2.75917	0.119	0.119	0.119	0.0547049			02:45:33	2.75917	0.109	0.108	0.1085	0.0276285			02:45:33	2.75917	0.154	0.152	0.153	0.241742		02:45:33	2.75917	0.149	0.149	0.149	0.264472		02:45:33	2.75917	0.137	0.136	0.1365	0.213241		02:45:33	2.75917	0.148		0.148
	03:00:35	3.00972	0.127	0.127	0.127	0.0746287		3.00972	3.00972	0.12	0.12	0.12	0.06208			03:00:35	3.00972	0.11	0.108	0.109	0.0275018			03:00:35	3.00972	0.164	0.162	0.163	0.251488		03:00:35	3.00972	0.16	0.16	0.16	0.28655		03:00:35	3.00972	0.145	0.144	0.1445	0.248951		03:00:35	3.00972	0.16		0.16
	03:15:34	3.25944	0.129	0.13	0.1295	0.0809016		3.25944	3.25944	0.122	0.122	0.122	0.0650094			03:15:34	3.25944	0.111	0.109	0.11	0.0272517			03:15:34	3.25944	0.174	0.175	0.1745	0.277598		03:15:34	3.25944	0.172	0.172	0.172	0.31146		03:15:34	3.25944	0.154	0.153	0.1535	0.262427		03:15:34	3.25944	0.172		0.172
	03:30:35	3.50972	0.132	0.132	0.132	0.0866351		3.50972	3.50972	0.125	0.124	0.1245	0.0722805			03:30:35	3.50972	0.111	0.11	0.1105	0.0315878			03:30:35	3.50972	0.186	0.187	0.1865	0.292873		03:30:35	3.50972	0.186	0.187	0.1865	0.331814		03:30:35	3.50972	0.167	0.164	0.1655	0.28925		03:30:35	3.50972	0.189		0.189
	03:45:36	3.76	0.135	0.135	0.135	0.0920184		3.76	3.76	0.127	0.127	0.127	0.0786716			03:45:36	3.76	0.112	0.111	0.1115	0.031279			03:45:36	3.76	0.203	0.201	0.202	0.307815		03:45:36	3.76	0.203	0.204	0.2035	0.361392		03:45:36	3.76	0.179	0.176	0.1775	0.298603		03:45:36	3.76	0.207		0.207
	04:00:37	4.01028	0.138	0.139	0.1385	0.0972661		4.01028	4.01028	0.129	0.129	0.129	0.0771727			04:00:37	4.01028	0.113	0.112	0.1125	0.0355198			04:00:37	4.01028	0.218	0.219	0.2185	0.328032		04:00:37	4.01028	0.222	0.224	0.223	0.373273		04:00:37	4.01028	0.192	0.194	0.193	0.322207		04:00:37	4.01028	0.229		0.229
	04:15:39	4.26083	0.142	0.142	0.142	0.101908		4.26083	4.26083	0.132	0.132	0.132	0.0829744			04:15:39	4.26083	0.114	0.113	0.1135	0.0352068			04:15:39	4.26083	0.237	0.238	0.2375	0.336805		04:15:39	4.26083	0.247	0.247	0.247	0.381004		04:15:39	4.26083	0.208	0.206	0.207	0.34011		04:15:39	4.26083	0.262		0.262
	04:30:39	4.51083	0.146	0.145	0.1455	0.109202		4.51083	4.51083	0.134	0.135	0.1345	0.0959081			04:30:39	4.51083	0.115	0.114	0.1145	0.0391772			04:30:39	4.51083	0.26	0.258	0.259	0.359018		04:30:39	4.51083	0.27	0.272	0.271	0.400526		04:30:39	4.51083	0.229	0.228	0.2285	0.348225		04:30:39	4.51083	0.287		0.287
	04:45:40	4.76111	0.149	0.15	0.1495	0.119247		4.76111	4.76111	0.138	0.138	0.138	0.100721			04:45:40	4.76111	0.116	0.115	0.1155	0.0346067			04:45:40	4.76111	0.284	0.282	0.283	0.365799		04:45:40	4.76111	0.296	0.3	0.298	0.394282		04:45:40	4.76111	0.249	0.25	0.2495	0.377394		04:45:40	4.76111	0.328		0.328
	05:00:41	5.01139	0.154	0.155	0.1545	0.131702		5.01139	5.01139	0.142	0.142	0.142	0.115619			05:00:41	5.01139	0.117	0.117	0.117	0.0385166			05:00:41	5.01139	0.313	0.313	0.313	0.372451		05:00:41	5.01139	0.332	0.334	0.333	0.406356		05:00:41	5.01139	0.273	0.274	0.2735	0.382276		05:00:41	5.01139	0.367		0.367
	05:15:42	5.26167	0.16	0.16	0.16	0.140081		5.26167	5.26167	0.146	0.146	0.146	0.116075			05:15:42	5.26167	0.118	0.117	0.1175	0.0423439			05:15:42	5.26167	0.342	0.343	0.3425	0.369182		05:15:42	5.26167	0.365	0.368	0.3665	0.405128		05:15:42	5.26167	0.302	0.302	0.302	0.396413		05:15:42	5.26167	0.412		0.412
	05:30:42	5.51167	0.166	0.166	0.166	0.147069		5.51167	5.51167	0.15	0.152	0.151	0.122365			05:30:42	5.51167	0.119	0.119	0.119	0.0418123			05:30:42	5.51167	0.375	0.377	0.376	0.358291		05:30:42	5.51167	0.4	0.414	0.407	0.3839		05:30:42	5.51167	0.339	0.331	0.335	0.394723		05:30:42	5.51167	0.476		0.476
	05:45:43	5.76194	0.172	0.172	0.172	0.150447		5.76194	5.76194	0.155	0.155	0.155	0.131279			05:45:43	5.76194	0.121	0.12	0.1205	0.0537984			05:45:43	5.76194	0.409	0.41	0.4095	0.356815		05:45:43	5.76194	0.446	0.448	0.447	0.382611		05:45:43	5.76194	0.376	0.366	0.371	0.379435		05:45:43	5.76194	0.537		0.537
	06:00:44	6.01222	0.18	0.178	0.179	0.160833		6.01222	6.01222	0.16	0.161	0.1605	0.13297			06:00:44	6.01222	0.122	0.122	0.122	0.0531232			06:00:44	6.01222	0.448	0.448	0.448	0.331534		06:00:44	6.01222	0.487	0.491	0.489	0.375963		06:00:44	6.01222	0.409	0.403	0.406	0.364445		06:00:44	6.01222	0.606		0.606
	06:15:45	6.2625	0.186	0.186	0.186	0.172881		6.2625	6.2625	0.166	0.167	0.1665	0.1549			06:15:45	6.2625	0.124	0.124	0.124	0.0564039			06:15:45	6.2625	0.497	0.482	0.4895	0.325942		06:15:45	6.2625	0.532	0.543	0.5375	0.358511		06:15:45	6.2625	0.439	0.444	0.4415	0.367524		06:15:45	6.2625	0.662		0.662
	06:30:46	6.51278	0.195	0.195	0.195	0.185369		6.51278	6.51278	0.172	0.173	0.1725	0.160626			06:30:46	6.51278	0.126	0.125	0.1255	0.0595936			06:30:46	6.51278	0.524	0.524	0.524	0.316477		06:30:46	6.51278	0.596	0.59	0.593	0.348281		06:30:46	6.51278	0.482	0.483	0.4825	0.353692		06:30:46	6.51278	0.747		0.747
	06:45:47	6.76306	0.205	0.204	0.2045	0.19678		6.76306	6.76306	0.18	0.182	0.181	0.170554			06:45:47	6.76306	0.128	0.127	0.1275	0.062451			06:45:47	6.76306	0.567	0.568	0.5675	0.296251		06:45:47	6.76306	0.634	0.646	0.64	0.328102		06:45:47	6.76306	0.545	0.527	0.536	0.343986		06:45:47	6.76306	0.818		0.818
	07:00:48	7.01333	0.216	0.215	0.2155	0.205269		7.01333	7.01333	0.188	0.189	0.1885	0.189279			07:00:48	7.01333	0.13	0.129	0.1295	0.0654431			07:00:48	7.01333	0.616	0.614	0.615	0.2899		07:00:48	7.01333	0.69	0.696	0.693	0.310791		07:00:48	7.01333	0.583	0.574	0.5785	0.344103		07:00:48	7.01333	0.865		0.865
	07:15:49	7.26361	0.227	0.226	0.2265	0.216526		7.26361	7.26361	0.197	0.198	0.1975	0.192641			07:15:49	7.26361	0.132	0.132	0.132	0.0717848			07:15:49	7.26361	0.663	0.654	0.6585	0.273181		07:15:49	7.26361	0.739	0.754	0.7465	0.291646		07:15:49	7.26361	0.619	0.627	0.623	0.308568		07:15:49	7.26361	0.92		0.92
	07:30:51	7.51417	0.241	0.238	0.2395	0.227122		7.51417	7.51417	0.206	0.211	0.2085	0.209618			07:30:51	7.51417	0.134	0.134	0.134	0.0707341			07:30:51	7.51417	0.701	0.7	0.7005	0.243858		07:30:51	7.51417	0.792	0.827	0.8095	0.258924		07:30:51	7.51417	0.681	0.681	0.681	0.294113		07:30:51	7.51417	0.963		0.963
	07:45:51	7.76417	0.255	0.253	0.254	0.231304		7.76417	7.76417	0.218	0.221	0.2195	0.221439			07:45:51	7.76417	0.137	0.137	0.137	0.0764763			07:45:51	7.76417	0.75	0.742	0.746	0.223413		07:45:51	7.76417	0.854	0.86	0.857	0.212598		07:45:51	7.76417	0.728	0.732	0.73	0.269031		07:45:51	7.76417	0.982		0.982
	08:00:51	8.01417	0.274	0.267	0.2705	0.241624		8.01417	8.01417	0.23	0.235	0.2325	0.233984			08:00:51	8.01417	0.139	0.139	0.139	0.0822906			08:00:51	8.01417	0.78	0.79	0.785	0.189211		08:00:51	8.01417	0.899	0.897	0.898	0.148316		08:00:51	8.01417	0.775	0.778	0.7765	0.218017		08:00:51	8.01417	0.992		0.992
	08:15:52	8.26444	0.287	0.284	0.2855	0.247822		8.26444	8.26444	0.243	0.25	0.2465	0.243235			08:15:52	8.26444	0.142	0.143	0.1425	0.0805369			08:15:52	8.26444	0.821	0.826	0.8235	0.149612		08:15:52	8.26444	0.923	0.924	0.9235	0.0966077		08:15:52	8.26444	0.814	0.817	0.8155	0.187857		08:15:52	8.26444	0.986		0.986
	08:30:53	8.51472	0.306	0.304	0.305	0.254517		8.51472	8.51472	0.26	0.267	0.2635	0.259591			08:30:53	8.51472	0.145	0.146	0.1455	0.0958575			08:30:53	8.51472	0.844	0.849	0.8465	0.113544		08:30:53	8.51472	0.933	0.945	0.939	0.0520147		08:30:53	8.51472	0.841	0.853	0.847	0.145212		08:30:53	8.51472	0.975		0.975
	08:45:54	8.765	0.328	0.323	0.3255	0.272381		8.765	8.765	0.275	0.285	0.28	0.288375			08:45:54	8.765	0.148	0.149	0.1485	0.0967963			08:45:54	8.765	0.865	0.868	0.8665	0.0753245		08:45:54	8.765	0.936	0.952	0.944	0.0229886		08:45:54	8.765	0.876	0.886	0.881	0.116631		08:45:54	8.765	0.967		0.967
	09:00:55	9.01528	0.352	0.346	0.349	0.275757		9.01528	9.01528	0.294	0.309	0.3015	0.280629			09:00:55	9.01528	0.153	0.153	0.153	0.110349			09:00:55	9.01528	0.883	0.876	0.8795	0.0404586		09:00:55	9.01528	0.941	0.951	0.946	0.00530332		09:00:55	9.01528	0.893	0.903	0.898	0.0825583		09:00:55	9.01528	0.962		0.962
	09:15:56	9.26556	0.378	0.372	0.375	0.278114		9.26556	9.26556	0.317	0.341	0.329	0.299772			09:15:56	9.26556	0.157	0.157	0.157	0.120265			09:15:56	9.26556	0.885	0.891	0.888	0.0143069		09:15:56	9.26556	0.944	0.946	0.945	-0.00424158		09:15:56	9.26556	0.91	0.923	0.9165	0.0572839		09:15:56	9.26556	0.955		0.955
	09:30:58	9.51611	0.403	0.401	0.402	0.283341		9.51611	9.51611	0.341	0.357	0.349	0.300853			09:30:58	9.51611	0.162	0.163	0.1625	0.131304			09:30:58	9.51611	0.876	0.887	0.8815	-0.00227345		09:30:58	9.51611	0.937	0.951	0.944	-0.012214		09:30:58	9.51611	0.913	0.927	0.92	0.0322779		09:30:58	9.51611	0.952		0.952
	09:45:58	9.76611	0.432	0.428	0.43	0.27934		9.76611	9.76611	0.367	0.389	0.378	0.293794			09:45:58	9.76611	0.167	0.168	0.1675	0.144849			09:45:58	9.76611	0.881	0.877	0.879	-0.0141609		09:45:58	9.76611	0.937	0.943	0.94	-0.0106266		09:45:58	9.76611	0.922	0.944	0.933	0.0119175		09:45:58	9.76611	0.946		0.946
	10:01:00	10.0167	0.468	0.459	0.4635	0.284642		10.0167	10.0167	0.398	0.417	0.4075	0.320528			10:01:00	10.0167	0.175	0.174	0.1745	0.140314			10:01:00	10.0167	0.878	0.877	0.8775	-0.00454426		10:01:00	10.0167	0.931	0.938	0.9345	-0.0106409		10:01:00	10.0167	0.919	0.936	0.9275	0.00703451		10:01:00	10.0167	0.945		0.945
	10:16:00	10.2667	0.5	0.492	0.496	0.289474		10.2667	10.2667	0.431	0.452	0.4415	0.313854			10:16:00	10.2667	0.182	0.181	0.1815	0.157			10:16:00	10.2667	0.874	0.877	0.8755	-0.00341596		10:16:00	10.2667	0.933	0.937	0.935	-0.0112237		10:16:00	10.2667	0.922	0.933	0.9275	-0.0140198		10:16:00	10.2667	0.937		0.937
	10:31:01	10.5169	0.532	0.537	0.5345	0.27851		10.5169	10.5169	0.472	0.49	0.481	0.314951			10:31:01	10.5169	0.186	0.188	0.187	0.153613			10:31:01	10.5169	0.879	0.876	0.8775	-0.00800253		10:31:01	10.5169	0.933	0.935	0.934	-0.00536035		10:31:01	10.5169	0.922	0.931	0.9265	-0.00811236		10:31:01	10.5169	0.933		0.933
	10:46:01	10.7669	0.578	0.571	0.5745	0.311488		10.7669	10.7669	0.509	0.526	0.5175	0.306411			10:46:01	10.7669	0.196	0.196	0.196	0.162201			10:46:01	10.7669	0.871	0.881	0.876	-0.00859389		10:46:01	10.7669	0.928	0.931	0.9295	-0.00966156		10:46:01	10.7669	0.91	0.93	0.92	-0.0146459		10:46:01	10.7669	0.934		0.934
	11:01:03	11.0175	0.613	0.612	0.6125	0.278052		11.0175	11.0175	0.544	0.573	0.5585	0.293139			11:01:03	11.0175	0.202	0.205	0.2035	0.182615			11:01:03	11.0175	0.871	0.87	0.8705	-0.012028		11:01:03	11.0175	0.929	0.93	0.9295	-0.0140047		11:01:03	11.0175	0.914	0.926	0.92	-0.0141189		11:01:03	11.0175	0.929		0.929
	11:16:04	11.2678	0.693	0.662	0.6775	0.248811		11.2678	11.2678	0.591	0.609	0.6	0.284463			11:16:04	11.2678	0.212	0.215	0.2135	0.189735			11:16:04	11.2678	0.868	0.868	0.868	-0.0160929		11:16:04	11.2678	0.925	0.927	0.926	-0.0113481		11:16:04	11.2678	0.904	0.924	0.914	-0.0109169		11:16:04	11.2678	0.927		0.927
	11:31:04	11.5178	0.715	0.697	0.706	0.254272		11.5178	11.5178	0.626	0.664	0.645	0.273027			11:31:04	11.5178	0.223	0.226	0.2245	0.213585			11:31:04	11.5178	0.864	0.87	0.867	-0.0127063		11:31:04	11.5178	0.919	0.923	0.921	-0.0157097		11:31:04	11.5178	0.902	0.925	0.9135	-0.0131184		11:31:04	11.5178	0.924		0.924
	11:46:05	11.7681	0.73	0.744	0.737	0.202847		11.7681	11.7681	0.67	0.706	0.688	0.257652			11:46:05	11.7681	0.235	0.239	0.237	0.232738			11:46:05	11.7681	0.861	0.863	0.862	-0.0150777		11:46:05	11.7681	0.915	0.923	0.919	-0.0130328		11:46:05	11.7681	0.905	0.915	0.91	-0.00878395		11:46:05	11.7681	0.924		0.924
	12:01:06	12.0183	0.789	0.791	0.79	0.206922		12.0183	12.0183	0.719	0.749	0.734	0.237348			12:01:06	12.0183	0.25	0.254	0.252	0.257442			12:01:06	12.0183	0.86	0.859	0.8595	-0.0145064		12:01:06	12.0183	0.913	0.917	0.915	-0.007621		12:01:06	12.0183	0.899	0.917	0.908	-0.010995		12:01:06	12.0183	0.921		0.921
	12:16:07	12.2686	0.841	0.819	0.83	0.183925		12.2686	12.2686	0.764	0.789	0.7765	0.209449			12:16:07	12.2686	0.266	0.273	0.2695	0.277834			12:16:07	12.2686	0.854	0.856	0.855	-0.00931373		12:16:07	12.2686	0.912	0.916	0.914	-0.0114785		12:16:07	12.2686	0.9	0.912	0.906	-0.0143728		12:16:07	12.2686	0.918		0.918
	12:31:08	12.5189	0.874	0.863	0.8685	0.135237		12.5189	12.5189	0.802	0.834	0.818	0.173854			12:31:08	12.5189	0.282	0.299	0.2905	0.275476			12:31:08	12.5189	0.853	0.856	0.8545	-0.013459		12:31:08	12.5189	0.913	0.915	0.914	-0.00822365		12:31:08	12.5189	0.897	0.91	0.9035	-0.00884225		12:31:08	12.5189	0.918		0.918
	12:46:09	12.7692	0.884	0.888	0.886	0.101776		12.7692	12.7692	0.833	0.864	0.8485	0.139674			12:46:09	12.7692	0.304	0.322	0.313	0.287906			12:46:09	12.7692	0.851	0.857	0.854	-0.00939295		12:46:09	12.7692	0.906	0.911	0.9085	-0.00988739		12:46:09	12.7692	0.891	0.903	0.897	-0.0127638		12:46:09	12.7692	0.915		0.915
	13:01:09	13.0192	0.908	0.901	0.9045	0.047187		13.0192	13.0192	0.861	0.886	0.8735	0.0870916			13:01:09	13.0192	0.322	0.342	0.332	0.318345			13:01:09	13.0192	0.847	0.849	0.848	-0.00998882		13:01:09	13.0192	0.905	0.91	0.9075	-0.015423		13:01:09	13.0192	0.892	0.908	0.9	-0.0156036		13:01:09	13.0192	0.915		0.915
	13:16:10	13.2694	0.921	0.917	0.919	0.0139981		13.2694	13.2694	0.888	0.898	0.893	0.0432109			13:16:10	13.2694	0.346	0.373	0.3595	0.319639			13:16:10	13.2694	0.844	0.85	0.847	-0.0129534		13:16:10	13.2694	0.905	0.905	0.905	-0.0093923		13:16:10	13.2694	0.887	0.902	0.8945	-0.00782788		13:16:10	13.2694	0.912		0.912
	13:31:11	13.5197	0.904	0.917	0.9105	-0.00943141		13.5197	13.5197	0.894	0.891	0.8925	0.00570144			13:31:11	13.5197	0.402	0.397	0.3995	0.371359			13:31:11	13.5197	0.846	0.846	0.846	-0.0106581		13:31:11	13.5197	0.899	0.901	0.9	-0.0132966		13:31:11	13.5197	0.883	0.896	0.8895	-0.0128458		13:31:11	13.5197	0.909		0.909
	13:46:12	13.77	0.899	0.898	0.8985	-0.0219787		13.77	13.77	0.886	0.886	0.886	-0.0237707			13:46:12	13.77	0.413	0.449	0.431	0.316457			13:46:12	13.77	0.838	0.848	0.843	-0.00710114		13:46:12	13.77	0.897	0.903	0.9	-0.010541		13:46:12	13.77	0.88	0.9	0.89	-0.0117947		13:46:12	13.77	0.905		0.905
	14:01:13	14.0203	0.886	0.906	0.896	-0.0171511		14.0203	14.0203	0.878	0.879	0.8785	-0.030685			14:01:13	14.0203	0.498	0.465	0.4815	0.28235			14:01:13	14.0203	0.84	0.838	0.839	-0.00829943		14:01:13	14.0203	0.894	0.897	0.8955	-0.0100392		14:01:13	14.0203	0.884	0.893	0.8885	-0.0124298		14:01:13	14.0203	0.907		0.907
	14:16:14	14.2706	0.892	0.906	0.899	-0.0123011		14.2706	14.2706	0.867	0.877	0.872	-0.028003			14:16:14	14.2706	0.471	0.516	0.4935	0.276509			14:16:14	14.2706	0.841	0.841	0.841	-0.0131163		14:16:14	14.2706	0.895	0.896	0.8955	-0.0128423		14:16:14	14.2706	0.877	0.891	0.884	-0.0129875		14:16:14	14.2706	0.905		0.905
	14:31:15	14.5208	0.887	0.903	0.895	-0.00839644		14.5208	14.5208	0.857	0.874	0.8655	-0.0218408			14:31:15	14.5208	0.515	0.545	0.53	0.280337			14:31:15	14.5208	0.838	0.84	0.839	-0.00477368		14:31:15	14.5208	0.888	0.894	0.891	-0.012346		14:31:15	14.5208	0.872	0.885	0.8785	-0.0130132		14:31:15	14.5208	0.902		0.902
	14:46:17	14.7714	0.882	0.893	0.8875	-0.0190751		14.7714	14.7714	0.856	0.867	0.8615	-0.0231836			14:46:17	14.7714	0.547	0.59	0.5685	0.301765			14:46:17	14.7714	0.831	0.833	0.832	-0.0143595		14:46:17	14.7714	0.886	0.891	0.8885	-0.0134797		14:46:17	14.7714	0.87	0.887	0.8785	-0.0113672		14:46:17	14.7714	0.9		0.9
	15:01:17	15.0214	0.88	0.897	0.8885	-0.0129217		15.0214	15.0214	0.852	0.867	0.8595	-0.0186439			15:01:17	15.0214	0.621	0.654	0.6375	0.282955			15:01:17	15.0214	0.833	0.837	0.835	-0.0119806		15:01:17	15.0214	0.882	0.887	0.8845	-0.0124122		15:01:17	15.0214	0.87	0.884	0.877	-0.00341791		15:01:17	15.0214	0.898		0.898
	15:16:17	15.2714	0.876	0.888	0.882	-0.0084819		15.2714	15.2714	0.848	0.856	0.852	-0.0151965			15:16:17	15.2714	0.66	0.675	0.6675	0.246476			15:16:17	15.2714	0.827	0.831	0.829	-0.0108702		15:16:17	15.2714	0.882	0.885	0.8835	-0.0113125		15:16:17	15.2714	0.867	0.881	0.874	-0.00684945		15:16:17	15.2714	0.895		0.895
	15:31:18	15.5217	0.881	0.886	0.8835	-0.00394372		15.5217	15.5217	0.846	0.853	0.8495	-0.0193677			15:31:18	15.5217	0.694	0.713	0.7035	0.18543			15:31:18	15.5217	0.83	0.828	0.829	-0.00961901		15:31:18	15.5217	0.879	0.881	0.88	-0.00736978		15:31:18	15.5217	0.868	0.883	0.8755	-0.0103067		15:31:18	15.5217	0.896		0.896
	15:46:19	15.7719	0.873	0.887	0.88	-0.00454042		15.7719	15.7719	0.841	0.856	0.8485	-0.0147636			15:46:19	15.7719	0.7	0.755	0.7275	0.192046			15:46:19	15.7719	0.821	0.825	0.823	-0.00725589		15:46:19	15.7719	0.877	0.88	0.8785	-0.0107989		15:46:19	15.7719	0.863	0.882	0.8725	-0.00573088		15:46:19	15.7719	0.893		0.893
	16:01:20	16.0222	0.881	0.889	0.885	-0.00851574		16.0222	16.0222	0.834	0.852	0.843	-0.0124234			16:01:20	16.0222	0.75	0.785	0.7675	0.134625			16:01:20	16.0222	0.829	0.825	0.827	-0.00241278		16:01:20	16.0222	0.877	0.879	0.878	-0.00969527		16:01:20	16.0222	0.859	0.877	0.868	-0.011475		16:01:20	16.0222	0.892		0.892
	16:16:21	16.2725	0.873	0.883	0.878	-0.00912235		16.2725	16.2725	0.833	0.846	0.8395	-0.0178166			16:16:21	16.2725	0.814	0.804	0.809	0.144223			16:16:21	16.2725	0.819	0.827	0.823	-0.00547672		16:16:21	16.2725	0.87	0.878	0.874	-0.0102861		16:16:21	16.2725	0.86	0.878	0.869	-0.0103572		16:16:21	16.2725	0.889		0.889
	16:31:22	16.5228	0.873	0.879	0.876	-0.0165016		16.5228	16.5228	0.832	0.846	0.839	-0.00892669			16:31:22	16.5228	0.792	0.818	0.805	0.0800039			16:31:22	16.5228	0.819	0.835	0.827	-0.0176691		16:31:22	16.5228	0.869	0.874	0.8715	-0.0131699		16:31:22	16.5228	0.859	0.872	0.8655	-0.00866847		16:31:22	16.5228	0.888		0.888
	16:46:23	16.7731	0.866	0.878	0.872	-0.010292		16.7731	16.7731	0.825	0.842	0.8335	-0.00896408			16:46:23	16.7731	0.851	0.83	0.8405	0.0292023			16:46:23	16.7731	0.816	0.821	0.8185	-0.012826		16:46:23	16.7731	0.868	0.871	0.8695	-0.0120731		16:46:23	16.7731	0.856	0.871	0.8635	-0.00865845		16:46:23	16.7731	0.885		0.885
	17:01:24	17.0233	0.863	0.878	0.8705	-0.0132038		17.0233	17.0233	0.83	0.841	0.8355	-0.0125834			17:01:24	17.0233	0.808	0.855	0.8315	0.0275439			17:01:24	17.0233	0.811	0.814	0.8125	-0.0219875		17:01:24	17.0233	0.865	0.868	0.8665	-0.0103721		17:01:24	17.0233	0.854	0.867	0.8605	-0.0110278		17:01:24	17.0233	0.882		0.882
	17:16:25	17.2736	0.869	0.869	0.869	-0.0132648		17.2736	17.2736	0.828	0.836	0.832	-0.0114536			17:16:25	17.2736	0.824	0.842	0.833	-0.0143681			17:16:25	17.2736	0.812	0.813	0.8125	-0.00673667		17:16:25	17.2736	0.862	0.865	0.8635	-0.0127211		17:16:25	17.2736	0.852	0.871	0.8615	-0.00696691		17:16:25	17.2736	0.88		0.88
	17:31:25	17.5236	0.863	0.866	0.8645	-0.0132878		17.5236	17.5236	0.822	0.835	0.8285	-0.0162764			17:31:25	17.5236	0.82	0.835	0.8275	-0.00844712			17:31:25	17.5236	0.809	0.809	0.809	-0.00926592		17:31:25	17.5236	0.861	0.864	0.8625	-0.011015		17:31:25	17.5236	0.847	0.865	0.856	-0.00699129		17:31:25	17.5236	0.879		0.879
	17:46:26	17.7739	0.857	0.864	0.8605	-0.0168126		17.7739	17.7739	0.817	0.831	0.824	-0.012082			17:46:26	17.7739	0.825	0.832	0.8285	-0.00601547			17:46:26	17.7739	0.809	0.817	0.813	-0.00802548		17:46:26	17.7739	0.859	0.858	0.8585	-0.0104687		17:46:26	17.7739	0.851	0.864	0.8575	-0.0110793		17:46:26	17.7739	0.877		0.877
	18:01:27	18.0242	0.855	0.863	0.859	-0.0145486		18.0242	18.0242	0.815	0.829	0.822	-0.0133511			18:01:27	18.0242	0.82	0.829	0.8245	-0.00544685			18:01:27	18.0242	0.804	0.806	0.805	-0.00805811		18:01:27	18.0242	0.854	0.86	0.857	-0.010478		18:01:27	18.0242	0.848	0.861	0.8545	-0.00409262		18:01:27	18.0242	0.88		0.88
	18:16:28	18.2744	0.851	0.858	0.8545	-0.00933004		18.2744	18.2744	0.812	0.832	0.822	-0.00607969			18:16:28	18.2744	0.82	0.836	0.828	-0.01152			18:16:28	18.2744	0.804	0.808	0.806	-0.0154774		18:16:28	18.2744	0.851	0.858	0.8545	-0.0111151		18:16:28	18.2744	0.846	0.858	0.852	-0.0111282		18:16:28	18.2744	0.874		0.874
	18:31:29	18.5247	0.848	0.856	0.852	-0.0122852		18.5247	18.5247	0.811	0.824	0.8175	-0.00731791			18:31:29	18.5247	0.814	0.832	0.823	-0.00851678			18:31:29	18.5247	0.801	0.804	0.8025	-0.00809831		18:31:29	18.5247	0.852	0.855	0.8535	-0.0117242		18:31:29	18.5247	0.846	0.859	0.8525	-0.0111675		18:31:29	18.5247	0.871		0.871
	18:46:30	18.775	0.848	0.857	0.8525	-0.0105766		18.775	18.775	0.813	0.825	0.819	-0.00976917			18:46:30	18.775	0.816	0.822	0.819	-0.0188763			18:46:30	18.775	0.8	0.801	0.8005	-0.0118435		18:46:30	18.775	0.846	0.852	0.849	-0.0111675		18:46:30	18.775	0.841	0.855	0.848	-0.0100155		18:46:30	18.775	0.869		0.869
	19:01:31	19.0253	0.843	0.854	0.8485	-0.00824074		19.0253	19.0253	0.809	0.823	0.816	-0.0104404			19:01:31	19.0253	0.813	0.822	0.8175	-0.0134409			19:01:31	19.0253	0.796	0.801	0.7985	-0.0106366		19:01:31	19.0253	0.845	0.849	0.847	-0.00881639		19:01:31	19.0253	0.838	0.852	0.845	-0.0111938		19:01:31	19.0253	0.864		0.864
	19:16:32	19.2756	0.84	0.851	0.8455	-0.0117865		19.2756	19.2756	0.803	0.825	0.814	-0.0166024			19:16:32	19.2756	0.81	0.815	0.8125	-0.00734481			19:16:32	19.2756	0.796	0.797	0.7965	-0.0106633		19:16:32	19.2756	0.844	0.846	0.845	-0.0124308		19:16:32	19.2756	0.838	0.849	0.8435	-0.0112536		19:16:32	19.2756	0.863		0.863
	19:31:33	19.5258	0.842	0.848	0.845	-0.01125		19.5258	19.5258	0.802	0.816	0.809	-0.0129404			19:31:33	19.5258	0.81	0.814	0.812	-0.000611298			19:31:33	19.5258	0.791	0.797	0.794	-0.0062762		19:31:33	19.5258	0.839	0.853	0.846	-0.0124638		19:31:33	19.5258	0.837	0.849	0.843	-0.00711999		19:31:33	19.5258	0.861		0.861
	19:46:34	19.7761	0.842	0.843	0.8425	-0.0112901		19.7761	19.7761	0.799	0.812	0.8055	-0.0154625			19:46:34	19.7761	0.804	0.822	0.813	-0.00554923			19:46:34	19.7761	0.789	0.795	0.792	-0.00818736		19:46:34	19.7761	0.837	0.84	0.8385	-0.0106991		19:46:34	19.7761	0.833	0.844	0.8385	-0.00832644		19:46:34	19.7761	0.86		0.86
	20:01:34	20.0261	0.834	0.844	0.839	-0.0130887		20.0261	20.0261	0.799	0.812	0.8055	-0.00743594			20:01:34	20.0261	0.813	0.821	0.817	-0.00926907			20:01:34	20.0261	0.794	0.793	0.7935	-0.00631013		20:01:34	20.0261	0.835	0.838	0.8365	-0.0166684		20:01:34	20.0261	0.831	0.847	0.839	-0.00475097		20:01:34	20.0261	0.86		0.86
	20:16:35	20.2764	0.829	0.843	0.836	-0.0101318		20.2764	20.2764	0.795	0.808	0.8015	-0.0105997			20:16:35	20.2764	0.802	0.814	0.808	-0.0136112			20:16:35	20.2764	0.789	0.791	0.79	-0.00379191		20:16:35	20.2764	0.835	0.837	0.836	-0.0113849		20:16:35	20.2764	0.831	0.842	0.8365	-0.00717538		20:16:35	20.2764	0.852		0.852
	20:31:37	20.5269	0.829	0.839	0.834	-0.011375		20.5269	20.5269	0.793	0.813	0.803	-0.0124785			20:31:37	20.5269	0.802	0.807	0.8045	-0.0216285			20:31:37	20.5269	0.787	0.791	0.789	-0.0152215		20:31:37	20.5269	0.832	0.832	0.832	-0.0108054		20:31:37	20.5269	0.827	0.851	0.839	-0.00896944		20:31:37	20.5269	0.85		0.85
	20:46:37	20.7769	0.829	0.839	0.834	-0.00900177		20.7769	20.7769	0.792	0.802	0.797	-0.0106499			20:46:37	20.7769	0.8	0.804	0.802	-0.0180884			20:46:37	20.7769	0.789	0.789	0.789	-0.0120848		20:46:37	20.7769	0.829	0.829	0.829	-0.015655		20:46:37	20.7769	0.825	0.84	0.8325	-0.0108054		20:46:37	20.7769	0.849		0.849
	21:01:38	21.0272	0.822	0.837	0.8295	-0.0114435		21.0272	21.0272	0.789	0.802	0.7955	-0.0182021			21:01:38	21.0272	0.796	0.803	0.7995	-0.0118657			21:01:38	21.0272	0.779	0.784	0.7815	-0.0140242		21:01:38	21.0272	0.824	0.831	0.8275	-0.0120786		21:01:38	21.0272	0.824	0.839	0.8315	-0.0180202		21:01:38	21.0272	0.848		0.848
	21:16:39	21.2775	0.822	0.835	0.8285	-0.0138695		21.2775	21.2775	0.786	0.8	0.793	-0.0138825			21:16:39	21.2775	0.793	0.794	0.7935	-0.0169574			21:16:39	21.2775	0.782	0.779	0.7805	-0.0172392		21:16:39	21.2775	0.82	0.826	0.823	-0.0102948		21:16:39	21.2775	0.818	0.837	0.8275	-0.0108576		21:16:39	21.2775	0.844		0.844
	21:31:41	21.5281	0.819	0.83	0.8245	-0.00907263		21.5281	21.5281	0.782	0.795	0.7885	-0.0069302			21:31:41	21.5281	0.797	0.793	0.795	-0.0138387			21:31:41	21.5281	0.775	0.781	0.778	-0.0102781		21:31:41	21.5281	0.822	0.822	0.822	-0.0164305		21:31:41	21.5281	0.817	0.831	0.824	-0.00905071		21:31:41	21.5281	0.841		0.841
	21:46:41	21.7781	0.818	0.827	0.8225	-0.0182506		21.7781	21.7781	0.78	0.792	0.786	-0.0133145			21:46:41	21.7781	0.786	0.791	0.7885	-0.00694773			21:46:41	21.7781	0.773	0.778	0.7755	-0.0122328		21:46:41	21.7781	0.819	0.822	0.8205	-0.0140562		21:46:41	21.7781	0.817	0.83	0.8235	-0.00726909		21:46:41	21.7781	0.838		0.838
	22:01:42	22.0283	0.817	0.827	0.822	-0.0121959		22.0283	22.0283	0.784	0.796	0.79	-0.010192			22:01:42	22.0283	0.788	0.789	0.7885	-0.0164782			22:01:42	22.0283	0.773	0.774	0.7735	-0.0129296		22:01:42	22.0283	0.813	0.815	0.814	-0.0184065		22:01:42	22.0283	0.819	0.829	0.824	-0.0036454		22:01:42	22.0283	0.836		0.836
	22:16:43	22.2786	0.808	0.819	0.8135	-0.0140687		22.2786	22.2786	0.777	0.788	0.7825	-0.0115069			22:16:43	22.2786	0.778	0.798	0.788	-0.0114702			22:16:43	22.2786	0.769	0.773	0.771	-0.0123155		22:16:43	22.2786	0.811	0.812	0.8115	-0.0171957		22:16:43	22.2786	0.817	0.826	0.8215	-0.0115935		22:16:43	22.2786	0.834		0.834
	22:31:43	22.5286	0.809	0.82	0.8145	-0.0190206		22.5286	22.5286	0.776	0.785	0.7805	-0.0185095			22:31:43	22.5286	0.775	0.789	0.782	-0.0108295			22:31:43	22.5286	0.765	0.771	0.768	-0.00843184		22:31:43	22.5286	0.807	0.807	0.807	-0.0142167		22:31:43	22.5286	0.812	0.83	0.821	-0.0128139		22:31:43	22.5286	0.828		0.828
	22:46:44	22.7789	0.806	0.816	0.811	-0.00925447		22.7789	22.7789	0.77	0.784	0.777	-0.016739			22:46:44	22.7789	0.776	0.783	0.7795	-0.014046			22:46:44	22.7789	0.765	0.767	0.766	-0.0130441		22:46:44	22.7789	0.804	0.809	0.8065	-0.0142608		22:46:44	22.7789	0.807	0.821	0.814	-0.0122374		22:46:44	22.7789	0.829		0.829
	23:01:45	23.0292	0.803	0.81	0.8065	-0.0110989		23.0292	23.0292	0.77	0.781	0.7755	-0.0161271			23:01:45	23.0292	0.773	0.787	0.78	-0.00640727			23:01:45	23.0292	0.767	0.767	0.767	-0.00849013		23:01:45	23.0292	0.8	0.805	0.8025	-0.00932677		23:01:45	23.0292	0.807	0.82	0.8135	-0.0165617		23:01:45	23.0292	0.825		0.825
	23:16:46	23.2794	0.799	0.813	0.806	-0.0111471		23.2794	23.2794	0.764	0.775	0.7695	-0.0129392			23:16:46	23.2794	0.773	0.781	0.777	-0.00642789			23:16:46	23.2794	0.76	0.762	0.761	-0.0118058		23:16:46	23.2794	0.798	0.802	0.8	-0.0162323		23:16:46	23.2794	0.803	0.82	0.8115	-0.0111057		23:16:46	23.2794	0.819		0.819
	23:31:47	23.5297	0.801	0.81	0.8055	-0.0118328		23.5297	23.5297	0.761	0.775	0.768	-0.0149195			23:31:47	23.5297	0.773	0.781	0.777	-0.0154827			23:31:47	23.5297	0.761	0.762	0.7615	-0.0164087		23:31:47	23.5297	0.799	0.8	0.7995	-0.0156771		23:31:47	23.5297	0.801	0.814	0.8075	-0.0142176		23:31:47	23.5297	0.818		0.818
	23:46:48	23.78	0.797	0.807	0.802			23.78	23.78	0.762	0.772	0.767				23:46:48	23.78	0.769	0.78	0.7745				23:46:48	23.78	0.755	0.759	0.757			23:46:48	23.78	0.792	0.795	0.7935			23:46:48	23.78	0.797	0.813	0.805			23:46:48	23.78	0.812		0.812
	1 day, 0:01:50	24.0306	0.792	0.802	0.797			24.0306	24.0306	0.756	0.772	0.764				1 day, 0:01:50	24.0306	0.763	0.773	0.768				1 day, 0:01:50	24.0306	0.753	0.756	0.7545			1 day, 0:01:50	24.0306	0.789	0.791	0.79			1 day, 0:01:50	24.0306	0.794	0.81	0.802			1 day, 0:01:50	24.0306	0.811		0.811
					0.919	0.311488						0.893	0.320528							0.8405	0.371359							0.888	0.372451						0.946	0.406356						0.933	0.396413						0.992
[truncated: 31 more columns]

## Sheet: B. propionicifaciens
	1. 09.02.2022							2. 09.02.2022								2. 09.02.2022									1. 09.02.2022							2. 09.02.2022							3. 09.02.2022							1. 09.02.2022
		DMMG							DMMG								DMMG								DMMG-Y							DMMG-Y							DMMG-Y							DMMG-P
	Zeit (hh.mm.ss)	time [h]	Well 1	Well 2	Mean	Growth rate		Zeit (hh.mm.ss)	time [h]	Well 1	Well 2	Mean	Growth rate			Zeit (hh.mm.ss)	time [h]	Well 1	Well 2	Mean	Growth rate			Zeit (hh.mm.ss)	time [h]	Well 1	Well 2	Mean	Growth rate		Zeit (hh.mm.ss)	time [h]	Well 1	Well 2	Mean	Growth rate		Zeit (hh.mm.ss)	time [h]	Well 1	Well 2	Mean	Growth rate		Zeit (hh.mm.ss)	time [h]	Well 1	Well 2	Mean
	00:00:24	0.00666667	0.106	0.104	0.105			00:00:24	0.00666667	0.103	0.104	0.1035				00:00:24	0.00666667	0.103	0.104	0.1035				00:00:24	0.00666667	0.106	0.105	0.1055			00:00:24	0.00666667	0.102	0.102	0.102			00:00:24	0.00666667	0.114	0.101	0.1075			00:00:24	0.00666667	0.104	0.103	0.1035
	00:15:25	0.256944	0.106	0.104	0.105			00:15:25	0.256944	0.104	0.105	0.1045				00:15:25	0.256944	0.104	0.104	0.104				00:15:25	0.256944	0.107	0.104	0.1055			00:15:25	0.256944	0.103	0.104	0.1035			00:15:25	0.256944	0.12	0.102	0.111			00:15:25	0.256944	0.104	0.104	0.104
	00:30:25	0.506944	0.106	0.105	0.1055	0		00:30:25	0.506944	0.104	0.106	0.105	0.00481527			00:30:25	0.506944	0.105	0.104	0.1045	0.00960745			00:30:25	0.506944	0.107	0.105	0.106	0.0187643		00:30:25	0.506944	0.103	0.105	0.104	0.0241941		00:30:25	0.506944	0.123	0.103	0.113	0.0673851		00:30:25	0.506944	0.104	0.104	0.104
	00:45:26	0.757222	0.106	0.104	0.105	0		00:45:26	0.757222	0.104	0.107	0.1055	-0.00479351			00:45:26	0.757222	0.104	0.104	0.104	-0.00481661			00:45:26	0.757222	0.107	0.106	0.1065	0.0187695		00:45:26	0.757222	0.104	0.105	0.1045	0.0191287		00:45:26	0.757222	0.125	0.103	0.114	0.0397183		00:45:26	0.757222	0.105	0.105	0.105
	01:00:27	1.0075	0.106	0.104	0.105	-0.00474533		01:00:27	1.0075	0.103	0.105	0.104	-0.00955883			01:00:27	1.0075	0.104	0.105	0.1045	-0.00479085			01:00:27	1.0075	0.108	0.107	0.1075	0.0232852		01:00:27	1.0075	0.104	0.105	0.1045	0.0237277		01:00:27	1.0075	0.126	0.104	0.115	0.0261733		01:00:27	1.0075	0.105	0.106	0.1055
	01:15:27	1.2575	0.106	0.104	0.105	0		01:15:27	1.2575	0.103	0.105	0.104	-0.0143081			01:15:27	1.2575	0.103	0.104	0.1035	0.00479218			01:15:27	1.2575	0.108	0.107	0.1075	0.0277564		01:15:27	1.2575	0.105	0.106	0.1055	0.0236221		01:15:27	1.2575	0.126	0.105	0.1155	0.0216748		01:15:27	1.2575	0.106	0.106	0.106
	01:30:29	1.50806	0.106	0.104	0.105	0		01:30:29	1.50806	0.103	0.105	0.104	0			01:30:29	1.50806	0.103	0.105	0.104	0			01:30:29	1.50806	0.109	0.108	0.1085	0.0229704		01:30:29	1.50806	0.106	0.107	0.1065	0.0329167		01:30:29	1.50806	0.126	0.106	0.116	0.0172275		01:30:29	1.50806	0.107	0.107	0.107
	01:45:29	1.75806	0.106	0.104	0.105	0		01:45:29	1.75806	0.103	0.105	0.104	0.00479085			01:45:29	1.75806	0.103	0.106	0.1045	0.00960479			01:45:29	1.75806	0.11	0.109	0.1095	0.0409625		01:45:29	1.75806	0.107	0.107	0.107	0.0326007		01:45:29	1.75806	0.126	0.107	0.1165	0.0128891		01:45:29	1.75806	0.108	0.108	0.108
	02:00:30	2.00833	0.106	0.104	0.105	0.00474533		02:00:30	2.00833	0.103	0.105	0.104	0.00479085			02:00:30	2.00833	0.104	0.105	0.1045	0.00479085			02:00:30	2.00833	0.11	0.11	0.11	0.0361629		02:00:30	2.00833	0.108	0.108	0.108	0.0322995		02:00:30	2.00833	0.126	0.108	0.117	0.0170755		02:00:30	2.00833	0.108	0.109	0.1085
	02:15:31	2.25861	0.105	0.105	0.105	0.00474533		02:15:31	2.25861	0.103	0.106	0.1045	0.00955883			02:15:31	2.25861	0.104	0.105	0.1045	0			02:15:31	2.25861	0.113	0.111	0.112	0.0358385		02:15:31	2.25861	0.108	0.11	0.109	0.04115		02:15:31	2.25861	0.125	0.109	0.117	0.0127792		02:15:31	2.25861	0.109	0.109	0.109
	02:30:33	2.50917	0.106	0.105	0.1055	0.00946822		02:30:33	2.50917	0.104	0.105	0.1045	0.00955883			02:30:33	2.50917	0.104	0.105	0.1045	0.00476798			02:30:33	2.50917	0.113	0.112	0.1125	0.04005		02:30:33	2.50917	0.11	0.11	0.11	0.0407767		02:30:33	2.50917	0.126	0.11	0.118	0.0169307		02:30:33	2.50917	0.111	0.111	0.111
	02:45:33	2.75917	0.106	0.105	0.1055	0.00474533		02:45:33	2.75917	0.104	0.106	0.105	0.00476798			02:45:33	2.75917	0.104	0.105	0.1045	0.00476798			02:45:33	2.75917	0.114	0.113	0.1135	0.0647456		02:45:33	2.75917	0.111	0.112	0.1115	0.0404101		02:45:33	2.75917	0.125	0.111	0.118	0.0252897		02:45:33	2.75917	0.112	0.112	0.112
	03:00:34	3.00944	0.106	0.106	0.106	0.00942879		03:00:34	3.00944	0.104	0.106	0.105	0.0142441			03:00:34	3.00944	0.104	0.106	0.105	0.00951859			03:00:34	3.00944	0.115	0.114	0.1145	0.0477049		03:00:34	3.00944	0.112	0.113	0.1125	0.0487631		03:00:34	3.00944	0.126	0.112	0.119	0.025092		03:00:34	3.00944	0.114	0.114	0.114
	03:15:35	3.25972	0.106	0.105	0.1055	0.00472289		03:15:35	3.25972	0.104	0.106	0.105	0.00946822			03:15:35	3.25972	0.104	0.106	0.105	0.0142362			03:15:35	3.25972	0.117	0.122	0.1195	0.0597805		03:15:35	3.25972	0.113	0.114	0.1135	0.043818		03:15:35	3.25972	0.126	0.114	0.12	0.0332994		03:15:35	3.25972	0.115	0.115	0.115
	03:30:35	3.50972	0.107	0.106	0.1065	0.00470067		03:30:35	3.50972	0.105	0.107	0.106	0.0188475			03:30:35	3.50972	0.105	0.106	0.1055	0.00946822			03:30:35	3.50972	0.119	0.117	0.118	0.0633758		03:30:35	3.50972	0.115	0.116	0.1155	0.0519021		03:30:35	3.50972	0.127	0.115	0.121	0.0330242		03:30:35	3.50972	0.116	0.118	0.117
	03:45:37	3.76028	0.106	0.106	0.106	0.0141061		03:45:37	3.76028	0.105	0.107	0.106	0.0188528			03:45:37	3.76028	0.105	0.107	0.106	0.0141728			03:45:37	3.76028	0.122	0.119	0.1205	0.0328974		03:45:37	3.76028	0.116	0.117	0.1165	0.0639344		03:45:37	3.76028	0.127	0.117	0.122	0.0367833		03:45:37	3.76028	0.12	0.119	0.1195
	04:00:38	4.01056	0.107	0.106	0.1065	0.00467865		04:00:38	4.01056	0.106	0.108	0.107	0.0140362			04:00:38	4.01056	0.105	0.107	0.106	0.00942356			04:00:38	4.01056	0.122	0.122	0.122	0.0655245		04:00:38	4.01056	0.118	0.119	0.1185	0.062844		04:00:38	4.01056	0.128	0.118	0.123	0.0444024		04:00:38	4.01056	0.119	0.121	0.12
	04:15:38	4.26056	0.107	0.107	0.107	0.0140401		04:15:38	4.26056	0.106	0.108	0.107	0.0186766			04:15:38	4.26056	0.106	0.107	0.1065	0.0140401			04:15:38	4.26056	0.124	0.123	0.1235	0.0681059		04:15:38	4.26056	0.121	0.121	0.121	0.0783254		04:15:38	4.26056	0.129	0.12	0.1245	0.0479692		04:15:38	4.26056	0.123	0.125	0.124
	04:30:39	4.51083	0.107	0.107	0.107	0.0139707		04:30:39	4.51083	0.106	0.109	0.1075	0.0139059			04:30:39	4.51083	0.106	0.107	0.1065	0.0186714			04:30:39	4.51083	0.126	0.126	0.126	0.0749026		04:30:39	4.51083	0.123	0.123	0.123	0.080926		04:30:39	4.51083	0.13	0.123	0.1265	0.0552887		04:30:39	4.51083	0.125	0.127	0.126
	04:45:40	4.76111	0.108	0.107	0.1075	0.00929207		04:45:40	4.76111	0.107	0.109	0.108	0.0139059			04:45:40	4.76111	0.107	0.108	0.1075	0.0139707			04:45:40	4.76111	0.129	0.129	0.129	0.0852283		04:45:40	4.76111	0.126	0.126	0.126	0.0831239		04:45:40	4.76111	0.131	0.125	0.128	0.0622078		04:45:40	4.76111	0.128	0.129	0.1285
	05:00:42	5.01167	0.108	0.108	0.108	0.0139059		05:00:42	5.01167	0.107	0.11	0.1085	0.0184132			05:00:42	5.01167	0.108	0.108	0.108	0.0185845			05:00:42	5.01167	0.132	0.131	0.1315	0.0944834		05:00:42	5.01167	0.128	0.129	0.1285	0.0892806		05:00:42	5.01167	0.133	0.127	0.13	0.0649603		05:00:42	5.01167	0.131	0.132	0.1315
	05:15:42	5.26167	0.108	0.108	0.108	0.0184132		05:15:42	5.26167	0.107	0.11	0.1085	0.013778			05:15:42	5.26167	0.107	0.109	0.108	0.0138417			05:15:42	5.26167	0.135	0.134	0.1345	0.0923847		05:15:42	5.26167	0.131	0.132	0.1315	0.0908708		05:15:42	5.26167	0.135	0.13	0.1325	0.0751399		05:15:42	5.26167	0.135	0.135	0.135
	05:30:43	5.51194	0.109	0.108	0.1085	0.018339		05:30:43	5.51194	0.108	0.111	0.1095	0.0182552			05:30:43	5.51194	0.108	0.109	0.1085	0.0137857			05:30:43	5.51194	0.139	0.138	0.1385	0.0976726		05:30:43	5.51194	0.134	0.135	0.1345	0.0963173		05:30:43	5.51194	0.137	0.133	0.135	0.0811803		05:30:43	5.51194	0.137	0.138	0.1375
	05:45:44	5.76222	0.11	0.109	0.1095	0.0273762		05:45:44	5.76222	0.108	0.111	0.1095	0.0182501			05:45:44	5.76222	0.108	0.11	0.109	0.0228652			05:45:44	5.76222	0.142	0.141	0.1415	0.105644		05:45:44	5.76222	0.138	0.138	0.138	0.101085		05:45:44	5.76222	0.139	0.137	0.138	0.0935155		05:45:44	5.76222	0.142	0.143	0.1425
	06:00:44	6.01222	0.11	0.11	0.11	0.0182451		06:00:44	6.01222	0.109	0.112	0.1105	0.01808			06:00:44	6.01222	0.109	0.11	0.1095	0.0182451			06:00:44	6.01222	0.146	0.144	0.145	0.102716		06:00:44	6.01222	0.141	0.142	0.1415	0.105615		06:00:44	6.01222	0.142	0.14	0.141	0.0952044		06:00:44	6.01222	0.144	0.147	0.1455
	06:15:45	6.2625	0.112	0.11	0.111	0.0135943		06:15:45	6.2625	0.109	0.112	0.1105	0.0314371			06:15:45	6.2625	0.11	0.111	0.1105	0.0136563			06:15:45	6.2625	0.15	0.149	0.1495	0.122772		06:15:45	6.2625	0.145	0.146	0.1455	0.116075		06:15:45	6.2625	0.147	0.144	0.1455	0.103098		06:15:45	6.2625	0.151	0.154	0.1525
	06:30:47	6.51306	0.111	0.11	0.1105	0.00903979		06:30:47	6.51306	0.11	0.113	0.1115	0.0179178			06:30:47	6.51306	0.11	0.111	0.1105	0.01808			06:30:47	6.51306	0.154	0.153	0.1535	0.126037		06:30:47	6.51306	0.149	0.15	0.1495	0.122738		06:30:47	6.51306	0.15	0.147	0.1485	0.107367		06:30:47	6.51306	0.154	0.155	0.1545
	06:45:47	6.76306	0.111	0.111	0.111	0.00895872		06:45:47	6.76306	0.113	0.113	0.113	0.0223475			06:45:47	6.76306	0.11	0.111	0.1105	0.0134684			06:45:47	6.76306	0.162	0.158	0.16	0.125417		06:45:47	6.76306	0.155	0.155	0.155	0.12563		06:45:47	6.76306	0.155	0.151	0.153	0.101116		06:45:47	6.76306	0.159	0.16	0.1595
	07:00:48	7.01333	0.111	0.111	0.111	0.0223537		07:00:48	7.01333	0.111	0.114	0.1125	0.0221554			07:00:48	7.01333	0.111	0.112	0.1115	0.0179228			07:00:48	7.01333	0.166	0.163	0.1645	0.139504		07:00:48	7.01333	0.16	0.16	0.16	0.134255		07:00:48	7.01333	0.159	0.155	0.157	0.11131		07:00:48	7.01333	0.161	0.166	0.1635
	07:15:49	7.26361	0.112	0.112	0.112	0.0222479		07:15:49	7.26361	0.111	0.115	0.113	0.00880085			07:15:49	7.26361	0.112	0.112	0.112	0.0223475			07:15:49	7.26361	0.171	0.168	0.1695	0.123186		07:15:49	7.26361	0.165	0.165	0.165	0.126918		07:15:49	7.26361	0.164	0.158	0.161	0.114019		07:15:49	7.26361	0.168	0.171	0.1695
	07:30:50	7.51389	0.113	0.113	0.113	0.0266386		07:30:50	7.51389	0.112	0.116	0.114	0.0519021			07:30:50	7.51389	0.112	0.113	0.1125	0.0221492			07:30:50	7.51389	0.177	0.176	0.1765	0.130723		07:30:50	7.51389	0.171	0.171	0.171	0.13143		07:30:50	7.51389	0.169	0.163	0.166	0.119771		07:30:50	7.51389	0.175	0.177	0.176
	07:45:51	7.76417	0.114	0.113	0.1135	0.0478863		07:45:51	7.76417	0.112	0.116	0.114	0.0261733			07:45:51	7.76417	0.113	0.113	0.113	0.0220515			07:45:51	7.76417	0.182	0.18	0.181	0.137427		07:45:51	7.76417	0.176	0.176	0.176	0.130352		07:45:51	7.76417	0.174	0.169	0.1715	0.130665		07:45:51	7.76417	0.184	0.182	0.183
	08:00:52	8.01444	0.114	0.114	0.114	0.0261806		08:00:52	8.01444	0.12	0.117	0.1185	0.0216748			08:00:52	8.01444	0.113	0.115	0.114	0.0262954			08:00:52	8.01444	0.188	0.187	0.1875	0.139769		08:00:52	8.01444	0.182	0.183	0.1825	0.131227		08:00:52	8.01444	0.18	0.174	0.177	0.132291		08:00:52	8.01444	0.191	0.191	0.191
	08:15:53	8.26472	0.115	0.12	0.1175	0.0217692		08:15:53	8.26472	0.114	0.118	0.116	0.0302147			08:15:53	8.26472	0.114	0.115	0.1145	0.0261806			08:15:53	8.26472	0.194	0.195	0.1945	0.143717		08:15:53	8.26472	0.186	0.19	0.188	0.140139		08:15:53	8.26472	0.187	0.18	0.1835	0.141038		08:15:53	8.26472	0.196	0.195	0.1955
	08:30:53	8.51472	0.115	0.117	0.116	0.0259539		08:30:53	8.51472	0.114	0.119	0.1165	-0.00422482			08:30:53	8.51472	0.115	0.116	0.1155	0.0259539			08:30:53	8.51472	0.203	0.203	0.203	0.148296		08:30:53	8.51472	0.193	0.197	0.195	0.144987		08:30:53	8.51472	0.193	0.186	0.1895	0.146738		08:30:53	8.51472	0.201	0.202	0.2015
	08:45:54	8.765	0.116	0.116	0.116	0		08:45:54	8.765	0.115	0.12	0.1175	0.021305			08:45:54	8.765	0.116	0.116	0.116	0.025842			08:45:54	8.765	0.209	0.209	0.209	0.147765		08:45:54	8.765	0.2	0.205	0.2025	0.14793		08:45:54	8.765	0.2	0.195	0.1975	0.144251		08:45:54	8.765	0.208	0.21	0.209
	09:00:55	9.01528	0.117	0.117	0.117	0.0212991		09:00:55	9.01528	0.116	0.12	0.118	0.0253969			09:00:55	9.01528	0.117	0.117	0.117	0.025614			09:00:55	9.01528	0.216	0.219	0.2175	0.150459		09:00:55	9.01528	0.209	0.213	0.211	0.156173		09:00:55	9.01528	0.208	0.202	0.205	0.153603		09:00:55	9.01528	0.212	0.221	0.2165
	09:15:56	9.26556	0.117	0.118	0.1175	0.0338639		09:15:56	9.26556	0.116	0.121	0.1185	0.0251834			09:15:56	9.26556	0.117	0.118	0.1175	0.0212991			09:15:56	9.26556	0.225	0.226	0.2255	0.158748		09:15:56	9.26556	0.215	0.221	0.218	0.157146		09:15:56	9.26556	0.215	0.209	0.212	0.143448		09:15:56	9.26556	0.22	0.221	0.2205
	09:30:57	9.51583	0.119	0.118	0.1185	0.0294431		09:30:57	9.51583	0.117	0.122	0.1195	0.0291972			09:30:57	9.51583	0.118	0.119	0.1185	0.0252897			09:30:57	9.51583	0.234	0.238	0.236	0.152995		09:30:57	9.51583	0.225	0.231	0.228	0.159375		09:30:57	9.51583	0.224	0.218	0.221	0.151191		09:30:57	9.51583	0.228	0.23	0.229
	09:45:58	9.76611	0.121	0.119	0.12	0.0293196		09:45:58	9.76611	0.118	0.123	0.1205	0.03723			09:45:58	9.76611	0.118	0.119	0.1185	0.0251834			09:45:58	9.76611	0.244	0.246	0.245	0.163113		09:45:58	9.76611	0.235	0.239	0.237	0.160504		09:45:58	9.76611	0.232	0.224	0.228	0.154652		09:45:58	9.76611	0.239	0.243	0.241
	10:00:59	10.0164	0.12	0.121	0.1205	0.0290677		10:00:59	10.0164	0.119	0.124	0.1215	0.0369139			10:00:59	10.0164	0.119	0.121	0.12	0.0290677			10:00:59	10.0164	0.253	0.254	0.2535	0.156352		10:00:59	10.0164	0.247	0.248	0.2475	0.161417		10:00:59	10.0164	0.242	0.235	0.2385	0.154582		10:00:59	10.0164	0.253	0.253	0.253
	10:16:00	10.2667	0.121	0.121	0.121	0.0246721		10:16:00	10.2667	0.12	0.126	0.123	0.0406222			10:16:00	10.2667	0.12	0.121	0.1205	0.0331704			10:16:00	10.2667	0.264	0.267	0.2655	0.147593		10:16:00	10.2667	0.253	0.259	0.256	0.161224		10:16:00	10.2667	0.25	0.245	0.2475	0.161507		10:16:00	10.2667	0.26	0.265	0.2625
	10:31:02	10.5172	0.122	0.122	0.122	0.028608		10:31:02	10.5172	0.121	0.127	0.124	0.044236			10:31:02	10.5172	0.121	0.123	0.122	0.0287255			10:31:02	10.5172	0.273	0.279	0.276	0.156553		10:31:02	10.5172	0.268	0.268	0.268	0.158338		10:31:02	10.5172	0.264	0.252	0.258	0.156712		10:31:02	10.5172	0.27	0.271	0.2705
	10:46:01	10.7669	0.123	0.123	0.123	0.0404576		10:46:01	10.7669	0.122	0.129	0.1255	0.0359021			10:46:01	10.7669	0.122	0.123	0.1225	0.0326288			10:46:01	10.7669	0.28	0.288	0.284	0.149982		10:46:01	10.7669	0.277	0.28	0.2785	0.160137		10:46:01	10.7669	0.274	0.262	0.268	0.153157		10:46:01	10.7669	0.295	0.28	0.2875
	11:01:02	11.0172	0.124	0.124	0.124	0.0362012		11:01:02	11.0172	0.125	0.129	0.127	0.0356275			11:01:02	11.0172	0.123	0.124	0.1235	0.0401437			11:01:02	11.0172	0.294	0.299	0.2965	0.146275		11:01:02	11.0172	0.289	0.291	0.29	0.145504		11:01:02	11.0172	0.284	0.274	0.279	0.152404		11:01:02	11.0172	0.282	0.303	0.2925
	11:16:03	11.2675	0.126	0.126	0.126	0.0319672		11:16:03	11.2675	0.124	0.131	0.1275	0.0313403			11:16:03	11.2675	0.124	0.125	0.1245	0.0555082			11:16:03	11.2675	0.306	0.311	0.3085	0.145401		11:16:03	11.2675	0.3	0.301	0.3005	0.154236		11:16:03	11.2675	0.291	0.286	0.2885	0.151847		11:16:03	11.2675	0.29	0.307	0.2985
	11:31:04	11.5178	0.126	0.127	0.1265	0.0356078		11:31:04	11.5178	0.125	0.132	0.1285	0.0347811			11:31:04	11.5178	0.127	0.127	0.127	0.0396437			11:31:04	11.5178	0.317	0.322	0.3195	0.142605		11:31:04	11.5178	0.309	0.311	0.31	0.155946		11:31:04	11.5178	0.305	0.296	0.3005	0.152444		11:31:04	11.5178	0.314	0.331	0.3225
	11:46:05	11.7681	0.127	0.127	0.127	0.0350426		11:46:05	11.7681	0.126	0.133	0.1295	0.0346375			11:46:05	11.7681	0.127	0.132	0.1295	0.0470022			11:46:05	11.7681	0.323	0.334	0.3285	0.141607		11:46:05	11.7681	0.323	0.327	0.325	0.159382		11:46:05	11.7681	0.316	0.308	0.312	0.155172		11:46:05	11.7681	0.334	0.336	0.335
	12:01:06	12.0183	0.128	0.129	0.1285	0.0387215		12:01:06	12.0183	0.128	0.135	0.1315	0.0418644			12:01:06	12.0183	0.128	0.129	0.1285	0.027156			12:01:06	12.0183	0.336	0.348	0.342	0.128879		12:01:06	12.0183	0.338	0.34	0.339	0.164511		12:01:06	12.0183	0.329	0.321	0.325	0.155166		12:01:06	12.0183	0.33	0.36	0.345
	12:16:08	12.2689	0.13	0.131	0.1305	0.0423485		12:16:08	12.2689	0.128	0.136	0.132	0.0452405			12:16:08	12.2689	0.129	0.132	0.1305	0.0228763			12:16:08	12.2689	0.354	0.357	0.3555	0.154631		12:16:08	12.2689	0.353	0.352	0.3525	0.156173		12:16:08	12.2689	0.342	0.332	0.337	0.155351		12:16:08	12.2689	0.345	0.366	0.3555
	12:31:08	12.5189	0.131	0.132	0.1315	0.0455846		12:31:08	12.5189	0.13	0.138	0.134	0.0409286			12:31:08	12.5189	0.13	0.131	0.1305	0.0418644			12:31:08	12.5189	0.361	0.366	0.3635	0.157728		12:31:08	12.5189	0.364	0.367	0.3655	0.156502		12:31:08	12.5189	0.356	0.346	0.351	0.156173		12:31:08	12.5189	0.361	0.369	0.365
	12:46:09	12.7692	0.133	0.132	0.1325	0.0375775		12:46:09	12.7692	0.131	0.14	0.1355	0.0480417			12:46:09	12.7692	0.132	0.133	0.1325	0.0338827			12:46:09	12.7692	0.386	0.381	0.3835	0.159472		12:46:09	12.7692	0.378	0.382	0.38	0.157098		12:46:09	12.7692	0.37	0.359	0.3645	0.156181		12:46:09	12.7692	0.374	0.403	0.3885
	13:01:10	13.0194	0.134	0.135	0.1345	0.0445799		13:01:10	13.0194	0.132	0.142	0.137	0.0508777			13:01:10	13.0194	0.133	0.135	0.134	0.0485672			13:01:10	13.0194	0.404	0.397	0.4005	0.160871		13:01:10	13.0194	0.395	0.398	0.3965	0.153046		13:01:10	13.0194	0.385	0.375	0.38	0.150356		13:01:10	13.0194	0.38	0.42	0.4
	13:16:10	13.2694	0.136	0.135	0.1355	0.0478381		13:16:10	13.2694	0.134	0.143	0.1385	0.04328			13:16:10	13.2694	0.134	0.136	0.135	0.0478381			13:16:10	13.2694	0.413	0.421	0.417	0.136147		13:16:10	13.2694	0.41	0.415	0.4125	0.14984		13:16:10	13.2694	0.4	0.388	0.394	0.152216		13:16:10	13.2694	0.398	0.428	0.413
	13:31:11	13.5197	0.137	0.138	0.1375	0.0471564		13:31:11	13.5197	0.136	0.146	0.141	0.042828			13:31:11	13.5197	0.136	0.138	0.137	0.0437662			13:31:11	13.5197	0.425	0.429	0.427	0.125279		13:31:11	13.5197	0.427	0.425	0.426	0.141889		13:31:11	13.5197	0.414	0.402	0.408	0.153271		13:31:11	13.5197	0.42	0.449	0.4345
	13:46:13	13.7703	0.139	0.139	0.139	0.043268		13:46:13	13.7703	0.137	0.146	0.1415	0.0457998			13:46:13	13.7703	0.139	0.139	0.139	0.0469597			13:46:13	13.7703	0.437	0.442	0.4395	0.139464		13:46:13	13.7703	0.441	0.442	0.4415	0.140883		13:46:13	13.7703	0.431	0.418	0.4245	0.147034		13:46:13	13.7703	0.44	0.441	0.4405
	14:01:13	14.0203	0.141	0.141	0.141	0.0496005		14:01:13	14.0203	0.138	0.148	0.143	0.0416264			14:01:13	14.0203	0.139	0.141	0.14	0.0428161			14:01:13	14.0203	0.455	0.453	0.454	0.14559		14:01:13	14.0203	0.459	0.455	0.457	0.15096		14:01:13	14.0203	0.452	0.434	0.443	0.148719		14:01:13	14.0203	0.444	0.489	0.4665
	14:16:15	14.2708	0.142	0.141	0.1415	0.0524932		14:16:15	14.2708	0.14	0.15	0.145	0.0482317			14:16:15	14.2708	0.141	0.142	0.1415	0.0422129			14:16:15	14.2708	0.484	0.475	0.4795	0.148608		14:16:15	14.2708	0.475	0.475	0.475	0.15769		14:16:15	14.2708	0.464	0.449	0.4565	0.144353		14:16:15	14.2708	0.47	0.503	0.4865
	14:31:15	14.5208	0.145	0.144	0.1445	0.0450183		14:31:15	14.5208	0.142	0.152	0.147	0.0543748			14:31:15	14.5208	0.142	0.144	0.143	0.0453326			14:31:15	14.5208	0.498	0.49	0.494	0.150831		14:31:15	14.5208	0.495	0.496	0.4955	0.143306		14:31:15	14.5208	0.48	0.467	0.4735	0.143618		14:31:15	14.5208	0.476	0.503	0.4895
	14:46:17	14.7714	0.147	0.146	0.1465	0.058287		14:46:17	14.7714	0.143	0.154	0.1485	0.0536595			14:46:17	14.7714	0.144	0.146	0.145	0.048245			14:46:17	14.7714	0.511	0.509	0.51	0.13706		14:46:17	14.7714	0.52	0.514	0.517	0.144663		14:46:17	14.7714	0.498	0.483	0.4905	0.142544		14:46:17	14.7714	0.498	0.528	0.513
	15:01:17	15.0214	0.148	0.147	0.1475	0.0472536		15:01:17	15.0214	0.145	0.157	0.151	0.0561508			15:01:17	15.0214	0.145	0.148	0.1465	0.0477376			15:01:17	15.0214	0.515	0.541	0.528	0.13679		15:01:17	15.0214	0.528	0.527	0.5275	0.135523		15:01:17	15.0214	0.522	0.501	0.5115	0.143223		15:01:17	15.0214	0.51	0.534	0.522
	15:16:18	15.2717	0.15	0.15	0.15	0.0466492		15:16:18	15.2717	0.147	0.159	0.153	0.0714193			15:16:18	15.2717	0.147	0.15	0.1485	0.0504029			15:16:18	15.2717	0.543	0.557	0.55	0.121629		15:16:18	15.2717	0.548	0.55	0.549	0.125207		15:16:18	15.2717	0.534	0.519	0.5265	0.136001		15:16:18	15.2717	0.538	0.558	0.548
	15:31:19	15.5219	0.152	0.151	0.1515	0.0559656		15:31:19	15.5219	0.15	0.161	0.1555	0.0547033			15:31:19	15.5219	0.149	0.151	0.15	0.0595541			15:31:19	15.5219	0.565	0.568	0.5665	0.122685		15:31:19	15.5219	0.564	0.571	0.5675	0.13362		15:31:19	15.5219	0.556	0.537	0.5465	0.130694		15:31:19	15.5219	0.548	0.596	0.572
	15:46:19	15.7719	0.154	0.153	0.1535	0.0487495		15:46:19	15.7719	0.155	0.164	0.1595	0.0571108			15:46:19	15.7719	0.15	0.155	0.1525	0.0587915			15:46:19	15.7719	0.565	0.587	0.576	0.125326		15:46:19	15.7719	0.583	0.589	0.586	0.122325		15:46:19	15.7719	0.572	0.552	0.562	0.126398		15:46:19	15.7719	0.562	0.594	0.578
	16:01:21	16.0225	0.157	0.155	0.156	0.0607681		16:01:21	16.0225	0.153	0.166	0.1595	0.056218			16:01:21	16.0225	0.154	0.157	0.1555	0.0613575			16:01:21	16.0225	0.601	0.593	0.597	0.113266		16:01:21	16.0225	0.601	0.605	0.603	0.119346		16:01:21	16.0225	0.593	0.573	0.583	0.117177		16:01:21	16.0225	0.586	0.627	0.6065
	16:16:21	16.2725	0.158	0.157	0.1575	0.0569142		16:16:21	16.2725	0.156	0.168	0.162	0.0488851			16:16:21	16.2725	0.156	0.159	0.1575	0.0572769			16:16:21	16.2725	0.617	0.63	0.6235	0.135981		16:16:21	16.2725	0.617	0.624	0.6205	0.110429		16:16:21	16.2725	0.606	0.589	0.5975	0.121988		16:16:21	16.2725	0.601	0.623	0.612
	16:31:22	16.5228	0.161	0.161	0.161	0.0590496		16:31:22	16.5228	0.158	0.171	0.1645	0.0666174			16:31:22	16.5228	0.158	0.161	0.1595	0.0562024			16:31:22	16.5228	0.629	0.64	0.6345	0.111498		16:31:22	16.5228	0.637	0.642	0.6395	0.11267		16:31:22	16.5228	0.623	0.606	0.6145	0.109433		16:31:22	16.5228	0.62	0.65	0.635
	16:46:23	16.7731	0.163	0.162	0.1625	0.0644669		16:46:23	16.7731	0.161	0.174	0.1675	0.0656223			16:46:23	16.7731	0.16	0.163	0.1615	0.0614896			16:46:23	16.7731	0.658	0.662	0.66	0.109161		16:46:23	16.7731	0.653	0.656	0.6545	0.115414		16:46:23	16.7731	0.641	0.629	0.635	0.113651		16:46:23	16.7731	0.633	0.668	0.6505
	17:01:25	17.0236	0.166	0.165	0.1655	0.0513772		17:01:25	17.0236	0.163	0.178	0.1705	0.0646387			17:01:25	17.0236	0.163	0.166	0.1645	0.0577746			17:01:25	17.0236	0.645	0.69	0.6675	0.105922		17:01:25	17.0236	0.67	0.68	0.675	0.105839		17:01:25	17.0236	0.658	0.643	0.6505	0.109188		17:01:25	17.0236	0.656	0.684	0.67
	17:16:25	17.2736	0.169	0.167	0.168	0.059653		17:16:25	17.2736	0.165	0.181	0.173	0.0635347			17:16:25	17.2736	0.166	0.169	0.1675	0.0600114			17:16:25	17.2736	0.684	0.707	0.6955	0.10819		17:16:25	17.2736	0.688	0.705	0.6965	0.106311		17:16:25	17.2736	0.678	0.661	0.6695	0.104457		17:16:25	17.2736	0.667	0.695	0.681
	17:31:27	17.5242	0.17	0.169	0.1695	0.064314		17:31:27	17.5242	0.167	0.184	0.1755	0.0679771			17:31:27	17.5242	0.167	0.171	0.169	0.0589814			17:31:27	17.5242	0.692	0.719	0.7055	0.109784		17:31:27	17.5242	0.709	0.713	0.711	0.101296		17:31:27	17.5242	0.694	0.677	0.6855	0.103534		17:31:27	17.5242	0.686	0.726	0.706
	17:46:27	17.7742	0.173	0.172	0.1725	0.0577714		17:46:27	17.7742	0.17	0.187	0.1785	0.0670084			17:46:27	17.7742	0.17	0.173	0.1715	0.0522939			17:46:27	17.7742	0.722	0.749	0.7355	0.102323		17:46:27	17.7742	0.728	0.728	0.728	0.0963387		17:46:27	17.7742	0.712	0.698	0.705	0.104078		17:46:27	17.7742	0.7	0.754	0.727
	18:01:27	18.0242	0.176	0.177	0.1765	0.0628429		18:01:27	18.0242	0.174	0.191	0.1825	0.0687647			18:01:27	18.0242	0.172	0.177	0.1745	0.0630231			18:01:27	18.0242	0.733	0.757	0.745	0.126884		18:01:27	18.0242	0.74	0.754	0.747	0.0919292		18:01:27	18.0242	0.729	0.714	0.7215	0.0984993		18:01:27	18.0242	0.719	0.75	0.7345
	18:16:28	18.2744	0.178	0.178	0.178	0.0644669		18:16:28	18.2744	0.175	0.195	0.185	0.0754237			18:16:28	18.2744	0.174	0.179	0.1765	0.0648309			18:16:28	18.2744	0.762	0.779	0.7705	0.101911		18:16:28	18.2744	0.76	0.774	0.767	0.0917057		18:16:28	18.2744	0.751	0.735	0.743	0.0932704		18:16:28	18.2744	0.734	0.764	0.749
	18:31:29	18.5247	0.18	0.181	0.1805	0.0550492		18:31:29	18.5247	0.178	0.198	0.188	0.0712853			18:31:29	18.5247	0.178	0.182	0.18	0.0664327			18:31:29	18.5247	0.786	0.816	0.801	0.0592156		18:31:29	18.5247	0.778	0.781	0.7795	0.0894745		18:31:29	18.5247	0.763	0.75	0.7565	0.0918635		18:31:29	18.5247	0.762	0.807	0.7845
	18:46:31	18.7753	0.184	0.184	0.184	0.0651681		18:46:31	18.7753	0.182	0.203	0.1925	0.072868			18:46:31	18.7753	0.181	0.185	0.183	0.0709893			18:46:31	18.7753	0.801	0.828	0.8145	0.0493223		18:46:31	18.7753	0.799	0.797	0.798	0.0806549		18:46:31	18.7753	0.782	0.766	0.774	0.0806775		18:46:31	18.7753	0.795	0.803	0.799
	19:01:31	19.0253	0.186	0.187	0.1865	0.0668851		19:01:31	19.0253	0.186	0.206	0.196	0.0791361			19:01:31	19.0253	0.185	0.188	0.1865	0.0722404			19:01:31	19.0253	0.779	0.802	0.7905	0.00807314		19:01:31	19.0253	0.814	0.82	0.817	0.0740715		19:01:31	19.0253	0.796	0.786	0.791	0.0780731		19:01:31	19.0253	0.799	0.83	0.8145
	19:16:32	19.2756	0.19	0.19	0.19	0.0656719		19:16:32	19.2756	0.188	0.21	0.199	0.0725622			19:16:32	19.2756	0.187	0.192	0.1895	0.0736562			19:16:32	19.2756	0.829	0.79	0.8095	-0.0248407		19:16:32	19.2756	0.833	0.83	0.8315	0.0470787		19:16:32	19.2756	0.809	0.802	0.8055	0.0515733		19:16:32	19.2756	0.81	0.841	0.8255
	19:31:33	19.5258	0.193	0.193	0.193	0.0673082		19:31:33	19.5258	0.192	0.215	0.2035	0.0760259			19:31:33	19.5258	0.191	0.196	0.1935	0.0673082			19:31:33	19.5258	0.814	0.801	0.8075	-0.00253044		19:31:33	19.5258	0.835	0.844	0.8395	0.00730898		19:31:33	19.5258	0.821	0.815	0.818	0.0131724		19:31:33	19.5258	0.84	0.868	0.854
	19:46:34	19.7761	0.196	0.197	0.1965	0.0661085		19:46:34	19.7761	0.196	0.218	0.207	0.0749217			19:46:34	19.7761	0.195	0.199	0.197	0.0662772			19:46:34	19.7761	0.806	0.783	0.7945	-0.0551733		19:46:34	19.7761	0.828	0.845	0.8365	-0.0323531		19:46:34	19.7761	0.819	0.811	0.815	-0.0194087		19:46:34	19.7761	0.819	0.865	0.842
	20:01:35	20.0264	0.199	0.2	0.1995	0.0699703		20:01:35	20.0264	0.199	0.224	0.2115	0.0778966			20:01:35	20.0264	0.197	0.202	0.1995	0.0649688			20:01:35	20.0264	0.795	0.782	0.7885	-0.0845234		20:01:35	20.0264	0.812	0.834	0.823	-0.056306		20:01:35	20.0264	0.8	0.803	0.8015	-0.0539543		20:01:35	20.0264	0.814	0.864	0.839
	20:16:36	20.2767	0.203	0.203	0.203	0.0663898		20:16:36	20.2767	0.202	0.227	0.2145	0.0810893			20:16:36	20.2767	0.199	0.206	0.2025	0.0638506			20:16:36	20.2767	0.778	0.754	0.766	-0.0750625		20:16:36	20.2767	0.797	0.813	0.805	-0.0692341		20:16:36	20.2767	0.792	0.788	0.79	-0.0665302		20:16:36	20.2767	0.808	0.846	0.827
	20:31:36	20.5267	0.207	0.207	0.207	0.0654234		20:31:36	20.5267	0.207	0.233	0.22	0.0750581			20:31:36	20.5267	0.203	0.21	0.2065	0.0701034			20:31:36	20.5267	0.751	0.733	0.742	-0.0749727		20:31:36	20.5267	0.787	0.8	0.7935	-0.062625		20:31:36	20.5267	0.774	0.776	0.775	-0.059056		20:31:36	20.5267	0.779	0.841	0.81
	20:46:37	20.7769	0.211	0.209	0.21	0.07121		20:46:37	20.7769	0.212	0.237	0.2245	0.0911745			20:46:37	20.7769	0.207	0.213	0.21	0.0782449			20:46:37	20.7769	0.742	0.732	0.737	-0.0751297		20:46:37	20.7769	0.779	0.782	0.7805	-0.0554904		20:46:37	20.7769	0.763	0.762	0.7625	-0.0612688		20:46:37	20.7769	0.768	0.814	0.791
	21:01:38	21.0272	0.214	0.212	0.213	0.0788397		21:01:38	21.0272	0.215	0.241	0.228	0.0848316			21:01:38	21.0272	0.211	0.217	0.214	0.0812554			21:01:38	21.0272	0.742	0.721	0.7315	-0.0370256		21:01:38	21.0272	0.77	0.776	0.773	-0.0576505		21:01:38	21.0272	0.757	0.754	0.7555	-0.0536135		21:01:38	21.0272	0.766	0.805	0.7855
	21:16:40	21.2778	0.219	0.217	0.218	0.0644669		21:16:40	21.2778	0.221	0.249	0.235	0.0852449			21:16:40	21.2778	0.216	0.222	0.219	0.0821468			21:16:40	21.2778	0.72	0.701	0.7105	-0.0493122		21:16:40	21.2778	0.758	0.765	0.7615	-0.049184		21:16:40	21.2778	0.742	0.744	0.743	-0.0448789		21:16:40	21.2778	0.754	0.788	0.771
	21:31:40	21.5278	0.223	0.225	0.224	0.0723494		21:31:40	21.5278	0.225	0.254	0.2395	0.0940088			21:31:40	21.5278	0.221	0.227	0.224	0.0785166			21:31:40	21.5278	0.719	0.711	0.715	-0.0468261		21:31:40	21.5278	0.746	0.752	0.749	-0.0503526		21:31:40	21.5278	0.733	0.736	0.7345	-0.0501583		21:31:40	21.5278	0.738	0.789	0.7635
	21:46:41	21.7781	0.226	0.222	0.224	0.0621732		21:46:41	21.7781	0.23	0.259	0.2445	0.0815874			21:46:41	21.7781	0.224	0.232	0.228	0.0810059			21:46:41	21.7781	0.709	0.694	0.7015	-0.0328706		21:46:41	21.7781	0.743	0.743	0.743	-0.0449392		21:46:41	21.7781	0.73	0.728	0.729	-0.0425708		21:46:41	21.7781	0.743	0.782	0.7625
	22:01:42	22.0283	0.229	0.229	0.229	0.0668331		22:01:42	22.0283	0.235	0.266	0.2505	0.0839562			22:01:42	22.0283	0.228	0.235	0.2315	0.0751399			22:01:42	22.0283	0.707	0.689	0.698	-0.038451		22:01:42	22.0283	0.734	0.736	0.735	-0.0325312		22:01:42	22.0283	0.72	0.717	0.7185	-0.038117		22:01:42	22.0283	0.739	0.766	0.7525
	22:16:44	22.2789	0.225	0.239	0.232	0.081325		22:16:44	22.2789	0.24	0.27	0.255	0.0860633			22:16:44	22.2789	0.235	0.24	0.2375	0.0759016			22:16:44	22.2789	0.686	0.689	0.6875	-0.0444024		22:16:44	22.2789	0.725	0.731	0.728	-0.0355807		22:16:44	22.2789	0.713	0.711	0.712	-0.0398351		22:16:44	22.2789	0.724	0.768	0.746
	22:31:44	22.5289	0.239	0.24	0.2395	0.0776024		22:31:44	22.5289	0.247	0.274	0.2605	0.0822518			22:31:44	22.5289	0.239	0.244	0.2415	0.0807833			22:31:44	22.5289	0.69	0.686	0.688	-0.0305139		22:31:44	22.5289	0.722	0.728	0.725	-0.0317573		22:31:44	22.5289	0.712	0.702	0.707	-0.0346552		22:31:44	22.5289	0.709	0.75	0.7295
	22:46:45	22.7792	0.239	0.247	0.243	0.100336		22:46:45	22.7792	0.252	0.281	0.2665	0.0881056			22:46:45	22.7792	0.242	0.25	0.246	0.0769183			22:46:45	22.7792	0.675	0.667	0.671	-0.030255		22:46:45	22.7792	0.713	0.721	0.717	-0.0320854		22:46:45	22.7792	0.701	0.7	0.7005	-0.033544		22:46:45	22.7792	0.716	0.751	0.7335
	23:01:46	23.0294	0.245	0.25	0.2475	0.0991776		23:01:46	23.0294	0.257	0.287	0.272	0.0915375			23:01:46	23.0294	0.247	0.255	0.251	0.0851899			23:01:46	23.0294	0.682	0.672	0.677	-0.0131531		23:01:46	23.0294	0.709	0.715	0.712	-0.0343391		23:01:46	23.0294	0.695	0.693	0.694	-0.0359611		23:01:46	23.0294	0.717	0.722	0.7195
	23:16:46	23.2794	0.248	0.265	0.2565	0.114482		23:16:46	23.2794	0.264	0.293	0.2785	0.0930129			23:16:46	23.2794	0.254	0.259	0.2565	0.0874465			23:16:46	23.2794	0.666	0.668	0.667	-0.00149018		23:16:46	23.2794	0.704	0.706	0.705	-0.0332969		23:16:46	23.2794	0.691	0.686	0.6885	-0.0289424		23:16:46	23.2794	0.7	0.739	0.7195
	23:31:48	23.53	0.266	0.263	0.2645	0.101605		23:31:48	23.53	0.27	0.301	0.2855	0.0962055			23:31:48	23.53	0.26	0.266	0.263	0.0875779			23:31:48	23.53	0.682	0.676	0.679	-0.0421917		23:31:48	23.53	0.698	0.703	0.7005	-0.0320756		23:31:48	23.53	0.682	0.682	0.682	-0.0269888		23:31:48	23.53	0.698	0.722	0.71
	23:46:48	23.78	0.274	0.271	0.2725			23:46:48	23.78	0.276	0.309	0.2925				23:46:48	23.78	0.266	0.271	0.2685				23:46:48	23.78	0.675	0.665	0.67			23:46:48	23.78	0.692	0.695	0.6935			23:46:48	23.78	0.681	0.68	0.6805			23:46:48	23.78	0.692	0.72	0.706
	1 day, 0:01:50	24.0306	0.271	0.277	0.274			1 day, 0:01:50	24.0306	0.284	0.315	0.2995				1 day, 0:01:50	24.0306	0.271	0.277	0.274				1 day, 0:01:50	24.0306	0.65	0.648	0.649			1 day, 0:01:50	24.0306	0.688	0.691	0.6895			1 day, 0:01:50	24.0306	0.676	0.675	0.6755			1 day, 0:01:50	24.0306	0.687	0.71	0.6985
					0.274	0.114482						0.2995	0.0962055							0.274	0.0875779							0.8145	0.163113						0.8395	0.164511						0.818	0.161507						0.854
[truncated: 31 more columns]

## Sheet: B. propionicifaciens 45 h
	1. 09.02.2022							2. 09.02.2022								2. 09.02.2022									1. 09.02.2022							2. 09.02.2022							3. 09.02.2022							1. 09.02.2022
		DMM-G							DMM-G								DMM-G								DMM-G + H							DMM-G + H							DMM-G + H							DMM-G + P
	Zeit (hh.mm.ss)	Zeit [h]	Well 1	Well 2	MW	Wachstumsrate		Zeit (hh.mm.ss)	Zeit [h]	Well 1	Well 2	MW	Wachstumsrate			Zeit (hh.mm.ss)	Zeit [h]	Well 1	Well 2	MW	Wachstumsrate			Zeit (hh.mm.ss)	Zeit [h]	Well 1	Well 2	MW	Wachstumsrate		Zeit (hh.mm.ss)	Zeit [h]	Well 1	Well 2	MW	Wachstumsrate		Zeit (hh.mm.ss)	Zeit [h]	Well 1	Well 2	MW	Wachstumsrate		Zeit (hh.mm.ss)	Zeit [h]	Well 1	Well 2	MW
					0.7115	0.0894198						0.6545	0.0831197							0.661	0.0831764							0.7395	0.137326						0.768	0.145122						0.7785	0.138017						0.7765
	00:00:24	0.00666667	0.107	0.104	0.1055			00:00:24	0.00666667	0.102	0.108	0.105				00:00:24	0.00666667	0.102	0.105	0.1035				00:00:24	0.00666667	0.105	0.104	0.1045			00:00:24	0.00666667	0.103	0.104	0.1035			00:00:24	0.00666667	0.104	0.102	0.103			00:00:24	0.00666667	0.099	0.1	0.0995
	00:15:24	0.256667	0.108	0.106	0.107			00:15:24	0.256667	0.103	0.114	0.1085				00:15:24	0.256667	0.103	0.105	0.104				00:15:24	0.256667	0.108	0.107	0.1075			00:15:24	0.256667	0.105	0.106	0.1055			00:15:24	0.256667	0.104	0.102	0.103			00:15:24	0.256667	0.099	0.099	0.099
	00:30:24	0.506667	0.105	0.104	0.1045			00:30:24	0.506667	0.107	0.117	0.112				00:30:24	0.506667	0.102	0.104	0.103				00:30:24	0.506667	0.105	0.105	0.105			00:30:24	0.506667	0.104	0.104	0.104			00:30:24	0.506667	0.105	0.102	0.1035			00:30:24	0.506667	0.099	0.099	0.099
	00:45:26	0.757222	0.104	0.102	0.103			00:45:26	0.757222	0.103	0.117	0.11				00:45:26	0.757222	0.1	0.102	0.101				00:45:26	0.757222	0.105	0.105	0.105			00:45:26	0.757222	0.104	0.106	0.105			00:45:26	0.757222	0.105	0.103	0.104			00:45:26	0.757222	0.1	0.101	0.1005
	01:00:26	1.00722	0.103	0.101	0.102	-0.011981		01:00:26	1.00722	0.099	0.116	0.1075				01:00:26	1.00722	0.1	0.101	0.1005				01:00:26	1.00722	0.106	0.105	0.1055			01:00:26	1.00722	0.105	0.106	0.1055			01:00:26	1.00722	0.106	0.104	0.105			01:00:26	1.00722	0.1	0.101	0.1005
	01:15:28	1.25778	0.104	0.101	0.1025	-0.0190314		01:15:28	1.25778	0.099	0.117	0.108	-0.0183339			01:15:28	1.25778	0.1	0.101	0.1005	-0.00495866			01:15:28	1.25778	0.106	0.106	0.106	0.0235109		01:15:28	1.25778	0.106	0.106	0.106	0.0327625		01:15:28	1.25778	0.106	0.105	0.1055	0.0330724		01:15:28	1.25778	0.101	0.101	0.101
	01:30:28	1.50778	0.103	0.101	0.102	-0.00722102		01:30:28	1.50778	0.099	0.116	0.1075	-0.0181636			01:30:28	1.50778	0.1	0.101	0.1005	-0.00487267			01:30:28	1.50778	0.108	0.106	0.107	0.0299988		01:30:28	1.50778	0.107	0.108	0.1075	0.0392376		01:30:28	1.50778	0.107	0.107	0.107	0.0371852		01:30:28	1.50778	0.101	0.103	0.102
	01:45:29	1.75806	0.105	0.101	0.103	0.00241896		01:45:29	1.75806	0.099	0.117	0.108	-0.00685843			01:45:29	1.75806	0.1	0.101	0.1005	0.00736398			01:45:29	1.75806	0.108	0.107	0.1075	0.0366781		01:45:29	1.75806	0.108	0.109	0.1085	0.0432652		01:45:29	1.75806	0.108	0.107	0.1075	0.0414582		01:45:29	1.75806	0.102	0.103	0.1025
	02:00:30	2.00833	0.105	0.101	0.103	0.0120937		02:00:30	2.00833	0.099	0.116	0.1075	0.00231761			02:00:30	2.00833	0.1	0.102	0.101	0.0098416			02:00:30	2.00833	0.109	0.108	0.1085	0.0408865		02:00:30	2.00833	0.109	0.11	0.1095	0.0495351		02:00:30	2.00833	0.109	0.108	0.1085	0.0432592		02:00:30	2.00833	0.103	0.103	0.103
	02:15:31	2.25861	0.104	0.102	0.103	0.0120371		02:15:31	2.25861	0.099	0.117	0.108	0.00230723			02:15:31	2.25861	0.1	0.103	0.1015	0.00984297			02:15:31	2.25861	0.111	0.109	0.11	0.042874		02:15:31	2.25861	0.11	0.112	0.111	0.057786		02:15:31	2.25861	0.11	0.11	0.11	0.049542		02:15:31	2.25861	0.103	0.104	0.1035
	02:30:32	2.50889	0.104	0.102	0.103	0.0192145		02:30:32	2.50889	0.1	0.116	0.108	0.00692179			02:30:32	2.50889	0.101	0.103	0.102	0.0122737			02:30:32	2.50889	0.112	0.111	0.1115	0.0467593		02:30:32	2.50889	0.112	0.113	0.1125	0.0590924		02:30:32	2.50889	0.112	0.111	0.1115	0.0509925		02:30:32	2.50889	0.104	0.105	0.1045
	02:45:33	2.75917	0.105	0.102	0.1035	0.0119777		02:45:33	2.75917	0.1	0.117	0.1085	0.00688901			02:45:33	2.75917	0.102	0.103	0.1025	0.0170976			02:45:33	2.75917	0.113	0.113	0.113	0.052854		02:45:33	2.75917	0.114	0.115	0.1145	0.0646736		02:45:33	2.75917	0.114	0.112	0.113	0.0570161		02:45:33	2.75917	0.105	0.106	0.1055
	03:00:34	3.00944	0.105	0.104	0.1045	0.0143411		03:00:34	3.00944	0.1	0.116	0.108	0.0114836			03:00:34	3.00944	0.102	0.103	0.1025	0.014621			03:00:34	3.00944	0.115	0.114	0.1145	0.0565271		03:00:34	3.00944	0.116	0.117	0.1165	0.0701105		03:00:34	3.00944	0.115	0.114	0.1145	0.0626562		03:00:34	3.00944	0.106	0.107	0.1065
	03:15:35	3.25972	0.106	0.104	0.105	0.0166918		03:15:35	3.25972	0.1	0.117	0.1085	0.00916566			03:15:35	3.25972	0.102	0.103	0.1025	0.0169343			03:15:35	3.25972	0.116	0.115	0.1155	0.0618525		03:15:35	3.25972	0.118	0.12	0.119	0.0750681		03:15:35	3.25972	0.117	0.116	0.1165	0.0678348		03:15:35	3.25972	0.106	0.108	0.107
	03:30:35	3.50972	0.107	0.105	0.106	0.0166918		03:30:35	3.50972	0.102	0.116	0.109	0.0136862			03:30:35	3.50972	0.102	0.104	0.103	0.0144797			03:30:35	3.50972	0.118	0.117	0.1175	0.065018		03:30:35	3.50972	0.12	0.122	0.121	0.0760481		03:30:35	3.50972	0.119	0.118	0.1185	0.0669808		03:30:35	3.50972	0.108	0.109	0.1085
	03:45:37	3.76028	0.106	0.105	0.1055	0.0166102		03:45:37	3.76028	0.102	0.117	0.1095	0.00912254			03:45:37	3.76028	0.103	0.105	0.104	0.0167695			03:45:37	3.76028	0.12	0.119	0.1195	0.0699955		03:45:37	3.76028	0.123	0.124	0.1235	0.0804053		03:45:37	3.76028	0.121	0.12	0.1205	0.103428		03:45:37	3.76028	0.109	0.111	0.11
	04:00:37	4.01028	0.107	0.105	0.106	0.0164561		04:00:37	4.01028	0.102	0.118	0.11	0.011431			04:00:37	4.01028	0.103	0.105	0.104	0.0191225			04:00:37	4.01028	0.122	0.121	0.1215	0.0748144		04:00:37	4.01028	0.125	0.127	0.126	0.0827858		04:00:37	4.01028	0.123	0.123	0.123	0.0785561		04:00:37	4.01028	0.11	0.112	0.111
	04:15:38	4.26056	0.108	0.105	0.1065	0.0163813		04:15:38	4.26056	0.103	0.117	0.11	0.00912507			04:15:38	4.26056	0.104	0.106	0.105	0.0214651			04:15:38	4.26056	0.125	0.124	0.1245	0.0797841		04:15:38	4.26056	0.128	0.13	0.129	0.086516		04:15:38	4.26056	0.127	0.125	0.126	0.0827973		04:15:38	4.26056	0.112	0.114	0.113
	04:30:39	4.51083	0.108	0.105	0.1065	0.016227		04:30:39	4.51083	0.104	0.118	0.111	0.00908233			04:30:39	4.51083	0.104	0.106	0.105	0.0213602			04:30:39	4.51083	0.127	0.127	0.127	0.0857298		04:30:39	4.51083	0.13	0.132	0.131	0.0921032		04:30:39	4.51083	0.128	0.127	0.1275	0.0850646		04:30:39	4.51083	0.113	0.116	0.1145
	04:45:41	4.76139	0.108	0.106	0.107	0.0185913		04:45:41	4.76139	0.104	0.117	0.1105	0.0112778			04:45:41	4.76139	0.105	0.107	0.106	0.0188545			04:45:41	4.76139	0.131	0.129	0.13	0.0896894		04:45:41	4.76139	0.134	0.135	0.1345	0.0971161		04:45:41	4.76139	0.132	0.146	0.139	0.0890076		04:45:41	4.76139	0.115	0.117	0.116
	05:00:41	5.01139	0.109	0.107	0.108	0.0230232		05:00:41	5.01139	0.104	0.117	0.1105	0.0090005			05:00:41	5.01139	0.106	0.107	0.1065	0.0234557			05:00:41	5.01139	0.133	0.133	0.133	0.0934647		05:00:41	5.01139	0.136	0.139	0.1375	0.0969837		05:00:41	5.01139	0.134	0.134	0.134	0.0890376		05:00:41	5.01139	0.117	0.119	0.118
	05:15:41	5.26139	0.109	0.108	0.1085	0.0206725		05:15:41	5.26139	0.104	0.117	0.1105	0.0112255			05:15:41	5.26139	0.106	0.108	0.107	0.0209617			05:15:41	5.26139	0.136	0.135	0.1355	0.0930743		05:15:41	5.26139	0.14	0.143	0.1415	0.0997096		05:15:41	5.26139	0.138	0.137	0.1375	0.0920624		05:15:41	5.26139	0.119	0.121	0.12
	05:30:42	5.51167	0.11	0.109	0.1095	0.0229175		05:30:42	5.51167	0.105	0.117	0.111	0.00892014			05:30:42	5.51167	0.106	0.109	0.1075	0.0277579			05:30:42	5.51167	0.14	0.139	0.1395	0.0979083		05:30:42	5.51167	0.144	0.147	0.1455	0.106096		05:30:42	5.51167	0.141	0.14	0.1405	0.107135		05:30:42	5.51167	0.122	0.123	0.1225
	05:45:43	5.76194	0.11	0.109	0.1095	0.0228128		05:45:43	5.76194	0.106	0.118	0.112	0.0133806			05:45:43	5.76194	0.107	0.109	0.108	0.020768			05:45:43	5.76194	0.144	0.142	0.143	0.0990138		05:45:43	5.76194	0.148	0.152	0.15	0.106612		05:45:43	5.76194	0.144	0.144	0.144	0.0733939		05:45:43	5.76194	0.125	0.126	0.1255
	06:00:44	6.01222	0.112	0.11	0.111	0.0203912		06:00:44	6.01222	0.106	0.118	0.112	0.0155763			06:00:44	6.01222	0.108	0.11	0.109	0.0206725			06:00:44	6.01222	0.147	0.146	0.1465	0.100067		06:00:44	6.01222	0.151	0.155	0.153	0.107451		06:00:44	6.01222	0.147	0.147	0.147	0.103952		06:00:44	6.01222	0.126	0.128	0.127
	06:15:45	6.2625	0.112	0.11	0.111	0.0202963		06:15:45	6.2625	0.107	0.118	0.1125	0.0199362			06:15:45	6.2625	0.109	0.11	0.1095	0.0250344			06:15:45	6.2625	0.151	0.149	0.15	0.105888		06:15:45	6.2625	0.155	0.16	0.1575	0.10755		06:15:45	6.2625	0.151	0.152	0.1515	0.107436		06:15:45	6.2625	0.129	0.13	0.1295
	06:30:46	6.51278	0.112	0.111	0.1115	0.0179192		06:30:46	6.51278	0.108	0.118	0.113	0.0198481			06:30:46	6.51278	0.11	0.112	0.111	0.022706			06:30:46	6.51278	0.155	0.154	0.1545	0.104599		06:30:46	6.51278	0.16	0.164	0.162	0.109039		06:30:46	6.51278	0.157	0.159	0.158	0.11393		06:30:46	6.51278	0.131	0.133	0.132
	06:45:48	6.76333	0.113	0.111	0.112	0.0201174		06:45:48	6.76333	0.109	0.118	0.1135	0.0175286			06:45:48	6.76333	0.11	0.111	0.1105	0.0270074			06:45:48	6.76333	0.159	0.158	0.1585	0.106549		06:45:48	6.76333	0.164	0.169	0.1665	0.108792		06:45:48	6.76333	0.16	0.162	0.161	0.115609		06:45:48	6.76333	0.135	0.136	0.1355
	07:00:48	7.01333	0.113	0.112	0.1125	0.0155072		07:00:48	7.01333	0.109	0.119	0.114	0.0196771			07:00:48	7.01333	0.11	0.112	0.111	0.0245896			07:00:48	7.01333	0.163	0.162	0.1625	0.104251		07:00:48	7.01333	0.168	0.173	0.1705	0.114718		07:00:48	7.01333	0.164	0.166	0.165	0.120221		07:00:48	7.01333	0.135	0.139	0.137
	07:15:49	7.26361	0.114	0.112	0.113	0.0198481		07:15:49	7.26361	0.11	0.12	0.115	0.0238392			07:15:49	7.26361	0.112	0.113	0.1125	0.0244766			07:15:49	7.26361	0.168	0.167	0.1675	0.104744		07:15:49	7.26361	0.173	0.178	0.1755	0.11681		07:15:49	7.26361	0.17	0.171	0.1705	0.12221		07:15:49	7.26361	0.138	0.142	0.14
	07:30:50	7.51389	0.114	0.113	0.1135	0.0176059		07:30:50	7.51389	0.111	0.12	0.1155	0.0216274			07:30:50	7.51389	0.112	0.113	0.1125	0.0220086			07:30:50	7.51389	0.173	0.171	0.172	0.108545		07:30:50	7.51389	0.178	0.184	0.181	0.116373		07:30:50	7.51389	0.176	0.177	0.1765	0.116496		07:30:50	7.51389	0.146	0.145	0.1455
	07:45:50	7.76389	0.115	0.113	0.114	0.0196771		07:45:50	7.76389	0.111	0.121	0.116	0.0236373			07:45:50	7.76389	0.113	0.115	0.114	0.0285514			07:45:50	7.76389	0.178	0.176	0.177	0.10735		07:45:50	7.76389	0.184	0.189	0.1865	0.120678		07:45:50	7.76389	0.18	0.183	0.1815	0.123116		07:45:50	7.76389	0.145	0.147	0.146
	08:00:51	8.01417	0.115	0.114	0.1145	0.0217214		08:00:51	8.01417	0.112	0.121	0.1165	0.0235361			08:00:51	8.01417	0.114	0.115	0.1145	0.0284264			08:00:51	8.01417	0.181	0.18	0.1805	0.107451		08:00:51	8.01417	0.19	0.195	0.1925	0.126186		08:00:51	8.01417	0.187	0.187	0.187	0.127549		08:00:51	8.01417	0.155	0.152	0.1535
	08:15:53	8.26472	0.116	0.115	0.1155	0.0195063		08:15:53	8.26472	0.113	0.123	0.118	0.0191735			08:15:53	8.26472	0.114	0.116	0.115	0.0259546			08:15:53	8.26472	0.186	0.184	0.185	0.105765		08:15:53	8.26472	0.196	0.202	0.199	0.128531		08:15:53	8.26472	0.192	0.195	0.1935	0.128456		08:15:53	8.26472	0.154	0.158	0.156
	08:30:53	8.51472	0.116	0.115	0.1155	0.0215341		08:30:53	8.51472	0.114	0.122	0.118	0.0252973			08:30:53	8.51472	0.115	0.117	0.116	0.0280579			08:30:53	8.51472	0.193	0.191	0.192	0.105621		08:30:53	8.51472	0.201	0.208	0.2045	0.129354		08:30:53	8.51472	0.199	0.2	0.1995	0.126791		08:30:53	8.51472	0.158	0.161	0.1595
	08:45:55	8.76528	0.117	0.116	0.1165	0.0235328		08:45:55	8.76528	0.114	0.124	0.119	0.0210768			08:45:55	8.76528	0.116	0.118	0.117	0.0235328			08:45:55	8.76528	0.197	0.196	0.1965	0.107482		08:45:55	8.76528	0.208	0.216	0.212	0.136262		08:45:55	8.76528	0.205	0.207	0.206	0.129022		08:45:55	8.76528	0.158	0.162	0.16
	09:00:55	9.01528	0.118	0.117	0.1175	0.0213471		09:00:55	9.01528	0.116	0.123	0.1195	0.0209882			09:00:55	9.01528	0.117	0.118	0.1175	0.0255091			09:00:55	9.01528	0.201	0.202	0.2015	0.115581		09:00:55	9.01528	0.215	0.224	0.2195	0.135507		09:00:55	9.01528	0.212	0.214	0.213	0.131858		09:00:55	9.01528	0.168	0.173	0.1705
	09:15:56	9.26556	0.118	0.117	0.1175	0.021169		09:15:56	9.26556	0.116	0.123	0.1195	0.018695			09:15:56	9.26556	0.118	0.119	0.1185	0.0274644			09:15:56	9.26556	0.209	0.205	0.207	0.128973		09:15:56	9.26556	0.221	0.233	0.227	0.130668		09:15:56	9.26556	0.219	0.222	0.2205	0.132938		09:15:56	9.26556	0.17	0.175	0.1725
	09:30:57	9.51583	0.119	0.118	0.1185	0.0252938		09:30:57	9.51583	0.119	0.124	0.1215	0.022753			09:30:57	9.51583	0.118	0.12	0.119	0.0292646			09:30:57	9.51583	0.212	0.213	0.2125	0.122764		09:30:57	9.51583	0.231	0.238	0.2345	0.143376		09:30:57	9.51583	0.226	0.229	0.2275	0.138017		09:30:57	9.51583	0.182	0.179	0.1805
	09:45:58	9.76611	0.12	0.119	0.1195	0.0230457		09:45:58	9.76611	0.118	0.124	0.121	0.0185434			09:45:58	9.76611	0.119	0.12	0.1195	0.0270111			09:45:58	9.76611	0.219	0.22	0.2195	0.133122		09:45:58	9.76611	0.239	0.251	0.245	0.143427		09:45:58	9.76611	0.233	0.237	0.235	0.13516		09:45:58	9.76611	0.18	0.183	0.1815
	10:00:59	10.0164	0.12	0.119	0.1195	0.0268955		10:00:59	10.0164	0.119	0.124	0.1215	0.0184646			10:00:59	10.0164	0.12	0.121	0.1205	0.0289056			10:00:59	10.0164	0.226	0.229	0.2275	0.127322		10:00:59	10.0164	0.248	0.257	0.2525	0.145122		10:00:59	10.0164	0.242	0.245	0.2435	0.135723		10:00:59	10.0164	0.185	0.188	0.1865
	10:16:00	10.2667	0.121	0.12	0.1205	0.0268955		10:16:00	10.2667	0.12	0.125	0.1225	0.0244709			10:16:00	10.2667	0.121	0.122	0.1215	0.0286685			10:16:00	10.2667	0.238	0.241	0.2395	0.137326		10:16:00	10.2667	0.252	0.265	0.2585	0.140943		10:16:00	10.2667	0.25	0.255	0.2525	0.133402		10:16:00	10.2667	0.189	0.191	0.19
	10:31:01	10.5169	0.122	0.121	0.1215	0.0246724		10:31:01	10.5169	0.121	0.126	0.1235	0.0181662			10:31:01	10.5169	0.122	0.124	0.123	0.0305297			10:31:01	10.5169	0.242	0.249	0.2455	0.131507		10:31:01	10.5169	0.266	0.279	0.2725	0.137		10:31:01	10.5169	0.26	0.266	0.263	0.131477		10:31:01	10.5169	0.19	0.191	0.1905
	10:46:01	10.7669	0.123	0.121	0.122	0.0244709		10:46:01	10.7669	0.121	0.126	0.1235	0.0241748			10:46:01	10.7669	0.123	0.124	0.1235	0.0343236			10:46:01	10.7669	0.255	0.258	0.2565	0.128686		10:46:01	10.7669	0.274	0.291	0.2825	0.127908		10:46:01	10.7669	0.268	0.272	0.27	0.132687		10:46:01	10.7669	0.202	0.2	0.201
	11:01:02	11.0172	0.125	0.123	0.124	0.0304058		11:01:02	11.0172	0.122	0.126	0.124	0.0240776			11:01:02	11.0172	0.124	0.125	0.1245	0.0321084			11:01:02	11.0172	0.264	0.256	0.26	0.12809		11:01:02	11.0172	0.287	0.3	0.2935	0.135976		11:01:02	11.0172	0.277	0.282	0.2795	0.127015		11:01:02	11.0172	0.203	0.202	0.2025
	11:16:03	11.2675	0.125	0.123	0.124	0.0321084		11:16:03	11.2675	0.124	0.127	0.1255	0.0238857			11:16:03	11.2675	0.125	0.126	0.1255	0.0337773			11:16:03	11.2675	0.274	0.271	0.2725	0.124839		11:16:03	11.2675	0.297	0.305	0.301	0.130237		11:16:03	11.2675	0.285	0.291	0.288	0.123001		11:16:03	11.2675	0.213	0.213	0.213
	11:31:04	11.5178	0.126	0.123	0.1245	0.02992		11:31:04	11.5178	0.125	0.127	0.126	0.0256217			11:31:04	11.5178	0.126	0.127	0.1265	0.0333788			11:31:04	11.5178	0.278	0.275	0.2765	0.121335		11:31:04	11.5178	0.299	0.318	0.3085	0.112745		11:31:04	11.5178	0.294	0.298	0.296	0.116377		11:31:04	11.5178	0.218	0.218	0.218
	11:46:05	11.7681	0.127	0.124	0.1255	0.0336434		11:46:05	11.7681	0.126	0.128	0.127	0.0313524			11:46:05	11.7681	0.128	0.128	0.128	0.0351366			11:46:05	11.7681	0.287	0.281	0.284	0.106571		11:46:05	11.7681	0.308	0.325	0.3165	0.105594		11:46:05	11.7681	0.302	0.311	0.3065	0.116617		11:46:05	11.7681	0.217	0.224	0.2205
	12:01:06	12.0183	0.129	0.125	0.127	0.025521		12:01:06	12.0183	0.126	0.129	0.1275	0.0349998			12:01:06	12.0183	0.128	0.129	0.1285	0.034864			12:01:06	12.0183	0.295	0.293	0.294	0.116053		12:01:06	12.0183	0.324	0.339	0.3315	0.110271		12:01:06	12.0183	0.311	0.317	0.314	0.114492		12:01:06	12.0183	0.23	0.236	0.233
	12:16:07	12.2686	0.13	0.127	0.1285	0.0312298		12:16:07	12.2686	0.128	0.129	0.1285	0.0327352			12:16:07	12.2686	0.129	0.131	0.13	0.0364491			12:16:07	12.2686	0.302	0.313	0.3075	0.10686		12:16:07	12.2686	0.324	0.347	0.3355	0.111131		12:16:07	12.2686	0.319	0.327	0.323	0.112157		12:16:07	12.2686	0.228	0.238	0.233
	12:31:08	12.5189	0.131	0.127	0.129	0.0329896		12:31:08	12.5189	0.13	0.13	0.13	0.0326094			12:31:08	12.5189	0.131	0.132	0.1315	0.0380042			12:31:08	12.5189	0.314	0.312	0.313	0.106926		12:31:08	12.5189	0.333	0.35	0.3415	0.104123		12:31:08	12.5189	0.329	0.335	0.332	0.111463		12:31:08	12.5189	0.238	0.245	0.2415
	12:46:08	12.7689	0.132	0.129	0.1305	0.0345956		12:46:08	12.7689	0.131	0.132	0.1315	0.0360337			12:46:08	12.7689	0.132	0.133	0.1325	0.0375752			12:46:08	12.7689	0.318	0.317	0.3175	0.108641		12:46:08	12.7689	0.342	0.356	0.349	0.10495		12:46:08	12.7689	0.338	0.344	0.341	0.108685		12:46:08	12.7689	0.24	0.249	0.2445
	13:01:09	13.0192	0.131	0.13	0.1305	0.0268003		13:01:09	13.0192	0.133	0.133	0.133	0.0413368			13:01:09	13.0192	0.133	0.134	0.1335	0.041028			13:01:09	13.0192	0.329	0.327	0.328	0.101164		13:01:09	13.0192	0.355	0.377	0.366	0.100032		13:01:09	13.0192	0.349	0.354	0.3515	0.110189		13:01:09	13.0192	0.252	0.258	0.255
	13:16:10	13.2694	0.132	0.132	0.132	0.0264956		13:16:10	13.2694	0.134	0.134	0.134	0.0392344			13:16:10	13.2694	0.134	0.136	0.135	0.0405733			13:16:10	13.2694	0.343	0.332	0.3375	0.0869945		13:16:10	13.2694	0.371	0.381	0.376	0.111612		13:16:10	13.2694	0.357	0.364	0.3605	0.111773		13:16:10	13.2694	0.267	0.268	0.2675
	13:31:11	13.5197	0.134	0.132	0.133	0.0372945		13:31:11	13.5197	0.135	0.134	0.1345	0.0405733			13:31:11	13.5197	0.136	0.137	0.1365	0.0401286			13:31:11	13.5197	0.339	0.346	0.3425	0.10147		13:31:11	13.5197	0.37	0.39	0.38	0.118003		13:31:11	13.5197	0.366	0.374	0.37	0.113266		13:31:11	13.5197	0.269	0.272	0.2705
	13:46:12	13.77	0.135	0.134	0.1345	0.0456849		13:46:12	13.77	0.137	0.136	0.1365	0.040123			13:46:12	13.77	0.137	0.139	0.138	0.0433003			13:46:12	13.77	0.358	0.348	0.353	0.10845		13:46:12	13.77	0.378	0.403	0.3905	0.124164		13:46:12	13.77	0.378	0.384	0.381	0.113494		13:46:12	13.77	0.278	0.28	0.279
	14:01:13	14.0203	0.134	0.134	0.134	0.0404239		14:01:13	14.0203	0.139	0.138	0.1385	0.0414249			14:01:13	14.0203	0.139	0.14	0.1395	0.0447091			14:01:13	14.0203	0.351	0.369	0.36	0.120518		14:01:13	14.0203	0.397	0.413	0.405	0.124397		14:01:13	14.0203	0.389	0.394	0.3915	0.112173		14:01:13	14.0203	0.275	0.292	0.2835
	14:16:14	14.2706	0.136	0.135	0.1355	0.0469203		14:16:14	14.2706	0.139	0.139	0.139	0.0428418			14:16:14	14.2706	0.141	0.141	0.141	0.0442337			14:16:14	14.2706	0.362	0.37	0.366	0.106854		14:16:14	14.2706	0.412	0.427	0.4195	0.105584		14:16:14	14.2706	0.401	0.407	0.404	0.115191		14:16:14	14.2706	0.291	0.297	0.294
	14:31:15	14.5208	0.141	0.137	0.139	0.0482845		14:31:15	14.5208	0.141	0.141	0.141	0.0460808			14:31:15	14.5208	0.142	0.143	0.1425	0.0420834			14:31:15	14.5208	0.38	0.387	0.3835	0.103066		14:31:15	14.5208	0.418	0.447	0.4325	0.127485		14:31:15	14.5208	0.415	0.418	0.4165	0.115749		14:31:15	14.5208	0.306	0.3	0.303
	14:46:16	14.7711	0.146	0.14	0.143	0.0340914		14:46:16	14.7711	0.143	0.142	0.1425	0.0454417			14:46:16	14.7711	0.144	0.145	0.1445	0.0466206			14:46:16	14.7711	0.389	0.4	0.3945	0.0997231		14:46:16	14.7711	0.434	0.461	0.4475	0.126954		14:46:16	14.7711	0.425	0.431	0.428	0.115381		14:46:16	14.7711	0.308	0.317	0.3125
	15:01:16	15.0211	0.141	0.142	0.1415	0.0530017		15:01:16	15.0211	0.145	0.144	0.1445	0.0448141			15:01:16	15.0211	0.146	0.146	0.146	0.0461418			15:01:16	15.0211	0.422	0.413	0.4175	0.118627		15:01:16	15.0211	0.451	0.488	0.4695	0.120023		15:01:16	15.0211	0.437	0.443	0.44	0.115656		15:01:16	15.0211	0.324	0.333	0.3285
	15:16:17	15.2714	0.144	0.146	0.145	0.0457622		15:16:17	15.2714	0.146	0.146	0.146	0.0495651			15:16:17	15.2714	0.147	0.148	0.1475	0.0456727			15:16:17	15.2714	0.417	0.419	0.418	0.125459		15:16:17	15.2714	0.455	0.474	0.4645	0.113484		15:16:17	15.2714	0.45	0.458	0.454	0.112945		15:16:17	15.2714	0.334	0.337	0.3355
	15:31:19	15.5219	0.147	0.146	0.1465	0.043014		15:31:19	15.5219	0.148	0.147	0.1475	0.0488954			15:31:19	15.5219	0.148	0.149	0.1485	0.0468115			15:31:19	15.5219	0.422	0.42	0.421	0.104248		15:31:19	15.5219	0.476	0.505	0.4905	0.114572		15:31:19	15.5219	0.462	0.471	0.4665	0.111823		15:31:19	15.5219	0.345	0.352	0.3485
	15:46:19	15.7719	0.145	0.143	0.144	0.0337591		15:46:19	15.7719	0.15	0.149	0.1495	0.0499862			15:46:19	15.7719	0.151	0.152	0.1515	0.0477593			15:46:19	15.7719	0.425	0.437	0.431	0.126291		15:46:19	15.7719	0.49	0.517	0.5035	0.109771		15:46:19	15.7719	0.475	0.485	0.48	0.110046		15:46:19	15.7719	0.346	0.358	0.352
	16:01:20	16.0222	0.15	0.148	0.149	0.0422795		16:01:20	16.0222	0.152	0.151	0.1515	0.0493274			16:01:20	16.0222	0.152	0.154	0.153	0.0472911			16:01:20	16.0222	0.463	0.45	0.4565	0.0860501		16:01:20	16.0222	0.508	0.522	0.515	0.103405		16:01:20	16.0222	0.488	0.499	0.4935	0.107345		16:01:20	16.0222	0.354	0.363	0.3585
	16:16:21	16.2725	0.15	0.147	0.1485	0.0349172		16:16:21	16.2725	0.154	0.153	0.1535	0.0503933			16:16:21	16.2725	0.154	0.155	0.1545	0.0514353			16:16:21	16.2725	0.474	0.467	0.4705	0.0973918		16:16:21	16.2725	0.516	0.537	0.5265	0.12492		16:16:21	16.2725	0.501	0.512	0.5065	0.103016		16:16:21	16.2725	0.379	0.385	0.382
	16:31:22	16.5228	0.151	0.152	0.1515	0.0455963		16:31:22	16.5228	0.156	0.155	0.1555	0.052975			16:31:22	16.5228	0.156	0.157	0.1565	0.0526364			16:31:22	16.5228	0.47	0.475	0.4725	0.100683		16:31:22	16.5228	0.535	0.553	0.544	0.105639		16:31:22	16.5228	0.515	0.527	0.521	0.101419		16:31:22	16.5228	0.392	0.391	0.3915
	16:46:24	16.7733	0.155	0.151	0.153	0.0510657		16:46:24	16.7733	0.158	0.157	0.1575	0.0537972			16:46:24	16.7733	0.159	0.159	0.159	0.051639			16:46:24	16.7733	0.527	0.489	0.508	0.132123		16:46:24	16.7733	0.542	0.573	0.5575	0.107179		16:46:24	16.7733	0.528	0.539	0.5335	0.0996699		16:46:24	16.7733	0.417	0.39	0.4035
	17:01:24	17.0233	0.153	0.155	0.154	0.0554706		17:01:24	17.0233	0.16	0.159	0.1595	0.0531234			17:01:24	17.0233	0.16	0.161	0.1605	0.0540961			17:01:24	17.0233	0.485	0.507	0.496	0.119603		17:01:24	17.0233	0.56	0.595	0.5775	0.0970978		17:01:24	17.0233	0.538	0.553	0.5455	0.0996855		17:01:24	17.0233	0.398	0.411	0.4045
	17:16:25	17.2736	0.158	0.153	0.1555	0.0480606		17:16:25	17.2736	0.162	0.161	0.1615	0.0539216			17:16:25	17.2736	0.162	0.165	0.1635	0.056486			17:16:25	17.2736	0.512	0.504	0.508	0.0993064		17:16:25	17.2736	0.587	0.606	0.5965	0.100224		17:16:25	17.2736	0.548	0.568	0.558	0.0997756		17:16:25	17.2736	0.42	0.417	0.4185
	17:31:25	17.5236	0.164	0.157	0.1605	0.053116		17:31:25	17.5236	0.165	0.163	0.164	0.0547052			17:31:25	17.5236	0.165	0.165	0.165	0.055803			17:31:25	17.5236	0.51	0.52	0.515	0.102812		17:31:25	17.5236	0.596	0.616	0.606	0.100683		17:31:25	17.5236	0.561	0.582	0.5715	0.0936889		17:31:25	17.5236	0.443	0.426	0.4345
	17:46:26	17.7739	0.162	0.157	0.1595	0.0599297		17:46:26	17.7739	0.167	0.166	0.1665	0.055483			17:46:26	17.7739	0.168	0.168	0.168	0.057794			17:46:26	17.7739	0.55	0.573	0.5615	0.0889495		17:46:26	17.7739	0.596	0.652	0.624	0.0981292		17:46:26	17.7739	0.574	0.598	0.586	0.0944292		17:46:26	17.7739	0.445	0.455	0.45
	18:01:27	18.0242	0.168	0.165	0.1665	0.0537631		18:01:27	18.0242	0.169	0.168	0.1685	0.0548165			18:01:27	18.0242	0.17	0.171	0.1705	0.0600432			18:01:27	18.0242	0.587	0.573	0.58	0.113072		18:01:27	18.0242	0.61	0.641	0.6255	0.088543		18:01:27	18.0242	0.596	0.609	0.6025	0.09366		18:01:27	18.0242	0.462	0.465	0.4635
	18:16:29	18.2747	0.166	0.161	0.1635	0.0590127		18:16:29	18.2747	0.172	0.17	0.171	0.0569406			18:16:29	18.2747	0.173	0.173	0.173	0.059004			18:16:29	18.2747	0.576	0.572	0.574	0.108307		18:16:29	18.2747	0.629	0.658	0.6435	0.0806359		18:16:29	18.2747	0.613	0.624	0.6185	0.0943439		18:16:29	18.2747	0.475	0.489	0.482
	18:31:30	18.525	0.169	0.168	0.1685	0.0488736		18:31:30	18.525	0.175	0.172	0.1735	0.0574708			18:31:30	18.525	0.174	0.176	0.175	0.0584897			18:31:30	18.525	0.583	0.578	0.5805	0.102643		18:31:30	18.525	0.65	0.681	0.6655	0.0798075		18:31:30	18.525	0.618	0.639	0.6285	0.0919328		18:31:30	18.525	0.515	0.486	0.5005
	18:46:30	18.775	0.175	0.17	0.1725	0.0603977		18:46:30	18.775	0.177	0.175	0.176	0.0580003			18:46:30	18.775	0.177	0.18	0.1785	0.0627831			18:46:30	18.775	0.624	0.59	0.607	0.0908498		18:46:30	18.775	0.671	0.686	0.6785	0.0811005		18:46:30	18.775	0.635	0.654	0.6445	0.0951753		18:46:30	18.775	0.512	0.487	0.4995
	19:01:31	19.0253	0.172	0.171	0.1715	0.0458329		19:01:31	19.0253	0.179	0.177	0.178	0.0586696			19:01:31	19.0253	0.181	0.181	0.181	0.0593224			19:01:31	19.0253	0.633	0.611	0.622	0.0790877		19:01:31	19.0253	0.671	0.708	0.6895	0.0869962		19:01:31	19.0253	0.648	0.668	0.658	0.0830631		19:01:31	19.0253	0.504	0.537	0.5205
	19:16:32	19.2756	0.174	0.176	0.175	0.0697564		19:16:32	19.2756	0.182	0.18	0.181	0.059167			19:16:32	19.2756	0.184	0.184	0.184	0.0623596			19:16:32	19.2756	0.647	0.615	0.631	0.0930393		19:16:32	19.2756	0.686	0.716	0.701	0.0778423		19:16:32	19.2756	0.669	0.679	0.674	0.0783364		19:16:32	19.2756	0.534	0.519	0.5265
	19:31:33	19.5258	0.177	0.177	0.177	0.0586696		19:31:33	19.5258	0.185	0.183	0.184	0.0583542			19:31:33	19.5258	0.185	0.186	0.1855	0.0616806			19:31:33	19.5258	0.642	0.623	0.6325	0.0991807		19:31:33	19.5258	0.691	0.731	0.711	0.071556		19:31:33	19.5258	0.681	0.693	0.687	0.0812401		19:31:33	19.5258	0.557	0.552	0.5545
	19:46:33	19.7758	0.178	0.182	0.18	0.0508816		19:46:33	19.7758	0.188	0.186	0.187	0.0588262			19:46:33	19.7758	0.19	0.191	0.1905	0.0617709			19:46:33	19.7758	0.694	0.653	0.6735	0.0775772		19:46:33	19.7758	0.716	0.752	0.734	0.0503716		19:46:33	19.7758	0.711	0.707	0.709	0.0823303		19:46:33	19.7758	0.573	0.573	0.573
	20:01:34	20.0261	0.182	0.183	0.1825	0.0550987		20:01:34	20.0261	0.19	0.189	0.1895	0.0631806			20:01:34	20.0261	0.191	0.193	0.192	0.0609762			20:01:34	20.0261	0.697	0.662	0.6795	0.0786041		20:01:34	20.0261	0.736	0.753	0.7445	0.033617		20:01:34	20.0261	0.704	0.719	0.7115	0.0732995		20:01:34	20.0261	0.598	0.559	0.5785
	20:16:35	20.2764	0.186	0.19	0.188	0.057882		20:16:35	20.2764	0.194	0.191	0.1925	0.0609762			20:16:35	20.2764	0.196	0.196	0.196	0.064831			20:16:35	20.2764	0.706	0.677	0.6915	0.0751878		20:16:35	20.2764	0.737	0.767	0.752	0.0168155		20:16:35	20.2764	0.717	0.73	0.7235	0.0687809		20:16:35	20.2764	0.611	0.583	0.597
	20:31:37	20.5269	0.19	0.189	0.1895	0.061016		20:31:37	20.5269	0.196	0.194	0.195	0.0612331			20:31:37	20.5269	0.198	0.198	0.198	0.0666916			20:31:37	20.5269	0.686	0.73	0.708	0.0780603		20:31:37	20.5269	0.766	0.77	0.768	-0.00317109		20:31:37	20.5269	0.734	0.745	0.7395	0.062448		20:31:37	20.5269	0.593	0.626	0.6095
	20:46:38	20.7772	0.195	0.187	0.191	0.058818		20:46:38	20.7772	0.199	0.197	0.198	0.0602994			20:46:38	20.7772	0.202	0.202	0.202	0.0627347			20:46:38	20.7772	0.709	0.709	0.709	0.034033		20:46:38	20.7772	0.748	0.753	0.7505	-0.0215491		20:46:38	20.7772	0.764	0.756	0.76	0.0399172		20:46:38	20.7772	0.617	0.632	0.6245
	21:01:38	21.0272	0.192	0.191	0.1915	0.0629144		21:01:38	21.0272	0.203	0.201	0.202	0.0630544			21:01:38	21.0272	0.205	0.204	0.2045	0.0668541			21:01:38	21.0272	0.743	0.713	0.728	0.0127		21:01:38	21.0272	0.752	0.723	0.7375	-0.0365229		21:01:38	21.0272	0.753	0.771	0.762	0.0319482		21:01:38	21.0272	0.633	0.634	0.6335
	21:16:39	21.2775	0.195	0.198	0.1965	0.055279		21:16:39	21.2775	0.205	0.204	0.2045	0.062139			21:16:39	21.2775	0.21	0.209	0.2095	0.0633446			21:16:39	21.2775	0.749	0.718	0.7335	0.0021624		21:16:39	21.2775	0.729	0.721	0.725	-0.0451571		21:16:39	21.2775	0.766	0.781	0.7735	0.0192991		21:16:39	21.2775	0.643	0.646	0.6445
	21:31:41	21.5281	0.203	0.197	0.2	0.0630719		21:31:41	21.5281	0.208	0.208	0.208	0.0659088			21:31:41	21.5281	0.212	0.212	0.212	0.0682846			21:31:41	21.5281	0.728	0.751	0.7395	-0.0143157		21:31:41	21.5281	0.715	0.698	0.7065	-0.0607978		21:31:41	21.5281	0.789	0.768	0.7785	-0.00406995		21:31:41	21.5281	0.643	0.669	0.656
	21:46:42	21.7783	0.204	0.201	0.2025	0.0637588		21:46:42	21.7783	0.212	0.21	0.211	0.0660789			21:46:42	21.7783	0.215	0.217	0.216	0.0670192			21:46:42	21.7783	0.73	0.712	0.721	-0.0190306		21:46:42	21.7783	0.722	0.684	0.703	-0.0589257		21:46:42	21.7783	0.778	0.758	0.768	-0.0252794		21:46:42	21.7783	0.676	0.662	0.669
	22:01:42	22.0283	0.209	0.205	0.207	0.078303		22:01:42	22.0283	0.215	0.215	0.215	0.0637557			22:01:42	22.0283	0.219	0.22	0.2195	0.0705029			22:01:42	22.0283	0.704	0.69	0.697	-0.053163		22:01:42	22.0283	0.699	0.685	0.692	-0.0464587		22:01:42	22.0283	0.765	0.752	0.7585	-0.0307543		22:01:42	22.0283	0.697	0.694	0.6955
	22:16:42	22.2783	0.21	0.21	0.21	0.0753532		22:16:42	22.2783	0.219	0.217	0.218	0.0651628			22:16:42	22.2783	0.223	0.222	0.2225	0.0668406			22:16:42	22.2783	0.684	0.705	0.6945	-0.0374583		22:16:42	22.2783	0.685	0.689	0.687	-0.0526218		22:16:42	22.2783	0.772	0.732	0.752	-0.0420799		22:16:42	22.2783	0.684	0.682	0.683
	22:31:43	22.5286	0.22	0.21	0.215	0.0730704		22:31:43	22.5286	0.224	0.221	0.2225	0.0694049			22:31:43	22.5286	0.227	0.227	0.227	0.0681808			22:31:43	22.5286	0.692	0.684	0.688	-0.0478181		22:31:43	22.5286	0.677	0.683	0.68	-0.0435659		22:31:43	22.5286	0.738	0.729	0.7335	-0.0495443		22:31:43	22.5286	0.69	0.71	0.7
	22:46:44	22.7789	0.216	0.218	0.217	0.0732968		22:46:44	22.7789	0.227	0.225	0.226	0.0695139			22:46:44	22.7789	0.231	0.231	0.231	0.0700239			22:46:44	22.7789	0.688	0.677	0.6825	-0.047962		22:46:44	22.7789	0.671	0.663	0.667	-0.0469053		22:46:44	22.7789	0.736	0.709	0.7225	-0.0502569		22:46:44	22.7789	0.736	0.729	0.7325
	23:01:45	23.0292	0.224	0.224	0.224	0.0718026		23:01:45	23.0292	0.23	0.229	0.2295	0.0652467			23:01:45	23.0292	0.236	0.235	0.2355	0.0729201			23:01:45	23.0292	0.645	0.664	0.6545	-0.0383428		23:01:45	23.0292	0.673	0.671	0.672	-0.0335872		23:01:45	23.0292	0.724	0.709	0.7165	-0.0487296		23:01:45	23.0292	0.693	0.729	0.711
	23:16:47	23.2797	0.224	0.233	0.2285			23:16:47	23.2797	0.234	0.232	0.233				23:16:47	23.2797	0.239	0.24	0.2395				23:16:47	23.2797	0.661	0.7	0.6805	-0.0288649		23:16:47	23.2797	0.651	0.654	0.6525	-0.0181367		23:16:47	23.2797	0.724	0.698	0.711	-0.0280008		23:16:47	23.2797	0.719	0.738	0.7285
	23:31:47	23.5297	0.237	0.226	0.2315	0.0793074		23:31:47	23.5297	0.24	0.238	0.239	0.0680926			23:31:47	23.5297	0.244	0.242	0.243	0.0744689			23:31:47	23.5297	0.676	0.668	0.672	-0.0376834		23:31:47	23.5297	0.647	0.648	0.6475	-0.0377479		23:31:47	23.5297	0.713	0.697	0.705	-0.0429934		23:31:47	23.5297	0.739	0.758	0.7485
	23:46:48	23.78	0.239	0.23	0.2345	0.0697033		23:46:48	23.78	0.245	0.24	0.2425	0.0699955			23:46:48	23.78	0.248	0.249	0.2485	0.0742022			23:46:48	23.78	0.652	0.658	0.655	-0.0540467		23:46:48	23.78	0.644	0.636	0.64	-0.0292968		23:46:48	23.78	0.709	0.68	0.6945	-0.0350757		23:46:48	23.78	0.749	0.741	0.745
	1 day, 0:01:49	24.0303	0.243	0.235	0.239	0.0686483		1 day, 0:01:49	24.0303	0.247	0.243	0.245	0.0709002			1 day, 0:01:49	24.0303	0.255	0.253	0.254	0.072893			1 day, 0:01:49	24.0303	0.648	0.643	0.6455	-0.0270498		1 day, 0:01:49	24.0303	0.647	0.647	0.647	-0.0354195		1 day, 0:01:49	24.0303	0.699	0.677	0.688	-0.0383874		1 day, 0:01:49	24.0303	0.752	0.737	0.7445
	1.01169	24.2806	0.251	0.259	0.255	0.0683472		1.01169	24.2806	0.273	0.282	0.2775	0.0727044			1.01169	24.2806	0.267	0.289	0.278	0.0762656			1.01169	24.2806	0.659	0.652	0.6555	-0.058338		1.01169	24.2806	0.664	0.661	0.6625	-0.0307898		1.01169	24.2806	0.715	0.707	0.711	-0.0375639		1.01169	24.2806	0.786	0.767	0.7765
	1.02212	24.5308	0.256	0.248	0.252	0.0656208		1.02212	24.5308	0.257	0.253	0.255	0.0691766			1.02212	24.5308	0.264	0.263	0.2635	0.0770005			1.02212	24.5308	0.65	0.626	0.638	-0.0491722		1.02212	24.5308	0.631	0.63	0.6305	-0.0236968		1.02212	24.5308	0.676	0.67	0.673	-0.0348426		1.02212	24.5308	0.757	0.741	0.749
	1.03255	24.7811	0.246	0.253	0.2495	0.0601344		1.03255	24.7811	0.26	0.26	0.26	0.0727153			1.03255	24.7811	0.27	0.266	0.268	0.0736872			1.03255	24.7811	0.623	0.602	0.6125	-0.0409048		1.03255	24.7811	0.629	0.629	0.629	-0.0178772		1.03255	24.7811	0.679	0.668	0.6735	-0.0319263		1.03255	24.7811	0.731	0.724	0.7275
	1.04296	25.0311	0.26	0.254	0.257	0.0709832		1.04296	25.0311	0.266	0.263	0.2645	0.0746546			1.04296	25.0311	0.272	0.273	0.2725	0.0747375			1.04296	25.0311	0.605	0.635	0.62	-0.0282517		1.04296	25.0311	0.624	0.628	0.626	-0.0261466		1.04296	25.0311	0.669	0.658	0.6635	-0.0306872		1.04296	25.0311	0.736	0.723	0.7295
	1.05339	25.2814	0.262	0.262	0.262	0.0467111		1.05339	25.2814	0.271	0.268	0.2695	0.0237248			1.05339	25.2814	0.28	0.278	0.279	0.0372053			1.05339	25.2814	0.625	0.586	0.6055	-0.0479452		1.05339	25.2814	0.613	0.614	0.6135	-0.041235		1.05339	25.2814	0.664	0.655	0.6595	-0.048657		1.05339	25.2814	0.711	0.722	0.7165
	1.06382	25.5317	0.259	0.269	0.264	0.0508419		1.06382	25.5317	0.276	0.273	0.2745	0.0744755			1.06382	25.5317	0.285	0.282	0.2835	0.0746932			1.06382	25.5317	0.615	0.603	0.609	-0.00988387		1.06382	25.5317	0.613	0.622	0.6175	-0.0222763		1.06382	25.5317	0.667	0.648	0.6575	-0.0247241		1.06382	25.5317	0.699	0.702	0.7005
	1.07425	25.7819	0.265	0.264	0.2645	0.0785711		1.07425	25.7819	0.284	0.277	0.2805	0.0780971			1.07425	25.7819	0.287	0.289	0.288	0.0767341			1.07425	25.7819	0.603	0.604	0.6035	-0.00988354		1.07425	25.7819	0.617	0.618	0.6175	-0.0177839		1.07425	25.7819	0.651	0.652	0.6515	-0.0274402		1.07425	25.7819	0.675	0.696	0.6855
	1.08469	26.0325	0.285	0.266	0.2755	0.0780991		1.08469	26.0325	0.287	0.282	0.2845	0.0744206			1.08469	26.0325	0.294	0.296	0.295	0.0771207			1.08469	26.0325	0.6	0.62	0.61	-0.0315894		1.08469	26.0325	0.612	0.616	0.614	-0.017042		1.08469	26.0325	0.651	0.643	0.647	-0.0184007		1.08469	26.0325	0.674	0.699	0.6865
	1.09512	26.2828	0.289	0.271	0.28	0.0726235		1.09512	26.2828	0.293	0.289	0.291	0.0747447			1.09512	26.2828	0.3	0.299	0.2995	0.0746932			1.09512	26.2828	0.607	0.584	0.5955	-0.0108413		1.09512	26.2828	0.608	0.612	0.61	-0.00738212		1.09512	26.2828	0.643	0.647	0.645	-0.0224626		1.09512	26.2828	0.665	0.683	0.674
	1.10553	26.5328	0.279	0.279	0.279	0.0794273		1.10553	26.5328	0.299	0.293	0.296	0.0773903			1.10553	26.5328	0.306	0.306	0.306	0.0796364			1.10553	26.5328	0.624	0.627	0.6255	-0.0175286		1.10553	26.5328	0.604	0.602	0.603	-0.0147772		1.10553	26.5328	0.642	0.639	0.6405	-0.0213417		1.10553	26.5328	0.661	0.674	0.6675
	1.11596	26.7831	0.298	0.286	0.292	0.0776637		1.11596	26.7831	0.307	0.301	0.304	0.0773712			1.11596	26.7831	0.311	0.314	0.3125	0.0821654			1.11596	26.7831	0.607	0.594	0.6005	-0.00415514		1.11596	26.7831	0.604	0.61	0.607	-0.013527		1.11596	26.7831	0.639	0.636	0.6375	-0.0231429		1.11596	26.7831	0.662	0.685	0.6735
	1.12639	27.0333	0.303	0.298	0.3005	0.0894198		1.12639	27.0333	0.309	0.305	0.307	0.0831197			1.12639	27.0333	0.318	0.318	0.318	0.0774948			1.12639	27.0333	0.592	0.572	0.582	-0.0141205		1.12639	27.0333	0.598	0.612	0.605	-0.0131911		1.12639	27.0333	0.642	0.637	0.6395	-0.0208929		1.12639	27.0333	0.641	0.674	0.6575
	1.13681	27.2833	0.301	0.305	0.303	0.0790461		1.13681	27.2833	0.317	0.309	0.313	0.0777464			1.13681	27.2833	0.325	0.323	0.324	0.0792698			1.13681	27.2833	0.608	0.577	0.5925	0.00167505		1.13681	27.2833	0.601	0.608	0.6045	-0.00742582		1.13681	27.2833	0.638	0.623	0.6305	-0.0217675		1.13681	27.2833	0.633	0.654	0.6435
	1.14723	27.5336	0.31	0.309	0.3095	0.0853703		1.14723	27.5336	0.325	0.316	0.3205	0.0815601			1.14723	27.5336	0.335	0.33	0.3325	0.0804863			1.14723	27.5336	0.582	0.594	0.588	-0.0287629		1.14723	27.5336	0.597	0.602	0.5995	0.00206667		1.14723	27.5336	0.637	0.623	0.63	-0.017459		1.14723	27.5336	0.628	0.65	0.639
	1.15767	27.7842	0.308	0.31	0.309	0.0774783		1.15767	27.7842	0.333	0.322	0.3275	0.0732204			1.15767	27.7842	0.341	0.338	0.3395	0.0809695			1.15767	27.7842	0.593	0.604	0.5985	-0.0130609		1.15767	27.7842	0.595	0.607	0.601	-0.00829662		1.15767	27.7842	0.622	0.622	0.622	-0.0151118		1.15767	27.7842	0.626	0.66	0.643
	1.16809	28.0342	0.329	0.33	0.3295	0.0668047		1.16809	28.0342	0.34	0.332	0.336	0.0823182			1.16809	28.0342	0.345	0.344	0.3445	0.079016			1.16809	28.0342	0.605	0.581	0.593	0.0017136		1.16809	28.0342	0.594	0.602	0.598	-0.00664921		1.16809	28.0342	0.62	0.621	0.6205	-0.0182964		1.16809	28.0342	0.632	0.649	0.6405
	1.17852	28.2844	0.329	0.327	0.328	0.0776957		1.17852	28.2844	0.343	0.337	0.34	0.0822054			1.17852	28.2844	0.351	0.351	0.351	0.080938			1.17852	28.2844	0.607	0.588	0.5975	0		1.17852	28.2844	0.598	0.604	0.601	-0.00498204		1.17852	28.2844	0.619	0.616	0.6175	-0.0116202		1.17852	28.2844	0.621	0.639	0.63
	1.18895	28.5347	0.336	0.326	0.331	0.0775766		1.18895	28.5347	0.35	0.347	0.3485	0.0777791			1.18895	28.5347	0.362	0.357	0.3595	0.0764637			1.18895	28.5347	0.603	0.578	0.5905	0.0067503		1.18895	28.5347	0.599	0.612	0.6055	-0.00544549		1.18895	28.5347	0.62	0.617	0.6185	-0.01285		1.18895	28.5347	0.621	0.629	0.625
	1.19939	28.7853	0.342	0.34	0.341	0.0770112		1.19939	28.7853	0.356	0.348	0.352	0.0762479			1.19939	28.7853	0.367	0.368	0.3675	0.0762749			1.19939	28.7853	0.581	0.589	0.585	0.00125052		1.19939	28.7853	0.595	0.599	0.597	-0.00753787		1.19939	28.7853	0.621	0.616	0.6185	-0.00809716		1.19939	28.7853	0.611	0.626	0.6185
	1.2098	29.0353	0.348	0.339	0.3435	0.071885		1.2098	29.0353	0.366	0.358	0.362	0.0705881			1.2098	29.0353	0.374	0.371	0.3725	0.0808179			1.2098	29.0353	0.585	0.583	0.584	0.0145278		1.2098	29.0353	0.59	0.604	0.597	-0.00167342		1.2098	29.0353	0.617	0.616	0.6165	-0.00485362		1.2098	29.0353	0.605	0.626	0.6155
	1.22023	29.2856	0.357	0.351	0.354	0.0890376		1.22023	29.2856	0.374	0.364	0.369	0.0818045			1.22023	29.2856	0.382	0.38	0.381	0.0794342			1.22023	29.2856	0.586	0.599	0.5925	-0.00167482		1.22023	29.2856	0.599	0.598	0.5985	-0.00333567		1.22023	29.2856	0.617	0.615	0.616	-0.00733395		1.22023	29.2856	0.607	0.628	0.6175
	1.23065	29.5356	0.36	0.363	0.3615	0.0812824		1.23065	29.5356	0.377	0.372	0.3745	0.0744241			1.23065	29.5356	0.389	0.386	0.3875	0.0800566			1.23065	29.5356	0.591	0.601	0.596	-0.00595597		1.23065	29.5356	0.594	0.592	0.593	-0.00957698		1.23065	29.5356	0.615	0.613	0.614	-0.00609335		1.23065	29.5356	0.612	0.616	0.614
	1.24108	29.7858	0.361	0.36	0.3605	0.0871627		1.24108	29.7858	0.385	0.378	0.3815	0.0810499			1.24108	29.7858	0.397	0.394	0.3955	0.0755525			1.24108	29.7858	0.606	0.594	0.6	-0.00948332		1.24108	29.7858	0.592	0.592	0.592	-0.00631593		1.24108	29.7858	0.614	0.61	0.612	-0.00568638		1.24108	29.7858	0.614	0.609	0.6115
	1.2515	30.0361	0.382	0.379	0.3805	0.0735507		1.2515	30.0361	0.391	0.383	0.387	0.0777776			1.2515	30.0361	0.409	0.401	0.405	0.0831764			1.2515	30.0361	0.602	0.619	0.6105	-0.000855947		1.2515	30.0361	0.601	0.591	0.596	-0.00758665		1.2515	30.0361	0.619	0.61	0.6145	-0.00406716		1.2515	30.0361	0.616	0.619	0.6175
	1.26193	30.2864	0.39	0.394	0.392	0.0848009		1.26193	30.2864	0.404	0.397	0.4005	0.075257			1.26193	30.2864	0.413	0.41	0.4115	0.078123			1.26193	30.2864	0.605	0.586	0.5955	0.00753051		1.26193	30.2864	0.591	0.603	0.597	-0.00672191		1.26193	30.2864	0.609	0.608	0.6085	-0.00776357		1.26193	30.2864	0.605	0.614	0.6095
	1.27237	30.5369	0.386	0.393	0.3895	0.0808238		1.27237	30.5369	0.409	0.4	0.4045	0.0759408			1.27237	30.5369	0.425	0.419	0.422	0.0802017			1.27237	30.5369	0.58	0.587	0.5835	0.00334078		1.27237	30.5369	0.592	0.596	0.594	-0.00593072		1.27237	30.5369	0.61	0.612	0.611	-0.00203772		1.27237	30.5369	0.596	0.607	0.6015
	1.28279	30.7869	0.403	0.409	0.406			1.28279	30.7869	0.417	0.411	0.414	0.0785661			1.28279	30.7869	0.429	0.426	0.4275	0.0781502			1.28279	30.7869	0.569	0.579	0.574	-0.0100887		1.28279	30.7869	0.586	0.593	0.5895	-0.00253705		1.28279	30.7869	0.611	0.612	0.6115	0.00162929		1.28279	30.7869	0.583	0.607	0.595
	1.29323	31.0375	0.4	0.396	0.398	0.0798989		1.29323	31.0375	0.428	0.418	0.423	0.0797587			1.29323	31.0375	0.443	0.437	0.44	0.0775288			1.29323	31.0375	0.581	0.585	0.583	-0.00824981		1.29323	31.0375	0.59	0.586	0.588	-0.00505415		1.29323	31.0375	0.613	0.61	0.6115	-0.00285321		1.29323	31.0375	0.594	0.601	0.5975
	1.30365	31.2875	0.421	0.418	0.4195	0.0689163		1.30365	31.2875	0.435	0.423	0.429	0.0729652			1.30365	31.2875	0.448	0.443	0.4455	0.0763826			1.30365	31.2875	0.601	0.602	0.6015	-0.013172		1.30365	31.2875	0.591	0.59	0.5905	-0.00801153		1.30365	31.2875	0.611	0.602	0.6065	0		1.30365	31.2875	0.592	0.593	0.5925
	1.31407	31.5378	0.43	0.42	0.425	0.0863476		1.31407	31.5378	0.441	0.431	0.436	0.0776175			1.31407	31.5378	0.458	0.452	0.455	0.0756459			1.31407	31.5378	0.592	0.608	0.6	-0.00257482		1.31407	31.5378	0.582	0.59	0.586	0.000840226		1.31407	31.5378	0.614	0.609	0.6115	-0.00699784		1.31407	31.5378	0.579	0.592	0.5855
	1.32451	31.7883	0.432	0.459	0.4455	0.0725769		1.32451	31.7883	0.451	0.442	0.4465	0.074398			1.32451	31.7883	0.463	0.462	0.4625	0.0827149			1.32451	31.7883	0.582	0.594	0.588	0.0166854		1.32451	31.7883	0.586	0.592	0.589	-0.000847954		1.32451	31.7883	0.614	0.614	0.614	-0.00368898		1.32451	31.7883	0.589	0.599	0.594
	1.33492	32.0381	0.444	0.449	0.4465	0.089396		1.33492	32.0381	0.458	0.45	0.454	0.0764941			1.33492	32.0381	0.477	0.469	0.473	0.0757014			1.33492	32.0381	0.609	0.592	0.6005	-0.000428584		1.33492	32.0381	0.592	0.588	0.59	0.00380826		1.33492	32.0381	0.614	0.608	0.611	0.000408267		1.33492	32.0381	0.58	0.598	0.589
	1.34536	32.2886	0.45	0.45	0.45	0.071947		1.34536	32.2886	0.468	0.459	0.4635	0.07499			1.34536	32.2886	0.483	0.476	0.4795	0.0762686			1.34536	32.2886	0.571	0.589	0.58	-0.00375054		1.34536	32.2886	0.587	0.588	0.5875	0.000845085		1.34536	32.2886	0.611	0.606	0.6085	-0.00371951		1.34536	32.2886	0.593	0.581	0.587
	1.35579	32.5389	0.457	0.469	0.463	0.0675082		1.35579	32.5389	0.478	0.467	0.4725	0.0778181			1.35579	32.5389	0.493	0.489	0.491	0.0748			1.35579	32.5389	0.565	0.596	0.5805	-0.00292237		1.35579	32.5389	0.596	0.594	0.595	0.00170192		1.35579	32.5389	0.605	0.6	0.6025	-0.0036895		1.35579	32.5389	0.589	0.578	0.5835
	1.36622	32.7892	0.47	0.469	0.4695	0.0655874		1.36622	32.7892	0.487	0.474	0.4805	0.0727573			1.36622	32.7892	0.507	0.502	0.5045	0.0750785			1.36622	32.7892	0.591	0.596	0.5935	-0.000850355		1.36622	32.7892	0.588	0.589	0.5885	-0.000424275		1.36622	32.7892	0.609	0.605	0.607	-0.00903134		1.36622	32.7892	0.583	0.594	0.5885
	1.37664	33.0394	0.483	0.469	0.476	0.065922		1.37664	33.0394	0.499	0.487	0.493	0.072094			1.37664	33.0394	0.517	0.507	0.512	0.0730524			1.37664	33.0394	0.569	0.596	0.5825	-0.0143432		1.37664	33.0394	0.588	0.597	0.5925	-0.00425062		1.37664	33.0394	0.613	0.611	0.612	-0.0028692		1.37664	33.0394	0.583	0.578	0.5805
	1.38707	33.2897	0.483	0.486	0.4845	0.0620394		1.38707	33.2897	0.504	0.493	0.4985	0.0683914			1.38707	33.2897	0.525	0.513	0.519	0.0806445			1.38707	33.2897	0.6	0.594	0.597	-0.000430861		1.38707	33.2897	0.592	0.591	0.5915	-0.00641872		1.38707	33.2897	0.603	0.601	0.602	-0.00164472		1.38707	33.2897	0.579	0.595	0.587
	1.39749	33.5397	0.496	0.477	0.4865	0.0736084		1.39749	33.5397	0.513	0.506	0.5095	0.0699377			1.39749	33.5397	0.53	0.527	0.5285	0.0701324			1.39749	33.5397	0.593	0.6	0.5965	-0.00606088		1.39749	33.5397	0.589	0.587	0.588	-0.0110363		1.39749	33.5397	0.611	0.603	0.607	0		1.39749	33.5397	0.587	0.589	0.588
	1.40792	33.79	0.517	0.499	0.508	0.0572359		1.40792	33.79	0.52	0.513	0.5165	0.069293			1.40792	33.79	0.543	0.532	0.5375	0.0705229			1.40792	33.79	0.581	0.593	0.587	-0.0149502		1.40792	33.79	0.593	0.584	0.5885	-0.00426209		1.40792	33.79	0.607	0.599	0.603	-0.00662715		1.40792	33.79	0.587	0.586	0.5865
	1.41834	34.0403	0.509	0.51	0.5095	0.0662507		1.41834	34.0403	0.531	0.518	0.5245	0.0676592			1.41834	34.0403	0.552	0.543	0.5475	0.0670149			1.41834	34.0403	0.565	0.602	0.5835	0.00256636		1.41834	34.0403	0.59	0.58	0.585	-0.0106525		1.41834	34.0403	0.611	0.604	0.6075	-0.0107264		1.41834	34.0403	0.578	0.573	0.5755
	1.42876	34.2903	0.514	0.505	0.5095	0.0754621		1.42876	34.2903	0.536	0.527	0.5315	0.0721919			1.42876	34.2903	0.566	0.561	0.5635	0.0691108			1.42876	34.2903	0.572	0.587	0.5795	-0.00673985		1.42876	34.2903	0.579	0.581	0.58	-0.0106707		1.42876	34.2903	0.613	0.6	0.6065	-0.00458528		1.42876	34.2903	0.58	0.582	0.581
	1.43919	34.5406	0.524	0.549	0.5365	0.0813089		1.43919	34.5406	0.546	0.541	0.5435	0.0694506			1.43919	34.5406	0.57	0.56	0.565	0.0662872			1.43919	34.5406	0.574	0.573	0.5735	-0.00547303		1.43919	34.5406	0.587	0.577	0.582	-0.00770474		1.43919	34.5406	0.604	0.601	0.6025	-0.00662715		1.43919	34.5406	0.581	0.58	0.5805
	1.44963	34.7911	0.522	0.531	0.5265	0.066209		1.44963	34.7911	0.558	0.546	0.552	0.0668821			1.44963	34.7911	0.588	0.574	0.581	0.0689031			1.44963	34.7911	0.566	0.586	0.576	-0.0138044		1.44963	34.7911	0.586	0.581	0.5835	-0.0107242		1.44963	34.7911	0.605	0.593	0.599	-0.00499519		1.44963	34.7911	0.577	0.571	0.574
	1.46005	35.0411	0.543	0.544	0.5435	0.0634339		1.46005	35.0411	0.57	0.559	0.5645	0.0663344			1.46005	35.0411	0.594	0.577	0.5855	0.064921			1.46005	35.0411	0.571	0.6	0.5855	-0.0103785		1.46005	35.0411	0.586	0.574	0.58	-0.00644454		1.46005	35.0411	0.602	0.596	0.599	-0.00954515		1.46005	35.0411	0.561	0.57	0.5655
	1.47047	35.2914	0.565	0.562	0.5635	0.085804		1.47047	35.2914	0.582	0.57	0.576	0.0675718			1.47047	35.2914	0.602	0.59	0.596	0.0584814			1.47047	35.2914	0.586	0.592	0.589	0.000861112		1.47047	35.2914	0.581	0.577	0.579	-0.00650046		1.47047	35.2914	0.6	0.593	0.5965	-0.00914151		1.47047	35.2914	0.575	0.574	0.5745
	1.4809	35.5417	0.587	0.558	0.5725	0.0491654		1.4809	35.5417	0.595	0.576	0.5855	0.0633493			1.4809	35.5417	0.607	0.6	0.6035	0.0692266			1.4809	35.5417	0.578	0.602	0.59	-0.00130802		1.4809	35.5417	0.578	0.58	0.579	-0.0130411		1.4809	35.5417	0.602	0.596	0.599	-0.00709629		1.4809	35.5417	0.557	0.566	0.5615
	1.49133	35.7919	0.587	0.573	0.58	0.0727128		1.49133	35.7919	0.593	0.588	0.5905	0.0676049			1.49133	35.7919	0.621	0.613	0.617	0.0575909			1.49133	35.7919	0.572	0.57	0.571	0.00431735		1.49133	35.7919	0.577	0.575	0.576	-0.0160937		1.49133	35.7919	0.599	0.595	0.597	-0.00713904		1.49133	35.7919	0.568	0.572	0.57
	1.50177	36.0425	0.569	0.588	0.5785	0.0709905		1.50177	36.0425	0.606	0.592	0.599	0.0599637			1.50177	36.0425	0.629	0.618	0.6235	0.0605849			1.50177	36.0425	0.562	0.581	0.5715	-0.00213742		1.50177	36.0425	0.576	0.579	0.5775	-0.00389066		1.50177	36.0425	0.598	0.594	0.596	-0.00671626		1.50177	36.0425	0.561	0.568	0.5645
	1.51219	36.2925	0.619	0.591	0.605	0.0573053		1.51219	36.2925	0.616	0.601	0.6085	0.0557413			1.51219	36.2925	0.64	0.627	0.6335	0.0501926			1.51219	36.2925	0.571	0.59	0.5805	-0.00855354		1.51219	36.2925	0.575	0.57	0.5725	-0.0113432		1.51219	36.2925	0.6	0.591	0.5955	-0.00589653		1.51219	36.2925	0.572	0.568	0.57
	1.52262	36.5428	0.592	0.592	0.592	0.0618788		1.52262	36.5428	0.624	0.61	0.617	0.0537369			1.52262	36.5428	0.651	0.647	0.649	0.0447034			1.52262	36.5428	0.57	0.574	0.572	-0.0146042		1.52262	36.5428	0.573	0.561	0.567	-0.0104614		1.52262	36.5428	0.597	0.591	0.594	-0.00713904		1.52262	36.5428	0.554	0.563	0.5585
	1.53304	36.7931	0.608	0.61	0.609	0.0584514		1.53304	36.7931	0.635	0.629	0.632	0.0506372			1.53304	36.7931	0.657	0.647	0.652	0.0271778			1.53304	36.7931	0.571	0.591	0.581	0.00174656		1.53304	36.7931	0.568	0.562	0.565	-0.0109595		1.53304	36.7931	0.594	0.587	0.5905	-0.00971602		1.53304	36.7931	0.561	0.573	0.567
	1.54346	37.0431	0.623	0.63	0.6265	0.0681115		1.54346	37.0431	0.642	0.631	0.6365	0.0442681			1.54346	37.0431	0.667	0.655	0.661	0.0177106			1.54346	37.0431	0.573	0.593	0.583	0.00218064		1.54346	37.0431	0.577	0.574	0.5755	-0.00960767		1.54346	37.0431	0.593	0.589	0.591	-0.0063266		1.54346	37.0431	0.569	0.569	0.569
	1.55389	37.2933	0.623	0.641	0.632	0.0531993		1.55389	37.2933	0.648	0.64	0.644	0.031412			1.55389	37.2933	0.659	0.659	0.659	0.0015743			1.55389	37.2933	0.589	0.569	0.579	-0.0175108		1.55389	37.2933	0.565	0.567	0.566	-0.0101347		1.55389	37.2933	0.59	0.589	0.5895	-0.00463428		1.55389	37.2933	0.546	0.563	0.5545
	1.56432	37.5436	0.64	0.656	0.648	0.0703264		1.56432	37.5436	0.654	0.65	0.652	0.0233294			1.56432	37.5436	0.655	0.665	0.66	-0.0168282			1.56432	37.5436	0.574	0.572	0.573	-0.00747856		1.56432	37.5436	0.567	0.567	0.567	-0.00264995		1.56432	37.5436	0.593	0.588	0.5905	-0.00677318		1.56432	37.5436	0.56	0.572	0.566
	1.57475	37.7939	0.648	0.656	0.652	0.0776923		1.57475	37.7939	0.653	0.654	0.6535	0.000789637			1.57475	37.7939	0.643	0.66	0.6515	-0.0235261			1.57475	37.7939	0.577	0.569	0.573	-0.0228659		1.57475	37.7939	0.566	0.561	0.5635	-0.00712233		1.57475	37.7939	0.589	0.582	0.5855	-0.0046737		1.57475	37.7939	0.548	0.56	0.554
	1.58517	38.0442	0.667	0.659	0.663	0.0489344		1.58517	38.0442	0.649	0.66	0.6545	-0.00790794			1.58517	38.0442	0.635	0.657	0.646	-0.0348043			1.58517	38.0442	0.58	0.568	0.574	-0.00603222		1.58517	38.0442	0.566	0.567	0.5665	-0.0140802		1.58517	38.0442	0.593	0.584	0.5885	-0.00895192		1.58517	38.0442	0.558	0.567	0.5625
	1.59561	38.2947	0.671	0.675	0.673	0.0499743		1.59561	38.2947	0.641	0.655	0.648	-0.0189712			1.59561	38.2947	0.626	0.645	0.6355	-0.0402352			1.59561	38.2947	0.565	0.556	0.5605	-0.0166666		1.59561	38.2947	0.559	0.563	0.561	-0.00532347		1.59561	38.2947	0.595	0.585	0.59	-0.00553838		1.59561	38.2947	0.545	0.55	0.5475
	1.60603	38.5447	0.672	0.691	0.6815	0.0442337		1.60603	38.5447	0.634	0.659	0.6465	-0.0324423			1.60603	38.5447	0.62	0.635	0.6275	-0.0451175			1.60603	38.5447	0.566	0.561	0.5635	-0.0101271		1.60603	38.5447	0.561	0.567	0.564	-0.00575943		1.60603	38.5447	0.592	0.58	0.586	-0.0068136		1.60603	38.5447	0.553	0.561	0.557
	1.61647	38.7953	0.713	0.71	0.7115	0.0397467		1.61647	38.7953	0.626	0.64	0.633	-0.0393459			1.61647	38.7953	0.614	0.63	0.622	-0.0398867			1.61647	38.7953	0.544	0.566	0.555	-0.00349924		1.61647	38.7953	0.56	0.554	0.557	-0.00984738		1.61647	38.7953	0.588	0.582	0.585	-0.00471446		1.61647	38.7953	0.54	0.558	0.549
	1.6269	39.0456	0.698	0.684	0.691	0.0242604		1.6269	39.0456	0.617	0.636	0.6265	-0.0421757			1.6269	39.0456	0.611	0.622	0.6165	-0.0406539			1.6269	39.0456	0.591	0.561	0.576	-0.0217861		1.6269	39.0456	0.557	0.562	0.5595	-0.00979335		1.6269	39.0456	0.585	0.576	0.5805	-0.00597634		1.6269	39.0456	0.554	0.563	0.5585
	1.6373	39.2953	0.69	0.707	0.6985	0.0146281		1.6373	39.2953	0.611	0.629	0.62	-0.0434634			1.6373	39.2953	0.601	0.615	0.608	-0.0400807			1.6373	39.2953	0.549	0.571	0.56	0.00133501		1.6373	39.2953	0.561	0.559	0.56	-0.00357436		1.6373	39.2953	0.585	0.581	0.583	-0.0106966		1.6373	39.2953	0.545	0.557	0.551
	1.64773	39.5456	0.721	0.695	0.708	0.00474168		1.64773	39.5456	0.605	0.617	0.611	-0.049079			1.64773	39.5456	0.596	0.61	0.603	-0.0388891			1.64773	39.5456	0.559	0.564	0.5615	0.00309298		1.64773	39.5456	0.562	0.559	0.5605	-0.00848547		1.64773	39.5456	0.586	0.579	0.5825	-0.00729858		1.64773	39.5456	0.548	0.548	0.548
	1.65816	39.7958	0.727	0.685	0.706	-0.0296511		1.65816	39.7958	0.596	0.612	0.604	-0.0406791			1.65816	39.7958	0.59	0.613	0.6015	-0.0379508			1.65816	39.7958	0.559	0.579	0.569	0.0120066		1.65816	39.7958	0.55	0.555	0.5525	-0.00541071		1.65816	39.7958	0.585	0.575	0.58	-0.005582		1.65816	39.7958	0.549	0.552	0.5505
	1.6686	40.0464	0.704	0.688	0.696	-0.0274933		1.6686	40.0464	0.595	0.608	0.6015	-0.0428537			1.6686	40.0464	0.583	0.608	0.5955	-0.0378654			1.6686	40.0464	0.541	0.558	0.5495	-0.0253515		1.6686	40.0464	0.552	0.559	0.5555	-0.003135		1.6686	40.0464	0.584	0.579	0.5815	-0.00519053		1.6686	40.0464	0.544	0.553	0.5485
	1.67903	40.2967	0.699	0.687	0.693	-0.0159836		1.67903	40.2967	0.588	0.6	0.594	-0.0363317			1.67903	40.2967	0.577	0.596	0.5865	-0.0322334			1.67903	40.2967	0.55	0.574	0.562	0.0114617		1.67903	40.2967	0.553	0.561	0.557	-0.00358027		1.67903	40.2967	0.579	0.576	0.5775	-0.00820551		1.67903	40.2967	0.561	0.551	0.556
	1.68944	40.5467	0.708	0.668	0.688	-0.0312981		1.68944	40.5467	0.582	0.59	0.586	-0.0281669			1.68944	40.5467	0.573	0.588	0.5805	-0.0320723			1.68944	40.5467	0.557	0.577	0.567	-0.00312337		1.68944	40.5467	0.553	0.556	0.5545	-0.00672908		1.68944	40.5467	0.578	0.577	0.5775	-0.00560531		1.68944	40.5467	0.538	0.548	0.543
	1.69987	40.7969	0.676	0.665	0.6705	-0.0408972		1.69987	40.7969	0.58	0.587	0.5835	-0.0280652			1.69987	40.7969	0.569	0.584	0.5765	-0.0357102			1.69987	40.7969	0.561	0.576	0.5685	0.00349924		1.69987	40.7969	0.55	0.552	0.551	0.00270496		1.69987	40.7969	0.584	0.573	0.5785	-0.00562961		1.69987	40.7969	0.556	0.534	0.545
	1.7103	41.0472	0.661	0.647	0.654	-0.0557566		1.7103	41.0472	0.572	0.578	0.575	-0.0334898			1.7103	41.0472	0.564	0.579	0.5715	-0.0320467			1.7103	41.0472	0.545	0.55	0.5475	0.0134546		1.7103	41.0472	0.552	0.56	0.556	-0.00588018		1.7103	41.0472	0.581	0.568	0.5745	-0.00997899		1.7103	41.0472	0.541	0.547	0.544
	1.72073	41.2975	0.675	0.678	0.6765	-0.0436661		1.72073	41.2975	0.569	0.584	0.5765	-0.0281103			1.72073	41.2975	0.562	0.578	0.57	-0.0284803			1.72073	41.2975	0.573	0.573	0.573	0.00177472		1.72073	41.2975	0.554	0.558	0.556	-0.00269803		1.72073	41.2975	0.577	0.57	0.5735	-0.00303699		1.72073	41.2975	0.544	0.541	0.5425
	1.73115	41.5475	0.667	0.663	0.665	-0.0588797		1.73115	41.5475	0.573	0.582	0.5775	-0.0244566			1.73115	41.5475	0.556	0.575	0.5655	-0.0269596			1.73115	41.5475	0.55	0.566	0.558	0.00351154		1.73115	41.5475	0.55	0.556	0.553	-0.00497934		1.73115	41.5475	0.58	0.572	0.576	-0.00521691		1.73115	41.5475	0.54	0.542	0.541
	1.74157	41.7978	0.667	0.634	0.6505	-0.0295343		1.74157	41.7978	0.562	0.58	0.571	-0.0254605			1.74157	41.7978	0.552	0.568	0.56	-0.0239567			1.74157	41.7978	0.573	0.573	0.573	-0.00931083		1.74157	41.7978	0.551	0.56	0.5555	-0.00272673		1.74157	41.7978	0.574	0.573	0.5735	-0.00739288		1.74157	41.7978	0.533	0.546	0.5395
	1.752	42.0481	0.63	0.615	0.6225	-0.0339722		1.752	42.0481	0.559	0.566	0.5625	-0.0212969			1.752	42.0481	0.551	0.566	0.5585	-0.0260129			1.752	42.0481	0.563	0.566	0.5645	0.0214302		1.752	42.0481	0.548	0.55	0.549	-0.00587405		1.752	42.0481	0.57	0.57	0.57	-0.00392805		1.752	42.0481	0.534	0.541	0.5375
	1.76243	42.2983	0.651	0.619	0.635	-0.0492359		1.76243	42.2983	0.556	0.567	0.5615	-0.0253254			1.76243	42.2983	0.546	0.562	0.554	-0.0256217			1.76243	42.2983	0.56	0.568	0.564	-0.00174656		1.76243	42.2983	0.549	0.559	0.554	-0.00632877		1.76243	42.2983	0.576	0.572	0.574	-0.00393493		1.76243	42.2983	0.532	0.537	0.5345
	1.77286	42.5486	0.606	0.617	0.6115	-0.042701		1.77286	42.5486	0.554	0.562	0.558	-0.0316816			1.77286	42.5486	0.542	0.558	0.55	-0.0235044			1.77286	42.5486	0.573	0.569	0.571	0.00134061		1.77286	42.5486	0.545	0.553	0.549	-0.00590447		1.77286	42.5486	0.576	0.567	0.5715	-0.00698439		1.77286	42.5486	0.535	0.529	0.532
	1.7833	42.7992	0.636	0.628	0.632	-0.0407774		1.7833	42.7992	0.546	0.563	0.5545	-0.0260327			1.7833	42.7992	0.542	0.557	0.5495	-0.021877			1.7833	42.7992	0.541	0.575	0.558	-0.000436006		1.7833	42.7992	0.541	0.555	0.548	-0.00496964		1.7833	42.7992	0.568	0.572	0.57	-0.00393438		1.7833	42.7992	0.531	0.538	0.5345
	1.79372	43.0492	0.613	0.609	0.611	-0.0142437		1.79372	43.0492	0.544	0.558	0.551	-0.0241051			1.79372	43.0492	0.537	0.548	0.5425	-0.0233439			1.79372	43.0492	0.57	0.573	0.5715	-0.011638		1.79372	43.0492	0.541	0.558	0.5495	0.00181642		1.79372	43.0492	0.571	0.569	0.57	-0.00307665		1.79372	43.0492	0.534	0.531	0.5325
	1.80414	43.2994	0.623	0.603	0.613	-0.0262432		1.80414	43.2994	0.543	0.553	0.548	-0.0232162			1.80414	43.2994	0.537	0.546	0.5415	-0.0207106			1.80414	43.2994	0.571	0.571	0.571	0		1.80414	43.2994	0.553	0.545	0.549	-0.00361969		1.80414	43.2994	0.572	0.566	0.569	-0.00656977		1.80414	43.2994	0.527	0.526	0.5265
	1.81458	43.55	0.622	0.599	0.6105	-0.0166105		1.81458	43.55	0.538	0.546	0.542	-0.0243043			1.81458	43.55	0.533	0.546	0.5395	-0.0189741			1.81458	43.55	0.551	0.568	0.5595	-0.0137469		1.81458	43.55	0.543	0.55	0.5465	0.00272216		1.81458	43.55	0.57	0.566	0.568	-0.00483051		1.81458	43.55	0.525	0.527	0.526
	1.825	43.8	0.594	0.605	0.5995	-0.0347784		1.825	43.8	0.536	0.548	0.542	-0.0188198			1.825	43.8	0.532	0.54	0.536	-0.0208867			1.825	43.8	0.58	0.565	0.5725	0.00799351		1.825	43.8	0.544	0.556	0.55	-0.00550006		1.825	43.8	0.571	0.567	0.569	-0.00484395		1.825	43.8	0.532	0.536	0.534
	1.83542	44.05	0.625	0.585	0.605			1.83542	44.05	0.532	0.54	0.536				1.83542	44.05	0.529	0.537	0.533				1.83542	44.05	0.541	0.562	0.5515			1.83542	44.05	0.551	0.551	0.551			1.83542	44.05	0.568	0.565	0.5665			1.83542	44.05	0.524	0.525	0.5245
	1.84584	44.3003	0.614	0.591	0.6025			1.84584	44.3003	0.531	0.541	0.536				1.84584	44.3003	0.527	0.536	0.5315				1.84584	44.3003	0.568	0.56	0.564			1.84584	44.3003	0.541	0.559	0.55			1.84584	44.3003	0.569	0.564	0.5665			1.84584	44.3003	0.524	0.528	0.526
	1.85627	44.5506	0.608	0.575	0.5915			1.85627	44.5506	0.527	0.536	0.5315				1.85627	44.5506	0.525	0.534	0.5295				1.85627	44.5506	0.545	0.566	0.5555			1.85627	44.5506	0.553	0.551	0.552			1.85627	44.5506	0.568	0.564	0.566			1.85627	44.5506	0.522	0.543	0.5325
	1.8667	44.8008	0.606	0.573	0.5895			1.8667	44.8008	0.535	0.533	0.534				1.8667	44.8008	0.523	0.531	0.527				1.8667	44.8008	0.572	0.562	0.567			1.8667	44.8008	0.539	0.545	0.542			1.8667	44.8008	0.564	0.565	0.5645			1.8667	44.8008	0.52	0.538	0.529
[truncated: 31 more columns]

[truncated: 1 more sheets: P. paurosaccharolyticus]
